# Supplementary material for: Genome-scale target identification in Escherichia coli for high-titer production of free fatty acids
Source: Nat Commun. 2021 Aug 17;12:4976. doi: 10.1038/s41467-021-25243-w (PMC8371096; doi:10.1038/s41467-021-25243-w)
Supplement: Supplementary file 2 — Supplementary Data 1-9 [file 41467_2021_25243_MOESM2_ESM.zip › Supplementary Data/Supplementary Data 1.xlsx]

## Sheet: Supplementary Data 1
		No.	Locus_tag	Gene	The reason for selection	Modulation effect	Beneficial	Novel	Function	Operon
		1	ECD_03811	glpK	Upstrame carbon flux diversion (shunt of glycerone-P, glyceraldehyde-3P, or pyruvate)	Fig. 2a			glycerol kinase	glpFKX
		2	ECD_03466	gpsA			Yes		glycerol-3-phosphate dehydrogenase (NAD(P)+)	yibN-grxC-secB-gpsA
		3	ECD_01086	plsX					putative phosphate acyltransferase	rpmF-plsX-fabHDG
		4	ECD_02929	plsY			Yes		putative glycerol-3-phosphate acyltransferase	plsY
		5	ECD_03913	plsB					glycerol-3-phosphate O-acyltransferase	plsB
		6	ECD_02890	plsC					1-acyl-sn-glycerol-3-phosphate acyltransferase	plsC
		7	ECD_00173	cdsA					CDP-diglyceride synthase	dxr-uppS-cdsA
		8	ECD_01364	ynbB					putative CDP-diglyceride synthase	ynbABCD
		9	ECD_01877	pgsA					phosphatidylglycerophosphate synthetase	pgsA
		10	ECD_00366	pgpA					phosphatidylglycerophosphatase A	nrdR-ribDE-nusB-thiL-pgpA
		11	ECD_01255	pgpB			Yes		phosphatidylglycerophosphatase B	pgpB
		12	ECD_02454	pgpC			Yes		phosphatidylglycerophosphatase C	pgpC-tadA
		13	ECD_03810	glpX					fructose 1,6-bisphosphatase II	glpFKX
		14	ECD_04100	fbp					fructose-1,6-bisphosphatase I	fbp
		15	ECD_03801	pfkA			Yes		6-phosphofructokinase I	pfkA
		16	ECD_00097	lpxC					UDP-3-O-acyl N-acetylglucosamine deacetylase	mraZ-rsmH-ftsLI-murEF-mraY-murD-ftsW-murGC-ddlB-ftsQAZ-lpxC
		17	ECD_02765	tktA					transketolase 1, thiamine triphosphate-binding	talA-tktB
		18	ECD_01621	gloA					glyoxalase I, Ni-dependent	nemRA-gloA
		19	ECD_00205	gloB					hydroxyacylglutathione hydrolase	gloB
		20	ECD_01645	pykF			Yes		pyruvate kinase I	pykF
		21	ECD_00876	poxB					pyruvate dehydrogenase, thiamine triphosphate-binding, FAD-binding	hcp-hcr-poxB
		22	ECD_00790	ybiW					putative pyruvate formate lyase	ybiYW
		23	ECD_00907	pflB					formate C-acetyltransferase 1, anaerobic; pyruvate formate-lyase 1	focA-pflB
		24	ECD_02981	tdcE					pyruvate formate-lyase 4/2-ketobutyrate formate-lyase	tdcABCDEFG
		25	ECD_01352	ldhA					fermentative D-lactate dehydrogenase, NAD-dependent	ldhA
		26	ECD_02063	dld			Yes		D-lactate dehydrogenase, FAD-binding, NADH independent	dld
		27	ECD_02222	pta	Downstrame carbon flux diversion (shunt of acetyl-CoA or malonyl-ACP)	Fig. 2b	Yes		phosphate acetyltransferase	ackA-pta
		28	ECD_02221	ackA					acetate kinase A and propionate kinase 2	ackA-pta
		29	ECD_02349	eutD					phosphate acetyltransferase	eutSPQTDM
		30	ECD_00972	yccX			Yes		weak acylphosphatase	yccX
		31	ECD_00305	mhpF					acetaldehyde-CoA dehydrogenase II, NAD-binding	mhpABCDFE
		32	ECD_01215	adhE					fused acetaldehyde-CoA dehydrogenase/iron-dependent alcohol dehydrogenase/pyruvate-formate lyase deactivase	adhE
		33	ECD_02346	eutE			Yes		aldehyde oxidoreductase, ethanolamine utilization protein	eutNEJG
		34	ECD_03443	aldB					aldehyde dehydrogenase B	aldB
		35	ECD_00744	bioC			Yes		malonyl-ACP O-methyltransferase, SAM-dependent	bioBFCD
		36	ECD_03264	bioH			Yes		pimeloyl-ACP methyl ester carboxylesterase	bioH
		37	ECD_00743	bioF					8-amino-7-oxononanoate synthase	bioBFCD
		38	ECD_02854	2854					hypothetical protein, 8-amino-7-oxononanoate synthase	n.d.
		39	ECD_00741	bioA					7,8-diaminopelargonic acid synthase, PLP-dependent	bioA
		40	ECD_00745	bioD			Yes		dethiobiotin synthetase	bioBFCD
		41	ECD_00742	bioB					biotin synthase	bioBFCD
		42	ECD_02744	serA	Amino acid metabolism (shunt of glycerate-3P, pyruvate, or acetyl-CoA)	Fig. 2c			D-3-phosphoglycerate dehydrogenase	serA
		43	ECD_00911	serC					3-phosphoserine/phosphohydroxythreonine aminotransferase	serC-aroA
		44	ECD_03645	ilvL					ilvG operon leader peptide	ilvLXGMEDA
		45	ECD_00079	ilvI					acetolactate synthase 3 large subunit	ilvIH
		46	ECD_00080	ilvH					acetolactate synthase 3, small subunit, valine-sensitive	ilvIH
		47	ECD_03554	ilvN					acetolactate synthase 1 small subunit	ivbL-ilvBN-uhpABC
		48	ECD_03555	ilvB					acetolactate synthase 2 large subunit	ivbL-ilvBN-uhpABC
		49	ECD_03646	ilvG					acetolactate synthase II, valine insensitive, large subunit	ilvLXGMEDA
		50	ECD_03647	ilvM					acetolactate synthase 2 small subunit	ilvLXGMEDA
		51	ECD_03652	ilvC					ketol-acid reductoisomerase, NAD(P)-binding	ilvC
		52	ECD_03649	ilvD					dihydroxyacid dehydratase	ilvLXGMEDA
		53	ECD_03648	ilvE					branched-chain amino acid aminotransferase	ilvLXGMEDA
		54	ECD_00680	gltA					citrate synthase	gltA
		55	ECD_00687	sucC					succinyl-CoA synthetase, beta subunit	sdhCDAB-sucABCD-sdhX
		56	ECD_02517	gabD			Yes		succinate-semialdehyde dehydrogenase I, NADP-dependent	glaH-lhgD-gabDTP
		57	ECD_01482	sad					succinate semialdehyde dehydrogenase, NAD(P)+-dependent	sad
		58	ECD_01279	puuE					4-aminobutyrate aminotransferase, PLP-dependent	puuDRCBE
		59	ECD_02518	gabT					4-aminobutyrate aminotransferase, PLP-dependent	glaH-lhgD-gabDTP
		60	ECD_01451	gadB					glutamate decarboxylase B, PLP-dependent	gadBC
		61	ECD_03365	gadA			Yes		glutamate decarboxylase A, PLP-dependent	gadAX
		62	ECD_01581	fumA					fumarate hydratase (fumarase A), aerobic Class I	fumAC
		63	ECD_01580	fumC					fumarate hydratase (fumarase C),aerobic Class II	fumAC
		64	ECD_03845	argH					argininosuccinate lyase	argCBH
		65	ECD_03038	argG					argininosuccinate synthetase	argG
		66	ECD_01775	fadD	Beta-oxidation (degration of FFAs)	Fig. 2d			acyl-CoA synthetase (long-chain-fatty-acid--CoA ligase)	fadD-sroD
		67	ECD_00216	fadE			Yes		acyl coenzyme A dehydrogenase	fadE
		68	ECD_03737	fadB			Yes		fused 3-hydroxybutyryl-CoA epimerase/delta(3)-cis-delta(2)-trans-enoyl-CoA isomerase, enoyl-CoA hydratase, 3-hydroxyacyl-CoA dehydrogenase	fadBA
		69	ECD_03736	fadA					3-ketoacyl-CoA thiolase (thiolase I)	fadBA
		70	ECD_02151	atoB			Yes		acetyl-CoA acetyltransferase	atoDAEB
		71	ECD_02692	yqeF			Yes		short chain acyltransferase	yqeF
		72	ECD_03848	fabR	Transcription factor (regulating multiple pathways or cellular physiology)	Fig. 2e	Yes		transcriptional repressor of fabA and fabB	fabR-yijD
		73	ECD_01162	fadR			Yes		fatty acid metabolism regulon transcriptional regulator	fadR
		74	ECD_03987	adiY					arginine decarboxylase (adi) system transcriptional activator	adiY
		75	ECD_03627	asnC			Yes		autorepressor; transcriptional activator of asnA, a gene involved in the synthesis of asparagine	asnC-mioC-mnmG
		76	ECD_03208	crp					cAMP-activated global transcription factor, mediator of catabolite repression	crp
		77	ECD_02520	csiR					transcriptional repressor of csiD；DNA-binding transcriptional repressor	csiR
		78	ECD_03819	cytR					Anti-activator for CytR-CRP nucleoside utilization regulon, required for transport and utilization of ribonucleosides and deoxyribonucleosides	cytR
		79	ECD_00807	deoR					deoxyribose-5-phosphate-inducible deoxyribose operon transcriptional repressor; repressor of nupG and tsx; involved in the negative expression of genes related to transport and catabolism of deoxyribonucleoside nucleotides	deoR
		80	ECD_00590	citB					response regulator in two-component regulatory system with CitA, involved in anaerobic citrate catabolism	citAB
		81	ECD_03119	fis					global DNA-binding transcriptional dual regulator, Fis family, factor for inversion stimulation protein, involved in the organization and maintenance of nucleoid structure	dusB-fis
		82	ECD_01863	flhD					flagellar class II regulon transcriptional activator, with FlhC	flhDC
		83	ECD_01311	fnr			Yes		primary transcriptional regulator that mediates the transition from aerobic to anaerobic growth	fnr
		84	ECD_00081	cra			Yes		transcriptional repressor-activator for carbon metabolism	cra
		85	ECD_00640	fur					ferric iron uptake regulon transcriptional repressor; autorepressor	fldA-uof-fur
		86	ECD_03360	gadE					gad regulon transcriptional activator; involved in glutamate dependent system	gadEF-mdtEF
		87	ECD_03363	gadW			Yes		transcriptional activator of gadA and gadBC, repressor of gadX; involved in glutamate dependent system;	gadXW
		88	ECD_03364	gadX					acid resistance regulon transcriptional activator, controls the transcription of genes involved in glutamate dependent system	gadAX
		89	ECD_02849	glcC			Yes		glycolate-inducible glc operon transcriptional repressor; autorepressor; glc operon transcriptional activator, GntR family	glcC
		90	ECD_03274	glpR			Yes		DNA-binding transcriptional repressor,glycerol-3-phosphate regulon repressor, DeoR family	glpEGR
		91	ECD_01681	ihfA			Yes		alpha subunit of integration host factor (IHF), DNA-binding protein, global regulatory protein	thrS-infC-rpmI-rplT-pheMST-ihfA
		92	ECD_00916	ihfB			Yes		beta subunit of integration host factor (IHF), DNA-binding protein, global regulatory protein	rpsA-ihfB
		93	ECD_03651	ilvY					transcriptional activator of ilvC; autorepressor	ilvY
		94	ECD_03915	lexA					transcriptional repressor of SOS regulon, involved in the cellular response to DNA damage	lexA-dinF
		95	ECD_00893	lrp					leucine-responsive global transcriptional regulator; involved in amino acid biosynthesis and catabolism, nutrient transport, pili synthesis, and other cellular functions including 1-carbon metabolism	lrp
		96	ECD_01490	marA					transcriptional regulator, involved in resistance to antibiotics, oxidative stress, organic solvents and heavy metals	marRAB
		97	ECD_03824	metJ					transcriptional repressor, S-adenosylmethionine-binding	metJ
		98	ECD_01898	nac					nitrogen assimilation regulon transcriptional regulator; autorepressor	nac
		99	ECD_01199	narL					nitrate/nitrite response regulator in two-component regulatory system with NarX	narXL
		100	ECD_04045	nsrR					nitric oxide-sensitive repressor for NO regulon, regulates genes involved in cell protection against nitric oxide (NO)	nsrR-rnr-rlmB-yjfI
		101	ECD_00112	pdhR					pyruvate dehydrogenase complex repressor; autorepressor, regulates genes involved in the pyruvate dehydrogenase complex	pdhR-aceEF-lpdA
		102	ECD_01128	phoP					response regulator in two-component regulatory system with PhoQ, involved in adaptation to low Mg2+ environments and the control of acid resistance genes	phoPQ
		103	ECD_01629	purR					transcriptional repressor, hypoxanthine-binding, involved in purine nucleotide biosynthesis and its own synthesis	purR
		104	ECD_03637	rbsB					D-ribose ABC transporter periplasmic binding protein; ribose chemotaxis receptor	rbsDACBKR
		105	ECD_04272	rob					right oriC-binding transcriptional activator, AraC family, involved in antibiotic resistance, superoxide resistance, and tolerance to organic solvents and heavy metals.	rob
		106	ECD_01016	rutR					rut operon transcriptional repressor, regulates genes involved in the complex pathway of pyrimidine metabolism	rutR
		107	ECD_03934	soxS					superoxide response regulon transcriptional activator; autoregulator	soxS
		108	ECD_00998	torR			Yes		torCAD operon response regulator TorR in two-component regulatory system with TorS, OmpR family	torR
		109	ECD_02559	norR	Significantly decreased abundance at the protein level	Fig. 5c, d	Yes	Yes	anaerobic nitric oxide reductase DNA-binding transcriptional activator	norR
		110	ECD_00337	aroM					AroM family protein	aroL-yaiA-aroM
		111	ECD_03477	waaF					ADP-heptose:LPS heptosyltransferase II	rfaD-waaFCL
		112	ECD_02531	nrdE			Yes	Yes	ribonucleoside-diphosphate reductase 2, alpha subunit	nrdHIEF
		113	ECD_03071	npr			Yes	Yes	phosphohistidinoprotein-hexose phosphotransferase component of N-regulated PTS system (Npr)	rpoN-hpf-ptsN-rapZ-npr
		114	ECD_03767	yihU			Yes	Yes	3-sulfolactaldehyde (SLA) reductase, NADH-dependent; gamma-hydroxybutyrate dehydrogenase, NADH-dependent	yihUTS
		115	ECD_01646	lpp					murein lipoprotein	lpp
		116	ECD_03275	glpG			Yes	Yes	rhomboid intramembrane serine protease	glpEGR
		117	ECD_02084	cirA					colicin IA outer membrane receptor and translocator; ferric iron-catecholate transporter	cirA
		118	ECD_00094	ftsQ			Yes	Yes	divisome assembly protein, membrane anchored protein involved in growth of wall at septum	mraZ-rsmH-ftsLI-murEF-mraY-murD-ftsW-murGC-ddlB-ftsQAZ-lpxC
		119	ECD_04275	creC			Yes	Yes	sensory histidine kinase in two-component regulatory system with CreB or PhoB	creABCD
		120	ECD_03839	yijO					AraC family putative transcriptional activator	yijO
		121	ECD_00684	sdhB			Yes	Yes	succinate dehydrogenase, FeS subunit	sdhCDAB-sucABCD-sdhX
		122	ECD_00701	pal			Yes	Yes	peptidoglycan-associated outer membrane lipoprotein	tolB-pal-cpoB
		123	ECD_03169	rplW			Yes	Yes	50S ribosomal subunit protein L23	rpsJ-rplCDWB-rpsS-rplV-rpsC-rplP-rpmC-rpsQ
		124	ECD_02504	recN					recombination and repair protein	recN
		125	ECD_t00075	tyrU	Significantly decreased abundance at the transcript level		Yes	Yes	tRNA-Tyr	thrU-tyrU-glyT-thrT-tufB
		126	ECD_n04383	csrC			Yes	Yes	CsrC sRNA sequesters CsrA, a carbon flux regulator	csrC
		127	ECD_n04368	rnpB			Yes	Yes	RNase P, M1 RNA component	garPLRK-rnpB
		128	ECD_n04358	ssrS			Yes	Yes	6S RNA inhibits RNA polymerase promoter binding	ssrS-fau
		129	ECD_n04352	csrB			Yes	Yes	CsrA-binding sRNA, antagonizing CsrA regulation	csrB
		130	ECD_n04348	ssrA					tmRNA, 10Sa RNA, transfer-messenger RNA	ssrA
		131	ECD_n04343	ryfA			Yes	Yes	novel sRNA, function unknown	ryfA
		132	ECD_n04325	sdsR			Yes	Yes	novel sRNA, function unknown	sdsR-pphA
		133	ECD_00141	folk	Significantly increased abundance at the protein level		Yes	Yes	2-amino-4-hydroxy-6-hydroxymethyldihyropteridine pyrophosphokinase	pcnB-folK
		134	ECD_04054	aidB			Yes	Yes	DNA alkylation damage repair protein; flavin-containing DNA binding protein, weak isovaleryl CoA dehydrogenase	aidB
		135	ECD_01476	tam					trans-aconitate methyltransferase	lsrACDBFG-tam
		136	ECD_02440	yphF			Yes	Yes	putative sugar ABC transporter periplasmic binding protein	yphFED
		137	ECD_04260	deoD			Yes	Yes	purine nucleoside phosphorylase 1; nicotinamide 1-beta-D-riboside phosphorylase	deoCABD
		138	ECD_00725	ybhC					acyl-CoA thioesterase, lipoprotein	ybhC
		139	ECD_04034	nnr			Yes	Yes	bifunctional NAD(P)H-hydrate repair enzyme; C-terminal domain ADP-dependent (S)-NAD(P)H-hydrate dehydratase and N-terminal domain NAD(P)H-hydrate epimerase	nnr-tsaE-amiB-mutL-miaA-hfq-hflXKC
		140	ECD_04230	hpaG					4-hydroxyphenylacetate degradation bifunctional isomerase/decarboxylase	n.d.
		141	ECD_00034	rihC			Yes	Yes	ribonucleoside hydrolase 3	rihC
		142	ECD_00358	yajD					HNH nuclease family protein	yajD
		143	ECD_03244	hofP	Significantly increased abundance at the transcript level		Yes	Yes	DNA catabolic protein	hofMNOP
		144	ECD_03326	nikB					nickel ABC transporter permease	nikABCDER
		145	ECD_01466	1466			Yes	Yes	putative fimbrialchaperone protein, interrupted by in-frame stop	n.d.
		146	ECD_04064	ulaE			Yes	Yes	L-xylulose 5-phosphate 3-epimerase	ulaABCDEF
		147	ECD_01001	torD					TorA-maturation chaperone	torCAD
		148	ECD_01855	cheR					chemotaxis regulator, protein-glutamate methyltransferase	tar-tap-cheRBYZ
		149	ECD_01960	wcaF					putative acyl transferase	wcaCDEF-gmd-fcl-gmm-wcaI-cpsBG-wcaJ-wzxC
		Note: The operon context of each gene is gathered from the RegulonDB database (http://regulondb.ccg.unam.mx/index.jsp).
