# Supplementary material for: Genome-scale target identification in Escherichia coli for high-titer production of free fatty acids
Source: Nat Commun. 2021 Aug 17;12:4976. doi: 10.1038/s41467-021-25243-w (PMC8371096; doi:10.1038/s41467-021-25243-w)
Supplement: Supplementary file 2 — Supplementary Data 1-9 [file 41467_2021_25243_MOESM2_ESM.zip › Supplementary Data/Supplementary Data 2.xlsx]

## Sheet: Supplementary Data 2
		Locus_tag	Gene	Fold change of the abundance in ihfAL- vs. Control		Fold change of the abundance in fadRH- vs. Control		Fold change of the abundance in fadR+ vs. Control
				Protein	Transcript	Protein	Transcript	Protein	Transcript
		ECD_03466	gpsA*	0.97	0.871515	0.98	0.595923	0.85	0.732793
		ECD_02929	plsY*	0.48	0.886334	1.08	1.03711	0.46	1.12472
		ECD_01255	pgpB*	1.01	1.06	0.9	1.13642	0.73	1.06653
		ECD_02454	pgpC*	0.95	0.777327	0.99	0.808867	0.81	0.813906
		ECD_03801	pfkA*	1.07	0.230121	1.07	0.28405	0.72	0.676587
		ECD_01645	pykF*	0.93	0.186235	1.16	0.294317	1.01	0.634749
		ECD_02063	dld*	1.2	0.303682	1.01	0.262534	0.99	0.524455
		ECD_02222	pta*	0.88	0.190932	0.91	0.169844	0.82	0.625049
		ECD_00972	yccX*	1.3	1.20724	1.04	1.15429	0.67	0.960956
		ECD_02346	eutE*	n.d.	1.49381	n.d.	1.27946	n.d.	1.23654
		ECD_00744	bioC*	n.d.	0.896326	n.d.	0.681401	n.d.	0.528354
		ECD_03264	bioH*	0.92	1.48671	1.08	1.23956	0.71	1.13818
		ECD_00745	bioD*	0.62	0.757387	0.65	0.800087	0.43	0.603178
		ECD_02517	gabD*	1.03	1.60392	1.04	1.22416	1.07	1.29323
		ECD_03365	gadA*	n.d.	1.17839	n.d.	1.59673	n.d.	1.41618
		ECD_00216	fadE*	0.87	1.49349	2.18	1.41927	0.8	1.20862
		ECD_03737	fadB*	0.88	1.00344	2.29	1.00982	1	0.851476
		ECD_02151	atoB*	0.89	1.49415	0.98	1.51389	0.69	1.26513
		ECD_02692	yqeF*	0.86	1.18941	0.76	1.16555	0.79	0.905356
		ECD_03848	fabR*	1.06	0.197166	1	0.248707	0.89	0.444471
		ECD_01162	fadR*	0.86	0.531583	0.94	0.665152	3.35	7.2232
		ECD_03627	asnC*	1	0.614652	0.93	0.691917	0.67	0.661252
		ECD_01311	fnr*	n.d.	0.120924	n.d.	0.150046	n.d.	0.502074
		ECD_00081	cra*	0.85	0.229547	0.9	0.219195	0.81	0.459198
		ECD_03363	gadW*	n.d.	1.04133	n.d.	1.1765	n.d.	1.00249
		ECD_02849	glcC*	n.d.	1.41679	n.d.	1.56667	n.d.	1.2102
		ECD_03274	glpR*	0.82	0.387535	0.99	0.346311	0.95	0.607054
		ECD_01681	ihfA*	0.26	0.176385	1.07	0.189752	0.6	0.939487
		ECD_00916	ihfB*	0.56	0.215024	0.95	0.188991	0.96	0.494417
		ECD_00998	torR*	n.d.	1.59353	n.d.	1.66878	n.d.	1.38779
		ECD_03811	glpK	1.05	0.0551475	1.23	0.0418708	0.66	0.476449
		ECD_01086	plsX	1.19	0.803093	0.99	0.792762	0.56	0.821649
		ECD_03913	plsB	1.01	0.733082	1.02	0.714727	0.9	0.822677
		ECD_02890	plsC	0.95	0.74903	0.85	0.84452	0.8	0.856297
		ECD_00173	cdsA	n.d.	1.33738	n.d.	1.19583	n.d.	1.05552
		ECD_01364	ynbB	n.d.	1.7378	n.d.	1.93992	n.d.	1.43637
		ECD_01877	pgsA	1.28	0.797866	0.98	0.803118	0.99	0.827308
		ECD_00366	pgpA	n.d.	0.550964	n.d.	0.612988	n.d.	0.627845
		ECD_03810	glpX	0.92	0.442446	1	0.348225	1.16	0.578721
		ECD_04100	fbp	1.03	0.158025	1.03	0.177093	1.03	0.769571
		ECD_00097	lpxC	0.91	0.0648693	0.9	0.0948325	1.15	0.513282
		ECD_02765	tktA	0.97	0.143164	1.13	0.153793	1.18	0.927212
		ECD_01621	gloA	1.01	0.376294	0.91	0.32962	0.74	0.822682
		ECD_00205	gloB	1.15	0.713386	1.09	0.875902	0.74	0.924657
		ECD_00876	poxB	1	0.621926	1.26	0.97414	0.88	0.792366
		ECD_00790	ybiW	n.d.	1.60992	n.d.	1.38713	n.d.	1.2559
		ECD_00907	pflB	n.d.	0.0470954	n.d.	0.0726792	n.d.	0.452765
		ECD_02981	tdcE	0.67	1.89781	0.73	1.76336	0.64	1.3394
		ECD_01352	ldhA	1.17	0.365744	1.18	0.406001	0.84	0.730094
		ECD_02221	ackA	0.96	0.216013	0.99	0.297102	0.85	0.641406
		ECD_02349	eutD	n.d.	2.1303	n.d.	1.22877	n.d.	1.24698
		ECD_00305	mhpF	1.2	0.873163	1.03	1.10527	0.9	0.845176
		ECD_01215	adhE	1.02	0.0593746	1.06	0.106242	1	0.409573
		ECD_03443	aldB	0.96	1.48999	2.05	1.35079	1.19	1.21415
		ECD_00743	bioF	0.68	1.65597	0.61	1.45052	0.54	1.17612
		ECD_02854	2854	n.d.	1.19008	n.d.	1.3507	n.d.	1.15741
		ECD_00741	bioA	1.06	1.33285	1.15	1.25476	0.85	1.00845
		ECD_00742	bioB	0.93	0.837727	1.01	0.875316	1.04	0.783048
		ECD_02744	serA	0.93	0.17183	0.94	0.156971	1.04	0.959611
		ECD_00911	serC	0.89	0.197817	0.93	0.224111	0.86	0.69298
		ECD_03645	ilvL	n.d.	1.1546	n.d.	1.3186	n.d.	1.13031
		ECD_00079	ilvI	1.07	0.51446	0.95	0.553077	1.23	0.826124
		ECD_00080	ilvH	0.96	0.978898	0.87	0.96215	1.02	1.21646
		ECD_03554	ilvN	0.86	0.118752	0.75	0.124131	0.91	0.353472
		ECD_03555	ilvB	0.98	0.387081	0.95	0.325599	4.53	0.585508
		ECD_03646	ilvG	0.68	0.245128	0.85	0.240152	1.62	0.706747
		ECD_03647	ilvM	0.73	0.101175	0.8	0.0663576	0.93	0.676654
		ECD_03652	ilvC	1.09	0.20917	1.25	0.248056	0.89	0.918128
		ECD_03649	ilvD	0.79	0.181128	1.18	0.172396	0.93	0.833073
		ECD_03648	ilvE	0.79	0.134291	1.1	0.141135	1.16	1.07545
		ECD_00680	gltA	1.36	0.145494	1.17	0.222373	1.14	0.576841
		ECD_00687	sucC	0.99	0.272206	0.97	0.331612	1.09	0.768002
		ECD_01482	sad	0.75	0.89029	0.71	0.807587	0.61	0.915003
		ECD_01279	puuE	0.92	2.28418	1.03	1.57948	2.18	1.29776
		ECD_02518	gabT	1.28	1.40913	1.13	1.32064	1.19	1.16513
		ECD_01451	gadB	n.d.	1.7629	n.d.	1.77921	n.d.	1.83492
		ECD_01581	fumA	0.79	0.493613	1.06	0.497468	0.92	0.699766
		ECD_01580	fumC	1.01	0.380439	1.04	0.377052	1.01	0.714526
		ECD_03845	argH	1.13	0.322506	1.12	0.264361	0.8	0.419482
		ECD_03038	argG	0.9	0.294101	1.02	0.32695	0.97	0.518968
		ECD_01775	fadD	1.01	1.10587	1.02	1.26643	0.9	1.03399
		ECD_03736	fadA	0.8	1.47298	1.83	1.38383	0.92	1.3064
		ECD_03987	adiY	n.d.	0.60756	n.d.	0.719923	n.d.	0.656495
		ECD_03208	crp	0.98	0.0873566	1.05	0.0991565	1.09	0.512538
		ECD_02520	csiR	1.13	1.29283	1.37	1.3446	1.03	1.24849
		ECD_03819	cytR	1.01	0.582845	1.05	0.616435	1.21	0.696715
		ECD_00807	deoR	0.68	0.411485	0.58	0.468781	0.51	0.54543
		ECD_00590	citB	n.d.	1.46352	n.d.	1.37983	n.d.	1.11368
		ECD_03119	fis	0.5	0.0316322	0.59	0.069804	0.65	0.344792
		ECD_01863	flhD	n.d.	0.264453	n.d.	0.358523	n.d.	1.00627
		ECD_00640	fur	0.86	0.171182	0.89	0.239064	0.72	0.68197
		ECD_03360	gadE	n.d.	0.835413	n.d.	1.06186	n.d.	0.83426
		ECD_03364	gadX	n.d.	1.26562	n.d.	1.39861	n.d.	1.15865
		ECD_03651	ilvY	1.18	1.57274	0.99	1.43706	1.36	1.29542
		ECD_03915	lexA	1.23	0.616612	0.97	0.497811	1.12	0.60562
		ECD_00893	lrp	1.08	0.233272	0.97	0.225081	0.98	0.605469
		ECD_01490	marA	n.d.	0.449615	n.d.	0.503551	n.d.	0.989589
		ECD_03824	metJ	0.83	0.349396	0.84	0.356222	1.52	0.541683
		ECD_01898	nac	n.d.	0.441379	n.d.	0.64915	n.d.	0.71399
		ECD_01199	narL	1.24	0.533192	1.2	0.610935	1.14	0.665436
		ECD_04045	nsrR	1.02	0.672929	1.02	0.99305	0.86	1.14505
		ECD_00112	pdhR	0.91	0.583675	0.88	0.663513	1.16	0.898948
		ECD_01128	phoP	0.91	0.377793	0.93	0.439101	0.86	0.573609
		ECD_01629	purR	1.17	0.908929	1.01	0.94417	0.93	1.03783
		ECD_03637	rbsB	1.28	0.0547552	1.46	0.0670385	0.9	0.416761
		ECD_04272	rob	0.85	0.278709	0.99	0.30694	1.18	0.434658
		ECD_01016	rutR	0.69	1.24362	0.59	1.44405	0.66	1.18344
		ECD_03934	soxS	n.d.	0.491456	n.d.	0.555482	n.d.	0.615087
		Note: Beneficial knockdown genes are marked with an asterisk.
