# Supplementary material for: Genome-scale target identification in Escherichia coli for high-titer production of free fatty acids
Source: Nat Commun. 2021 Aug 17;12:4976. doi: 10.1038/s41467-021-25243-w (PMC8371096; doi:10.1038/s41467-021-25243-w)
Supplement: Supplementary file 2 — Supplementary Data 1-9 [file 41467_2021_25243_MOESM2_ESM.zip › Supplementary Data/Supplementary Data 3.xlsx]

## Sheet: Supplementary Data 3
		Gene	FFAs ratio							Functional set								Function
			Maximum Value	xH- or x+ / Control	ihfAL--xH- or ihfAL--x+ / ihfAL-	xM- or x+Trc / Control	ihfAL--xM- or ihfAL--x+Trc / ihfAL-	xL- or x+T7 / Control	ihfAL--xL- or ihfAL--x+T7 / ihfAL-	a	b	c	d	e	f	g	h
		norR	1.37805	1.37805			1.27443						+		+		+	DNA replication/regulation of transcription/transport/ATPase activity
		nrdE	1.81938	1.65286		1.81938	1.25314								+	+	+	DNA replication/thioredoxin/ATP binding
		npr	1.54659	1.35561				1.54659					+					Transporter
		yihU	1.66238	1.38942				1.66238					+			+		potassium ion transport/NAD binding
		glpG	2.26447	1.23898		1.85721		2.26447				+		+				protease/Cell inner membrane
		ftsQ	1.65771	1.65771						+		+						divisome assembly/membrane anchored/growth of wall at septum
		creC	2.14131	2.14131		1.60777	1.34635	1.75656				+	+		+			signal transduction/kinase/integral component of membrane
		sdhB	1.71117	1.21632				1.71117				+				+		electron carrier/FAD/membrane-bound
		pal	2.20464	1.99109		2.20464	1.38861			+		+	+					Transporter/outer membrane invagination during cell division
		rplW	1.73644	1.70664		1.73644	1.48949	1.56031	1.2809					+	+			translation/ATP binding
		tyrU	1.73491	1.52655				1.73491			+			+				tRNA-Tyr/ncRNA
		csrC	1.86069		1.24004	1.86069	1.30019	1.70736			+							ncRNA
		rnpB	1.87694	1.71752	1.31085	1.87694		1.52864			+			+				Rnase P M1RNA/ncRNA
		ssrS	1.8962	1.59413		1.8962	1.39224		1.24755		+						+	6S RNA/ncRNA
		csrB	2.1349		1.21251	2.1349	1.2487	1.95054	1.26772		+							ncRNA
		ryfA	2.10639	1.53963		2.10639	1.39345				+							ncRNA
		sdsR	1.55209	1.55209	1.21023	1.4624	1.20895				+							ncRNA
		folK	1.21857		1.21857									+	+	+	+	Purine and pyrimidine metabolism/amino acids metabolism/VB9/ATP
		aidB	1.57117		1.57117											+	+	DNA alkylation damage repair/regulation of transcription/FAD
		yphF	1.39619	1.37136	1.29537			1.39619				+	+	+	+	+	+	Purine and pyrimidine metabolism/amino acids metabolism/VB12/ATP/sugar ABC Transporter/outer membrane-bounded periplasmic space
		deoD	1.26677	1.25946	1.26677											+	+	nucleoside metabolic process/NAD(P)
		nnr	1.75537	1.36399	1.39057			1.75537							+	+		NAD(P)/VB1/ATP
		rihC	1.3243		1.3243												+	ribonucleoside hydrolase
		hofP	1.30342	1.30342	1.2833							+					+	DNA catabolic protein/pilus assembly
		1466	1.67593		1.28355			1.67593				+						cell wall organization
		ulaE	1.29367		1.29367											+		Ascorbate and aldarate metabolism
		Note: The functional sets a to i refer to cell division, ncRNAs, cellular structure, transduction and transport, protein metabolism, energy metabolism, cofactor metabolism, and nucleic acid metabolism, respectively.
