# Supplementary material for: Genome-scale target identification in Escherichia coli for high-titer production of free fatty acids
Source: Nat Commun. 2021 Aug 17;12:4976. doi: 10.1038/s41467-021-25243-w (PMC8371096; doi:10.1038/s41467-021-25243-w)
Supplement: Supplementary file 2 — Supplementary Data 1-9 [file 41467_2021_25243_MOESM2_ESM.zip › Supplementary Data/Supplementary Data 4.xlsx]

## Sheet: Supplementary Data 4
		Gene	Beneficial sgRNA
			geneH-	Relevant figure(s)	geneM-	Relevant figure(s)	geneL-	Relevant figure(s)
		gpsA	Yes	Fig. 2a	Yes	Fig. S3	Yes	Fig. S3
		plsY	Yes
		pgpB	Yes
		pgpC	Yes
		pfkA	Yes				Yes
		pykF	Yes
		dld	Yes
		pta	Yes	Fig. 2b			Yes
		yccX	Yes		Yes
		eutE	Yes
		bioC	Yes		Yes
		bioH	Yes				Yes
		bioD	Yes				Yes
		gabD	Yes	Fig. 2c			Yes
		gadA	Yes		Yes		Yes
		fadE	Yes	Fig. 2d
		fadB	Yes
		atoB	Yes		Yes		Yes
		yqeF	Yes
		fabR	Yes	Fig. 2e			Yes
		fadR	Yes
		asnC	Yes				Yes
		fnr	Yes
		cra	Yes		Yes		Yes
		gadW	Yes
		glcC	Yes
		glpR	Yes		Yes		Yes
		ihfA	Yes		Yes		Yes
		ihfB	Yes
		torR	Yes
		norR	Yes	Fig. 5c	Yes	Fig. S7d
		nrdE	Yes		Yes	Fig. S7c, d
		npr	Yes				Yes	Fig. S7c
		yihU	Yes				Yes	Fig. S7c
		glpG	Yes		Yes	Fig. S7c	Yes	Fig. S7c
		ftsQ	Yes
		creC	Yes		Yes	Fig. S7c, d	Yes	Fig. S7c
		sdhB	Yes				Yes	Fig. S7c
		pal	Yes		Yes	Fig. S7c, d
		rplW	Yes		Yes	Fig. S7c, d	Yes	Fig. S7c, d
		tyrU	Yes				Yes	Fig. S7c
		csrC	Yes	Fig. 5d	Yes	Fig. S7c, d	Yes	Fig. S7c
		rnpB	Yes	Fig. 5c, d	Yes	Fig. S7c	Yes	Fig. S7c
		ssrS	Yes	Fig. 5c	Yes	Fig. S7c, d	Yes	Fig. S7d
		csrB	Yes	Fig. 5d	Yes	Fig. S7c, d	Yes	Fig. S7c, d
		ryfA	Yes	Fig. 5c	Yes	Fig. S7c, d
		sdsR	Yes	Fig. 5c, d	Yes	Fig. S7c, d
