# Supplementary material for: Genome-scale target identification in Escherichia coli for high-titer production of free fatty acids
Source: Nat Commun. 2021 Aug 17;12:4976. doi: 10.1038/s41467-021-25243-w (PMC8371096; doi:10.1038/s41467-021-25243-w)
Supplement: Supplementary file 2 — Supplementary Data 1-9 [file 41467_2021_25243_MOESM2_ESM.zip › Supplementary Data/Supplementary Data 5.xlsx]

## Sheet: Supplementary Data 5
		Strain	Description	Reference
		E. coli Trans1-T1	F– φ80 (lacZ) ΔM15 ΔlacX74 hsdR (rk–mk+) ΔrecA1398 endA1 tonA	TransGen
		E. coli BL21(DE3)	F– ompT hsdSB (rB–mB–) gal dcm (DE3)	Invitrogen
		G0	BL21(DE3) with plasmid A0	This study
		G1	BL21(DE3) with plasmid A1	This study
		G2	BL21(DE3) with plasmid A2	This study
		G3	BL21(DE3) with plasmid A3	This study
		G4	BL21(DE3) with plasmid A4	This study
		g0	BL21(DE3) with plasmids A0 and Sg-gfpH-	This study
		g1	BL21(DE3) with plasmids A1 and Sg-gfpH-	This study
		g2	BL21(DE3) with plasmids A2 and Sg-gfpH-	This study
		g3	BL21(DE3) with plasmids A3 and Sg-gfpH-	This study
		g4	BL21(DE3) with plasmids A4 and Sg-gfpH-	This study
		CF (starting strain)	BL21(DE3) with plasmid pCF	This study
		Control	BL21(DE3) with plasmids pCF and Sg-0	This study
		glpKH-	BL21(DE3) with plasmids pCF and Sg-glpKH-	This study
		gpsAH-	BL21(DE3) with plasmids pCF and Sg-gpsAH-	This study
		plsXH-	BL21(DE3) with plasmids pCF and Sg-plsXH-	This study
		plsYH-	BL21(DE3) with plasmids pCF and Sg-plsYH-	This study
		plsBH-	BL21(DE3) with plasmids pCF and Sg-plsBH-	This study
		plsCH-	BL21(DE3) with plasmids pCF and Sg-plsCH-	This study
		cdsAH-	BL21(DE3) with plasmids pCF and Sg-cdsAH-	This study
		ynbBH-	BL21(DE3) with plasmids pCF and Sg-ynbBH-	This study
		pgsAH-	BL21(DE3) with plasmids pCF and Sg-pgsAH-	This study
		pgpAH-	BL21(DE3) with plasmids pCF and Sg-pgpAH-	This study
		pgpBH-	BL21(DE3) with plasmids pCF and Sg-pgpBH-	This study
		pgpCH-	BL21(DE3) with plasmids pCF and Sg-pgpCH-	This study
		glpXH-	BL21(DE3) with plasmids pCF and Sg-glpXH-	This study
		fbpH-	BL21(DE3) with plasmids pCF and Sg-fbpH-	This study
		pfkAH-	BL21(DE3) with plasmids pCF and Sg-pfkAH-	This study
		lpxCH-	BL21(DE3) with plasmids pCF and Sg-lpxCH-	This study
		tktAH-	BL21(DE3) with plasmids pCF and Sg-tktAH-	This study
		gloAH-	BL21(DE3) with plasmids pCF and Sg-gloAH-	This study
		gloBH-	BL21(DE3) with plasmids pCF and Sg-gloBH-	This study
		pykFH-	BL21(DE3) with plasmids pCF and Sg-pykFH-	This study
		poxBH-	BL21(DE3) with plasmids pCF and Sg-poxBH-	This study
		ybiWH-	BL21(DE3) with plasmids pCF and Sg-ybiWH-	This study
		pflBH-	BL21(DE3) with plasmids pCF and Sg-pflBH-	This study
		tdcEH-	BL21(DE3) with plasmids pCF and Sg-tdcEH-	This study
		ldhAH-	BL21(DE3) with plasmids pCF and Sg-ldhAH-	This study
		dldH-	BL21(DE3) with plasmids pCF and Sg-dldH-	This study
		ptaH-	BL21(DE3) with plasmids pCF and Sg-ptaH-	This study
		eutDH-	BL21(DE3) with plasmids pCF and Sg-eutDH-	This study
		ackAH-	BL21(DE3) with plasmids pCF and Sg-ackAH-	This study
		yccXH-	BL21(DE3) with plasmids pCF and Sg-yccXH-	This study
		mhpFH-	BL21(DE3) with plasmids pCF and Sg-mhpFH-	This study
		adhEH-	BL21(DE3) with plasmids pCF and Sg-adhEH-	This study
		eutEH-	BL21(DE3) with plasmids pCF and Sg-eutEH-	This study
		aldBH-	BL21(DE3) with plasmids pCF and Sg-aldBH-	This study
		bioCH-	BL21(DE3) with plasmids pCF and Sg-bioCH-	This study
		bioHH-	BL21(DE3) with plasmids pCF and Sg-bioHH-	This study
		bioFH-	BL21(DE3) with plasmids pCF and Sg-bioFH-	This study
		2854H-	BL21(DE3) with plasmids pCF and Sg-2854H-	This study
		bioAH-	BL21(DE3) with plasmids pCF and Sg-bioAH-	This study
		bioDH-	BL21(DE3) with plasmids pCF and Sg-bioDH-	This study
		bioBH-	BL21(DE3) with plasmids pCF and Sg-bioBH-	This study
		serAH-	BL21(DE3) with plasmids pCF and Sg-serAH-	This study
		serCH-	BL21(DE3) with plasmids pCF and Sg-serCH-	This study
		ilvLH-	BL21(DE3) with plasmids pCF and Sg-ilvLH-	This study
		ilvIH-	BL21(DE3) with plasmids pCF and Sg-ilvIH-	This study
		ilvHH-	BL21(DE3) with plasmids pCF and Sg-ilvHH-	This study
		ilvNH-	BL21(DE3) with plasmids pCF and Sg-ilvNH-	This study
		ilvBH-	BL21(DE3) with plasmids pCF and Sg-ilvBH-	This study
		ilvGH-	BL21(DE3) with plasmids pCF and Sg-ilvGH-	This study
		ilvMH-	BL21(DE3) with plasmids pCF and Sg-ilvMH-	This study
		ilvCH-	BL21(DE3) with plasmids pCF and Sg-ilvCH-	This study
		ilvDH-	BL21(DE3) with plasmids pCF and Sg-ilvDH-	This study
		ilvEH-	BL21(DE3) with plasmids pCF and Sg-ilvEH-	This study
		gltAH-	BL21(DE3) with plasmids pCF and Sg-gltAH-	This study
		sucCH-	BL21(DE3) with plasmids pCF and Sg-sucCH-	This study
		gabDH-	BL21(DE3) with plasmids pCF and Sg-gabDH-	This study
		sadH-	BL21(DE3) with plasmids pCF and Sg-sadH-	This study
		puuEH-	BL21(DE3) with plasmids pCF and Sg-puuEH-	This study
		gabTH-	BL21(DE3) with plasmids pCF and Sg-gabTH-	This study
		gadBH-	BL21(DE3) with plasmids pCF and Sg-gadBH-	This study
		gadAH-	BL21(DE3) with plasmids pCF and Sg-gadAH-	This study
		fumAH-	BL21(DE3) with plasmids pCF and Sg-fumAH-	This study
		fumCH-	BL21(DE3) with plasmids pCF and Sg-fumCH-	This study
		argHH-	BL21(DE3) with plasmids pCF and Sg-argHH-	This study
		argGH-	BL21(DE3) with plasmids pCF and Sg-argGH-	This study
		fadDH-	BL21(DE3) with plasmids pCF and Sg-fadDH-	This study
		fadEH-	BL21(DE3) with plasmids pCF and Sg-fadEH-	This study
		fadBH-	BL21(DE3) with plasmids pCF and Sg-fadBH-	This study
		fadAH-	BL21(DE3) with plasmids pCF and Sg-fadAH-	This study
		atoBH-	BL21(DE3) with plasmids pCF and Sg-atoBH-	This study
		yqeFH-	BL21(DE3) with plasmids pCF and Sg-yqeFH-	This study
		fabRH-	BL21(DE3) with plasmids pCF and Sg-fabRH-	This study
		fadRH-	BL21(DE3) with plasmids pCF and Sg-fadRH-	This study
		adiYH-	BL21(DE3) with plasmids pCF and Sg-adiYH-	This study
		asnCH-	BL21(DE3) with plasmids pCF and Sg-asnCH-	This study
		crpH-	BL21(DE3) with plasmids pCF and Sg-crpH-	This study
		csiRH-	BL21(DE3) with plasmids pCF and Sg-csiRH-	This study
		cytRH-	BL21(DE3) with plasmids pCF and Sg-cytRH-	This study
		deoRH-	BL21(DE3) with plasmids pCF and Sg-deoRH-	This study
		citBH-	BL21(DE3) with plasmids pCF and Sg-citBH-	This study
		fisH-	BL21(DE3) with plasmids pCF and Sg-fisH-	This study
		flhDH-	BL21(DE3) with plasmids pCF and Sg-flhDH-	This study
		fnrH-	BL21(DE3) with plasmids pCF and Sg-fnrH-	This study
		craH-	BL21(DE3) with plasmids pCF and Sg-craH-	This study
		furH-	BL21(DE3) with plasmids pCF and Sg-furH-	This study
		gadEH-	BL21(DE3) with plasmids pCF and Sg-gadEH-	This study
		gadWH-	BL21(DE3) with plasmids pCF and Sg-gadWH-	This study
		gadXH-	BL21(DE3) with plasmids pCF and Sg-gadXH-	This study
		glcCH-	BL21(DE3) with plasmids pCF and Sg-glcCH-	This study
		glpRH-	BL21(DE3) with plasmids pCF and Sg-glpRH-	This study
		ihfAH-	BL21(DE3) with plasmids pCF and Sg-ihfAH-	This study
		ihfBH-	BL21(DE3) with plasmids pCF and Sg-ihfBH-	This study
		ilvYH-	BL21(DE3) with plasmids pCF and Sg-ilvYH-	This study
		lexAH-	BL21(DE3) with plasmids pCF and Sg-lexAH-	This study
		lrpH-	BL21(DE3) with plasmids pCF and Sg-lrpH-	This study
		marAH-	BL21(DE3) with plasmids pCF and Sg-marAH-	This study
		metJH-	BL21(DE3) with plasmids pCF and Sg-metJH-	This study
		nacH-	BL21(DE3) with plasmids pCF and Sg-nacH-	This study
		narLH-	BL21(DE3) with plasmids pCF and Sg-narLH-	This study
		nsrRH-	BL21(DE3) with plasmids pCF and Sg-nsrRH-	This study
		pdhRH-	BL21(DE3) with plasmids pCF and Sg-pdhRH-	This study
		phoPH-	BL21(DE3) with plasmids pCF and Sg-phoPH-	This study
		purRH-	BL21(DE3) with plasmids pCF and Sg-purRH-	This study
		rbsBH-	BL21(DE3) with plasmids pCF and Sg-rbsBH-	This study
		robH-	BL21(DE3) with plasmids pCF and Sg-robH-	This study
		rutRH-	BL21(DE3) with plasmids pCF and Sg-rutRH-	This study
		soxSH-	BL21(DE3) with plasmids pCF and Sg-soxSH-	This study
		torRH-	BL21(DE3) with plasmids pCF and Sg-torRH-	This study
		gpsAM-	BL21(DE3) with plasmids pCF and Sg-gpsAM-	This study
		plsY M-	BL21(DE3) with plasmids pCF and Sg-plsY M-	This study
		pgpBM-	BL21(DE3) with plasmids pCF and Sg-pgpBM-	This study
		pgpCM-	BL21(DE3) with plasmids pCF and Sg-pgpCM-	This study
		pfkAM-	BL21(DE3) with plasmids pCF and Sg-pfkAM-	This study
		pykFM-	BL21(DE3) with plasmids pCF and Sg-pykFM-	This study
		dldM-	BL21(DE3) with plasmids pCF and Sg-dldM-	This study
		ptaM-	BL21(DE3) with plasmids pCF and Sg-ptaM-	This study
		yccXM-	BL21(DE3) with plasmids pCF and Sg-yccXM-	This study
		eutEM-	BL21(DE3) with plasmids pCF and Sg-eutEM-	This study
		bioCM-	BL21(DE3) with plasmids pCF and Sg-bioCM-	This study
		bioHM-	BL21(DE3) with plasmids pCF and Sg-bioHM-	This study
		bioDM-	BL21(DE3) with plasmids pCF and Sg-bioDM-	This study
		gabDM-	BL21(DE3) with plasmids pCF and Sg-gabDM-	This study
		gadAM-	BL21(DE3) with plasmids pCF and Sg-gadAM-	This study
		fadEM-	BL21(DE3) with plasmids pCF and Sg-fadEM-	This study
		fadBM-	BL21(DE3) with plasmids pCF and Sg-fadBM-	This study
		atoBM-	BL21(DE3) with plasmids pCF and Sg-atoBM-	This study
		yqeFM-	BL21(DE3) with plasmids pCF and Sg-yqeFM-	This study
		fabRM-	BL21(DE3) with plasmids pCF and Sg-fabRM-	This study
		fadRM-	BL21(DE3) with plasmids pCF and Sg-fadRM-	This study
		asnCM-	BL21(DE3) with plasmids pCF and Sg-asnCM-	This study
		fnrM-	BL21(DE3) with plasmids pCF and Sg-fnrM-	This study
		craM-	BL21(DE3) with plasmids pCF and Sg-craM-	This study
		gadWM-	BL21(DE3) with plasmids pCF and Sg-gadWM-	This study
		glcCM-	BL21(DE3) with plasmids pCF and Sg-glcCM-	This study
		glpRM-	BL21(DE3) with plasmids pCF and Sg-glpRM-	This study
		ihfAM-	BL21(DE3) with plasmids pCF and Sg-ihfAM-	This study
		ihfBM-	BL21(DE3) with plasmids pCF and Sg-ihfBM-	This study
		torRM-	BL21(DE3) with plasmids pCF and Sg-torRM-	This study
		gpsAL-	BL21(DE3) with plasmids pCF and Sg-gpsAL-	This study
		plsY L-	BL21(DE3) with plasmids pCF and Sg-plsY L-	This study
		pgpBL-	BL21(DE3) with plasmids pCF and Sg-pgpBL-	This study
		pgpCL-	BL21(DE3) with plasmids pCF and Sg-pgpCL-	This study
		pfkAL-	BL21(DE3) with plasmids pCF and Sg-pfkAL-	This study
		pykFL-	BL21(DE3) with plasmids pCF and Sg-pykFL-	This study
		dldL-	BL21(DE3) with plasmids pCF and Sg-dldL-	This study
		ptaL-	BL21(DE3) with plasmids pCF and Sg-ptaL-	This study
		yccXL-	BL21(DE3) with plasmids pCF and Sg-yccXL-	This study
		eutEL-	BL21(DE3) with plasmids pCF and Sg-eutEL-	This study
		bioCL-	BL21(DE3) with plasmids pCF and Sg-bioCL-	This study
		bioHL-	BL21(DE3) with plasmids pCF and Sg-bioHL-	This study
		bioDL-	BL21(DE3) with plasmids pCF and Sg-bioDL-	This study
		gabDL-	BL21(DE3) with plasmids pCF and Sg-gabDL-	This study
		gadAL-	BL21(DE3) with plasmids pCF and Sg-gadAL-	This study
		fadEL-	BL21(DE3) with plasmids pCF and Sg-fadEL-	This study
		fadBL-	BL21(DE3) with plasmids pCF and Sg-fadBL-	This study
		atoBL-	BL21(DE3) with plasmids pCF and Sg-atoBL-	This study
		yqeFL-	BL21(DE3) with plasmids pCF and Sg-yqeFL-	This study
		fabRL-	BL21(DE3) with plasmids pCF and Sg-fabRL-	This study
		fadRL-	BL21(DE3) with plasmids pCF and Sg-fadRL-	This study
		asnCL-	BL21(DE3) with plasmids pCF and Sg-asnCL-	This study
		fnrL-	BL21(DE3) with plasmids pCF and Sg-fnrL-	This study
		craL-	BL21(DE3) with plasmids pCF and Sg-craL-	This study
		gadWL-	BL21(DE3) with plasmids pCF and Sg-gadWL-	This study
		glcCL-	BL21(DE3) with plasmids pCF and Sg-glcCL-	This study
		glpRL-	BL21(DE3) with plasmids pCF and Sg-glpRL-	This study
		ihfAL-	BL21(DE3) with plasmids pCF and Sg-ihfAL-	This study
		ihfBL-	BL21(DE3) with plasmids pCF and Sg-ihfBL-	This study
		torRL-	BL21(DE3) with plasmids pCF and Sg-torRL-	This study
		fadR+	BL21(DE3) with plasmids pCF and Sg-fadR+	This study
		norRH-	BL21(DE3) with plasmids pCF and Sg-norRH-	This study
		aroMH-	BL21(DE3) with plasmids pCF and Sg-aroMH-	This study
		waaFH-	BL21(DE3) with plasmids pCF and Sg-waaFH-	This study
		nrdEH-	BL21(DE3) with plasmids pCF and Sg-nrdEH-	This study
		nprH-	BL21(DE3) with plasmids pCF and Sg-nprH-	This study
		yihUH-	BL21(DE3) with plasmids pCF and Sg-yihUH-	This study
		lppH-	BL21(DE3) with plasmids pCF and Sg-lppH-	This study
		glpGH-	BL21(DE3) with plasmids pCF and Sg-glpGH-	This study
		cirAH-	BL21(DE3) with plasmids pCF and Sg-cirAH-	This study
		ftsQH-	BL21(DE3) with plasmids pCF and Sg-ftsQH-	This study
		creCH-	BL21(DE3) with plasmids pCF and Sg-creCH-	This study
		yijOH-	BL21(DE3) with plasmids pCF and Sg-yijOH-	This study
		sdhBH-	BL21(DE3) with plasmids pCF and Sg-sdhBH-	This study
		palH-	BL21(DE3) with plasmids pCF and Sg-palH-	This study
		rplWH-	BL21(DE3) with plasmids pCF and Sg-rplWH-	This study
		recNH-	BL21(DE3) with plasmids pCF and Sg-recNH-	This study
		tyrUH-	BL21(DE3) with plasmids pCF and Sg-tyrUH-	This study
		csrCH-	BL21(DE3) with plasmids pCF and Sg-csrCH-	This study
		rnpBH-	BL21(DE3) with plasmids pCF and Sg-rnpBH-	This study
		ssrSH-	BL21(DE3) with plasmids pCF and Sg-ssrSH-	This study
		csrBH-	BL21(DE3) with plasmids pCF and Sg-csrBH-	This study
		ssrAH-	BL21(DE3) with plasmids pCF and Sg-ssrAH-	This study
		ryfAH-	BL21(DE3) with plasmids pCF and Sg-ryfAH-	This study
		sdsRH-	BL21(DE3) with plasmids pCF and Sg-sdsRH-	This study
		folK+	BL21(DE3) with plasmids pCF and Sg-folK+	This study
		aidB+	BL21(DE3) with plasmids pCF and Sg-aidB+	This study
		tam+	BL21(DE3) with plasmids pCF and Sg-tam+	This study
		yphF+	BL21(DE3) with plasmids pCF and Sg-yphF+	This study
		deoD+	BL21(DE3) with plasmids pCF and Sg-deoD+	This study
		ybhC+	BL21(DE3) with plasmids pCF and Sg-ybhC+	This study
		nnr+	BL21(DE3) with plasmids pCF and Sg-nnr+	This study
		hpaG+	BL21(DE3) with plasmids pCF and Sg-hpaG+	This study
		rihC+	BL21(DE3) with plasmids pCF and Sg-rihC+	This study
		yajD+	BL21(DE3) with plasmids pCF and Sg-yajD+	This study
		hofP+	BL21(DE3) with plasmids pCF and Sg-hofP+	This study
		nikB+	BL21(DE3) with plasmids pCF and Sg-nikB+	This study
		1466+	BL21(DE3) with plasmids pCF and Sg-1466+	This study
		ulaE+	BL21(DE3) with plasmids pCF and Sg-ulaE+	This study
		torD+	BL21(DE3) with plasmids pCF and Sg-torD+	This study
		cheR+	BL21(DE3) with plasmids pCF and Sg-cheR+	This study
		wcaF+	BL21(DE3) with plasmids pCF and Sg-wcaF+	This study
		ihfAL--norRH-	BL21(DE3) with plasmids pCF and Sg-ihfAL--norRH-	This study
		ihfAL--aroMH-	BL21(DE3) with plasmids pCF and Sg-ihfAL--aroMH-	This study
		ihfAL--waaFH-	BL21(DE3) with plasmids pCF and Sg-ihfAL--waaFH-	This study
		ihfAL--nrdEH-	BL21(DE3) with plasmids pCF and Sg-ihfAL--nrdEH-	This study
		ihfAL--nprH-	BL21(DE3) with plasmids pCF and Sg-ihfAL--nprH-	This study
		ihfAL--yihUH-	BL21(DE3) with plasmids pCF and Sg-ihfAL--yihUH-	This study
		ihfAL--lppH-	BL21(DE3) with plasmids pCF and Sg-ihfAL--lppH-	This study
		ihfAL--glpGH-	BL21(DE3) with plasmids pCF and Sg-ihfAL--glpGH-	This study
		ihfAL--cirAH-	BL21(DE3) with plasmids pCF and Sg-ihfAL--cirAH-	This study
		ihfAL--ftsQH-	BL21(DE3) with plasmids pCF and Sg-ihfAL--ftsQH-	This study
		ihfAL--creCH-	BL21(DE3) with plasmids pCF and Sg-ihfAL--creCH-	This study
		ihfAL--yijOH-	BL21(DE3) with plasmids pCF and Sg-ihfAL--yijOH-	This study
		ihfAL--sdhBH-	BL21(DE3) with plasmids pCF and Sg-ihfAL--sdhBH-	This study
		ihfAL--palH-	BL21(DE3) with plasmids pCF and Sg-ihfAL--palH-	This study
		ihfAL--rplWH-	BL21(DE3) with plasmids pCF and Sg-ihfAL--rplWH-	This study
		ihfAL--recNH-	BL21(DE3) with plasmids pCF and Sg-ihfAL--recNH-	This study
		ihfAL--tyrUH-	BL21(DE3) with plasmids pCF and Sg-ihfAL--tyrUH-	This study
		ihfAL--csrCH-	BL21(DE3) with plasmids pCF and Sg-ihfAL--csrCH-	This study
		ihfAL--rnpBH-	BL21(DE3) with plasmids pCF and Sg-ihfAL--rnpBH-	This study
		ihfAL--ssrSH-	BL21(DE3) with plasmids pCF and Sg-ihfAL--ssrSH-	This study
		ihfAL--csrBH-	BL21(DE3) with plasmids pCF and Sg-ihfAL--csrBH-	This study
		ihfAL--ssrAH-	BL21(DE3) with plasmids pCF and Sg-ihfAL--ssrAH-	This study
		ihfAL--ryfAH-	BL21(DE3) with plasmids pCF and Sg-ihfAL--ryfAH-	This study
		ihfAL--sdsRH-	BL21(DE3) with plasmids pCF and Sg-ihfAL--sdsRH-	This study
		ihfAL--folK+	BL21(DE3) with plasmids pCF and Sg-ihfAL--folK+	This study
		ihfAL--aidB+	BL21(DE3) with plasmids pCF and Sg-ihfAL--aidB+	This study
		ihfAL--tam+	BL21(DE3) with plasmids pCF and Sg-ihfAL--tam+	This study
		ihfAL--yphF+	BL21(DE3) with plasmids pCF and Sg-ihfAL--yphF+	This study
		ihfAL--deoD+	BL21(DE3) with plasmids pCF and Sg-ihfAL--deoD+	This study
		ihfAL--ybhC+	BL21(DE3) with plasmids pCF and Sg-ihfAL--ybhC+	This study
		ihfAL--nnr+	BL21(DE3) with plasmids pCF and Sg-ihfAL--nnr+	This study
		ihfAL--hpaG+	BL21(DE3) with plasmids pCF and Sg-ihfAL--hpaG+	This study
		ihfAL--rihC+	BL21(DE3) with plasmids pCF and Sg-ihfAL--rihC+	This study
		ihfAL--yajD+	BL21(DE3) with plasmids pCF and Sg-ihfAL--yajD+	This study
		ihfAL--hofP+	BL21(DE3) with plasmids pCF and Sg-ihfAL--hofP+	This study
		ihfAL--nikB+	BL21(DE3) with plasmids pCF and Sg-ihfAL--nikB+	This study
		ihfAL--1466+	BL21(DE3) with plasmids pCF and Sg-ihfAL--1466+	This study
		ihfAL--ulaE+	BL21(DE3) with plasmids pCF and Sg-ihfAL--ulaE+	This study
		ihfAL--torD+	BL21(DE3) with plasmids pCF and Sg-ihfAL--torD+	This study
		ihfAL--cheR+	BL21(DE3) with plasmids pCF and Sg-ihfAL--cheR+	This study
		ihfAL--wcaF+	BL21(DE3) with plasmids pCF and Sg-ihfAL--wcaF+	This study
		folK+Trc	BL21(DE3) with plasmids pCF and Sg-folK+Trc	This study
		aidB+Trc	BL21(DE3) with plasmids pCF and Sg-aidB+Trc	This study
		yphF+Trc	BL21(DE3) with plasmids pCF and Sg-yphF+Trc	This study
		deoD+Trc	BL21(DE3) with plasmids pCF and Sg-deoD+Trc	This study
		nnr+Trc	BL21(DE3) with plasmids pCF and Sg-nnr+Trc	This study
		rihC+Trc	BL21(DE3) with plasmids pCF and Sg-rihC+Trc	This study
		hofP+Trc	BL21(DE3) with plasmids pCF and Sg-hofP+Trc	This study
		1466+Trc	BL21(DE3) with plasmids pCF and Sg-1466+Trc	This study
		ulaE+Trc	BL21(DE3) with plasmids pCF and Sg-ulaE+Trc	This study
		folK+T7	BL21(DE3) with plasmids pCF and Sg-folK+T7	This study
		aidB+T7	BL21(DE3) with plasmids pCF and Sg-aidB+T7	This study
		yphF+T7	BL21(DE3) with plasmids pCF and Sg-yphF+T7	This study
		deoD+T7	BL21(DE3) with plasmids pCF and Sg-deoD+T7	This study
		nnr+T7	BL21(DE3) with plasmids pCF and Sg-nnr+T7	This study
		rihC+T7	BL21(DE3) with plasmids pCF and Sg-rihC+T7	This study
		hofP+T7	BL21(DE3) with plasmids pCF and Sg-hofP+T7	This study
		1466+T7	BL21(DE3) with plasmids pCF and Sg-1466+T7	This study
		ulaE+T7	BL21(DE3) with plasmids pCF and Sg-ulaE+T7	This study
		ihfAL--folK+Trc	BL21(DE3) with plasmids pCF and Sg-ihfAL--folK+Trc	This study
		ihfAL--aidB+Trc	BL21(DE3) with plasmids pCF and Sg-ihfAL--aidB+Trc	This study
		ihfAL--yphF+Trc	BL21(DE3) with plasmids pCF and Sg-ihfAL--yphF+Trc	This study
		ihfAL--deoD+Trc	BL21(DE3) with plasmids pCF and Sg-ihfAL--deoD+Trc	This study
		ihfAL--nnr+Trc	BL21(DE3) with plasmids pCF and Sg-ihfAL--nnr+Trc	This study
		ihfAL--rihC+Trc	BL21(DE3) with plasmids pCF and Sg-ihfAL--rihC+Trc	This study
		ihfAL--hofP+Trc	BL21(DE3) with plasmids pCF and Sg-ihfAL--hofP+Trc	This study
		ihfAL--1466+Trc	BL21(DE3) with plasmids pCF and Sg-ihfAL--1466+Trc	This study
		ihfAL--ulaE+Trc	BL21(DE3) with plasmids pCF and Sg-ihfAL--ulaE+Trc	This study
		ihfAL--folK+T7	BL21(DE3) with plasmids pCF and Sg-ihfAL--folK+T7	This study
		ihfAL--aidB+T7	BL21(DE3) with plasmids pCF and Sg-ihfAL--aidB+T7	This study
		ihfAL--yphF+T7	BL21(DE3) with plasmids pCF and Sg-ihfAL--yphF+T7	This study
		ihfAL--deoD+T7	BL21(DE3) with plasmids pCF and Sg-ihfAL--deoD+T7	This study
		ihfAL--nnr+T7	BL21(DE3) with plasmids pCF and Sg-ihfAL--nnr+T7	This study
		ihfAL--rihC+T7	BL21(DE3) with plasmids pCF and Sg-ihfAL--rihC+T7	This study
		ihfAL--hofP+T7	BL21(DE3) with plasmids pCF and Sg-ihfAL--hofP+T7	This study
		ihfAL--1466+T7	BL21(DE3) with plasmids pCF and Sg-ihfAL--1466+T7	This study
		ihfAL--ulaE+T7	BL21(DE3) with plasmids pCF and Sg-ihfAL--ulaE+T7	This study
		norRM-	BL21(DE3) with plasmids pCF and Sg-norRM-	This study
		nrdEM-	BL21(DE3) with plasmids pCF and Sg-nrdEM-	This study
		nprM-	BL21(DE3) with plasmids pCF and Sg-nprM-	This study
		yihUM-	BL21(DE3) with plasmids pCF and Sg-yihUM-	This study
		glpGM-	BL21(DE3) with plasmids pCF and Sg-glpGM-	This study
		ftsQM-	BL21(DE3) with plasmids pCF and Sg-ftsQM-	This study
		creCM-	BL21(DE3) with plasmids pCF and Sg-creCM-	This study
		sdhBM-	BL21(DE3) with plasmids pCF and Sg-sdhBM-	This study
		palM-	BL21(DE3) with plasmids pCF and Sg-palM-	This study
		rplWM-	BL21(DE3) with plasmids pCF and Sg-rplWM-	This study
		tyrUM-	BL21(DE3) with plasmids pCF and Sg-tyrUM-	This study
		csrCM-	BL21(DE3) with plasmids pCF and Sg-csrCM-	This study
		rnpBM-	BL21(DE3) with plasmids pCF and Sg-rnpBM-	This study
		ssrSM-	BL21(DE3) with plasmids pCF and Sg-ssrSM-	This study
		csrBM-	BL21(DE3) with plasmids pCF and Sg-csrBM-	This study
		ryfAM-	BL21(DE3) with plasmids pCF and Sg-ryfAM-	This study
		sdsRM-	BL21(DE3) with plasmids pCF and Sg-sdsRM-	This study
		norRL-	BL21(DE3) with plasmids pCF and Sg-norRL-	This study
		nrdEL-	BL21(DE3) with plasmids pCF and Sg-nrdEL-	This study
		nprL-	BL21(DE3) with plasmids pCF and Sg-nprL-	This study
		yihUL-	BL21(DE3) with plasmids pCF and Sg-yihUL-	This study
		glpGL-	BL21(DE3) with plasmids pCF and Sg-glpGL-	This study
		ftsQL-	BL21(DE3) with plasmids pCF and Sg-ftsQL-	This study
		creCL-	BL21(DE3) with plasmids pCF and Sg-creCL-	This study
		sdhBL-	BL21(DE3) with plasmids pCF and Sg-sdhBL-	This study
		palL-	BL21(DE3) with plasmids pCF and Sg-palL-	This study
		rplWL-	BL21(DE3) with plasmids pCF and Sg-rplWL-	This study
		tyrUL-	BL21(DE3) with plasmids pCF and Sg-tyrUL-	This study
		csrCL-	BL21(DE3) with plasmids pCF and Sg-csrCL-	This study
		rnpBL-	BL21(DE3) with plasmids pCF and Sg-rnpBL-	This study
		ssrSL-	BL21(DE3) with plasmids pCF and Sg-ssrSL-	This study
		csrBL-	BL21(DE3) with plasmids pCF and Sg-csrBL-	This study
		ryfAL-	BL21(DE3) with plasmids pCF and Sg-ryfAL-	This study
		sdsRL-	BL21(DE3) with plasmids pCF and Sg-sdsRL-	This study
		ihfAL--norRM-	BL21(DE3) with plasmids pCF and Sg-ihfAL--norRM-	This study
		ihfAL--nrdEM-	BL21(DE3) with plasmids pCF and Sg-ihfAL--nrdEM-	This study
		ihfAL--nprM-	BL21(DE3) with plasmids pCF and Sg-ihfAL--nprM-	This study
		ihfAL--yihUM-	BL21(DE3) with plasmids pCF and Sg-ihfAL--yihUM-	This study
		ihfAL--glpGM-	BL21(DE3) with plasmids pCF and Sg-ihfAL--glpGM-	This study
		ihfAL--ftsQM-	BL21(DE3) with plasmids pCF and Sg-ihfAL--ftsQM-	This study
		ihfAL--creCM-	BL21(DE3) with plasmids pCF and Sg-ihfAL--creCM-	This study
		ihfAL--sdhBM-	BL21(DE3) with plasmids pCF and Sg-ihfAL--sdhBM-	This study
		ihfAL--palM-	BL21(DE3) with plasmids pCF and Sg-ihfAL--palM-	This study
		ihfAL--rplWM-	BL21(DE3) with plasmids pCF and Sg-ihfAL--rplWM-	This study
		ihfAL--tyrUM-	BL21(DE3) with plasmids pCF and Sg-ihfAL--tyrUM-	This study
		ihfAL--csrCM-	BL21(DE3) with plasmids pCF and Sg-ihfAL--csrCM-	This study
		ihfAL--rnpBM-	BL21(DE3) with plasmids pCF and Sg-ihfAL--rnpBM-	This study
		ihfAL--ssrSM-	BL21(DE3) with plasmids pCF and Sg-ihfAL--ssrSM-	This study
		ihfAL--csrBM-	BL21(DE3) with plasmids pCF and Sg-ihfAL--csrBM-	This study
		ihfAL--ryfAM-	BL21(DE3) with plasmids pCF and Sg-ihfAL--ryfAM-	This study
		ihfAL--sdsRM-	BL21(DE3) with plasmids pCF and Sg-ihfAL--sdsRM-	This study
		ihfAL--norRL-	BL21(DE3) with plasmids pCF and Sg-ihfAL--norRL-	This study
		ihfAL--nrdEL-	BL21(DE3) with plasmids pCF and Sg-ihfAL--nrdEL-	This study
		ihfAL--nprL-	BL21(DE3) with plasmids pCF and Sg-ihfAL--nprL-	This study
		ihfAL--yihUL-	BL21(DE3) with plasmids pCF and Sg-ihfAL--yihUL-	This study
		ihfAL--glpGL-	BL21(DE3) with plasmids pCF and Sg-ihfAL--glpGL-	This study
		ihfAL--ftsQL-	BL21(DE3) with plasmids pCF and Sg-ihfAL--ftsQL-	This study
		ihfAL--creCL-	BL21(DE3) with plasmids pCF and Sg-ihfAL--creCL-	This study
		ihfAL--sdhBL-	BL21(DE3) with plasmids pCF and Sg-ihfAL--sdhBL-	This study
		ihfAL--palL-	BL21(DE3) with plasmids pCF and Sg-ihfAL--palL-	This study
		ihfAL--rplWL-	BL21(DE3) with plasmids pCF and Sg-ihfAL--rplWL-	This study
		ihfAL--tyrUL-	BL21(DE3) with plasmids pCF and Sg-ihfAL--tyrUL-	This study
		ihfAL--csrCL-	BL21(DE3) with plasmids pCF and Sg-ihfAL--csrCL-	This study
		ihfAL--rnpBL-	BL21(DE3) with plasmids pCF and Sg-ihfAL--rnpBL-	This study
		ihfAL--ssrSL-	BL21(DE3) with plasmids pCF and Sg-ihfAL--ssrSL-	This study
		ihfAL--csrBL-	BL21(DE3) with plasmids pCF and Sg-ihfAL--csrBL-	This study
		ihfAL--ryfAL-	BL21(DE3) with plasmids pCF and Sg-ihfAL--ryfAL-	This study
		ihfAL--sdsRL-	BL21(DE3) with plasmids pCF and Sg-ihfAL--sdsRL-	This study
		ihfAL--aidB+-gpsAH-	BL21(DE3) with plasmids pCF and Sg-ihfAL--aidB+-gpsAH-	This study
		ihfAL--aidB+-plsYH-	BL21(DE3) with plasmids pCF and Sg-ihfAL--aidB+-plsYH-	This study
		ihfAL--aidB+-pgpBH-	BL21(DE3) with plasmids pCF and Sg-ihfAL--aidB+-pgpBH-	This study
		ihfAL--aidB+-pgpCH-	BL21(DE3) with plasmids pCF and Sg-ihfAL--aidB+-pgpCH-	This study
		ihfAL--aidB+-pfkAH-	BL21(DE3) with plasmids pCF and Sg-ihfAL--aidB+-pfkAH-	This study
		ihfAL--aidB+-pykFH-	BL21(DE3) with plasmids pCF and Sg-ihfAL--aidB+-pykFH-	This study
		ihfAL--aidB+-dldH-	BL21(DE3) with plasmids pCF and Sg-ihfAL--aidB+-dldH-	This study
		ihfAL--aidB+-ptaH-	BL21(DE3) with plasmids pCF and Sg-ihfAL--aidB+-ptaH-	This study
		ihfAL--aidB+-yccXH-	BL21(DE3) with plasmids pCF and Sg-ihfAL--aidB+-yccXH-	This study
		ihfAL--aidB+-eutEH-	BL21(DE3) with plasmids pCF and Sg-ihfAL--aidB+-eutEH-	This study
		ihfAL--aidB+-bioCH-	BL21(DE3) with plasmids pCF and Sg-ihfAL--aidB+-bioCH-	This study
		ihfAL--aidB+-bioHH-	BL21(DE3) with plasmids pCF and Sg-ihfAL--aidB+-bioHH-	This study
		ihfAL--aidB+-bioDH-	BL21(DE3) with plasmids pCF and Sg-ihfAL--aidB+-bioDH-	This study
		ihfAL--aidB+-gabDH-	BL21(DE3) with plasmids pCF and Sg-ihfAL--aidB+-gabDH-	This study
		ihfAL--aidB+-gadAH-	BL21(DE3) with plasmids pCF and Sg-ihfAL--aidB+-gadAH-	This study
		ihfAL--aidB+-fadEH-	BL21(DE3) with plasmids pCF and Sg-ihfAL--aidB+-fadEH-	This study
		ihfAL--aidB+-fadBH-	BL21(DE3) with plasmids pCF and Sg-ihfAL--aidB+-fadBH-	This study
		ihfAL--aidB+-atoBH-	BL21(DE3) with plasmids pCF and Sg-ihfAL--aidB+-atoBH-	This study
		ihfAL--aidB+-yqeFH-	BL21(DE3) with plasmids pCF and Sg-ihfAL--aidB+-yqeFH-	This study
		ihfAL--aidB+-fabRH-	BL21(DE3) with plasmids pCF and Sg-ihfAL--aidB+-fabRH-	This study
		ihfAL--aidB+-fadRH-	BL21(DE3) with plasmids pCF and Sg-ihfAL--aidB+-fadRH-	This study
		ihfAL--aidB+-asnCH-	BL21(DE3) with plasmids pCF and Sg-ihfAL--aidB+-asnCH-	This study
		ihfAL--aidB+-fnrH-	BL21(DE3) with plasmids pCF and Sg-ihfAL--aidB+-fnrH-	This study
		ihfAL--aidB+-craH-	BL21(DE3) with plasmids pCF and Sg-ihfAL--aidB+-craH-	This study
		ihfAL--aidB+-gadWH-	BL21(DE3) with plasmids pCF and Sg-ihfAL--aidB+-gadWH-	This study
		ihfAL--aidB+-glcCH-	BL21(DE3) with plasmids pCF and Sg-ihfAL--aidB+-glcCH-	This study
		ihfAL--aidB+-glpRH-	BL21(DE3) with plasmids pCF and Sg-ihfAL--aidB+-glpRH-	This study
		ihfAL--aidB+-ihfBH-	BL21(DE3) with plasmids pCF and Sg-ihfAL--aidB+-ihfBH-	This study
		ihfAL--aidB+-torRH-	BL21(DE3) with plasmids pCF and Sg-ihfAL--aidB+-torRH-	This study
		ihfAL--aidB+-gpsAM-	BL21(DE3) with plasmids pCF and Sg-ihfAL--aidB+-gpsAM-	This study
		ihfAL--aidB+-yccXM-	BL21(DE3) with plasmids pCF and Sg-ihfAL--aidB+-yccXM-	This study
		ihfAL--aidB+-bioCM-	BL21(DE3) with plasmids pCF and Sg-ihfAL--aidB+-bioCM-	This study
		ihfAL--aidB+-gadAM-	BL21(DE3) with plasmids pCF and Sg-ihfAL--aidB+-gadAM-	This study
		ihfAL--aidB+-atoBM-	BL21(DE3) with plasmids pCF and Sg-ihfAL--aidB+-atoBM-	This study
		ihfAL--aidB+-craM-	BL21(DE3) with plasmids pCF and Sg-ihfAL--aidB+-craM-	This study
		ihfAL--aidB+-glpRM-	BL21(DE3) with plasmids pCF and Sg-ihfAL--aidB+-glpRM-	This study
		ihfAL--aidB+-gpsAL-	BL21(DE3) with plasmids pCF and Sg-ihfAL--aidB+-gpsAL-	This study
		ihfAL--aidB+-pfkAL-	BL21(DE3) with plasmids pCF and Sg-ihfAL--aidB+-pfkAL-	This study
		ihfAL--aidB+-ptaL-	BL21(DE3) with plasmids pCF and Sg-ihfAL--aidB+-ptaL-	This study
		ihfAL--aidB+-bioHL-	BL21(DE3) with plasmids pCF and Sg-ihfAL--aidB+-bioHL-	This study
		ihfAL--aidB+-bioDL-	BL21(DE3) with plasmids pCF and Sg-ihfAL--aidB+-bioDL-	This study
		ihfAL--aidB+-gabDL-	BL21(DE3) with plasmids pCF and Sg-ihfAL--aidB+-gabDL-	This study
		ihfAL--aidB+-gadAL-	BL21(DE3) with plasmids pCF and Sg-ihfAL--aidB+-gadAL-	This study
		ihfAL--aidB+-atoBL-	BL21(DE3) with plasmids pCF and Sg-ihfAL--aidB+-atoBL-	This study
		ihfAL--aidB+-fabRL-	BL21(DE3) with plasmids pCF and Sg-ihfAL--aidB+-fabRL-	This study
		ihfAL--aidB+-asnCL-	BL21(DE3) with plasmids pCF and Sg-ihfAL--aidB+-asnCL-	This study
		ihfAL--aidB+-craL-	BL21(DE3) with plasmids pCF and Sg-ihfAL--aidB+-craL-	This study
		ihfAL--aidB+-glpRL-	BL21(DE3) with plasmids pCF and Sg-ihfAL--aidB+-glpRL-	This study
		ihfAL--aidB+-norRH-	BL21(DE3) with plasmids pCF and Sg-ihfAL--aidB+-norRH-	This study
		ihfAL--aidB+-nrdEH-	BL21(DE3) with plasmids pCF and Sg-ihfAL--aidB+-nrdEH-	This study
		ihfAL--aidB+-nprH-	BL21(DE3) with plasmids pCF and Sg-ihfAL--aidB+-nprH-	This study
		ihfAL--aidB+-yihUH-	BL21(DE3) with plasmids pCF and Sg-ihfAL--aidB+-yihUH-	This study
		ihfAL--aidB+-glpGH-	BL21(DE3) with plasmids pCF and Sg-ihfAL--aidB+-glpGH-	This study
		ihfAL--aidB+-ftsQH-	BL21(DE3) with plasmids pCF and Sg-ihfAL--aidB+-ftsQH-	This study
		ihfAL--aidB+-creCH-	BL21(DE3) with plasmids pCF and Sg-ihfAL--aidB+-creCH-	This study
		ihfAL--aidB+-sdhBH-	BL21(DE3) with plasmids pCF and Sg-ihfAL--aidB+-sdhBH-	This study
		ihfAL--aidB+-palH-	BL21(DE3) with plasmids pCF and Sg-ihfAL--aidB+-palH-	This study
		ihfAL--aidB+-rplWH-	BL21(DE3) with plasmids pCF and Sg-ihfAL--aidB+-rplWH-	This study
		ihfAL--aidB+-tyrUH-	BL21(DE3) with plasmids pCF and Sg-ihfAL--aidB+-tyrUH-	This study
		ihfAL--aidB+-csrCH-	BL21(DE3) with plasmids pCF and Sg-ihfAL--aidB+-csrCH-	This study
		ihfAL--aidB+-rnpBH-	BL21(DE3) with plasmids pCF and Sg-ihfAL--aidB+-rnpBH-	This study
		ihfAL--aidB+-ssrSH-	BL21(DE3) with plasmids pCF and Sg-ihfAL--aidB+-ssrSH-	This study
		ihfAL--aidB+-csrBH-	BL21(DE3) with plasmids pCF and Sg-ihfAL--aidB+-csrBH-	This study
		ihfAL--aidB+-ryfAH-	BL21(DE3) with plasmids pCF and Sg-ihfAL--aidB+-ryfAH-	This study
		ihfAL--aidB+-sdsRH-	BL21(DE3) with plasmids pCF and Sg-ihfAL--aidB+-sdsRH-	This study
		ihfAL--aidB+-norRM-	BL21(DE3) with plasmids pCF and Sg-ihfAL--aidB+-norRM-	This study
		ihfAL--aidB+-nrdEM-	BL21(DE3) with plasmids pCF and Sg-ihfAL--aidB+-nrdEM-	This study
		ihfAL--aidB+-glpGM-	BL21(DE3) with plasmids pCF and Sg-ihfAL--aidB+-glpGM-	This study
		ihfAL--aidB+-creCM-	BL21(DE3) with plasmids pCF and Sg-ihfAL--aidB+-creCM-	This study
		ihfAL--aidB+-palM-	BL21(DE3) with plasmids pCF and Sg-ihfAL--aidB+-palM-	This study
		ihfAL--aidB+-rplWM-	BL21(DE3) with plasmids pCF and Sg-ihfAL--aidB+-rplWM-	This study
		ihfAL--aidB+-csrCM-	BL21(DE3) with plasmids pCF and Sg-ihfAL--aidB+-csrCM-	This study
		ihfAL--aidB+-rnpBM-	BL21(DE3) with plasmids pCF and Sg-ihfAL--aidB+-rnpBM-	This study
		ihfAL--aidB+-ssrSM-	BL21(DE3) with plasmids pCF and Sg-ihfAL--aidB+-ssrSM-	This study
		ihfAL--aidB+-csrBM-	BL21(DE3) with plasmids pCF and Sg-ihfAL--aidB+-csrBM-	This study
		ihfAL--aidB+-ryfAM-	BL21(DE3) with plasmids pCF and Sg-ihfAL--aidB+-ryfAM-	This study
		ihfAL--aidB+-sdsRM-	BL21(DE3) with plasmids pCF and Sg-ihfAL--aidB+-sdsRM-	This study
		ihfAL--aidB+-nprL-	BL21(DE3) with plasmids pCF and Sg-ihfAL--aidB+-nprL-	This study
		ihfAL--aidB+-yihUL-	BL21(DE3) with plasmids pCF and Sg-ihfAL--aidB+-yihUL-	This study
		ihfAL--aidB+-glpGL-	BL21(DE3) with plasmids pCF and Sg-ihfAL--aidB+-glpGL-	This study
		ihfAL--aidB+-creCL-	BL21(DE3) with plasmids pCF and Sg-ihfAL--aidB+-creCL-	This study
		ihfAL--aidB+-sdhBL-	BL21(DE3) with plasmids pCF and Sg-ihfAL--aidB+-sdhBL-	This study
		ihfAL--aidB+-rplWL-	BL21(DE3) with plasmids pCF and Sg-ihfAL--aidB+-rplWL-	This study
		ihfAL--aidB+-tyrUL-	BL21(DE3) with plasmids pCF and Sg-ihfAL--aidB+-tyrUL-	This study
		ihfAL--aidB+-csrCL-	BL21(DE3) with plasmids pCF and Sg-ihfAL--aidB+-csrCL-	This study
		ihfAL--aidB+-rnpBL-	BL21(DE3) with plasmids pCF and Sg-ihfAL--aidB+-rnpBL-	This study
		ihfAL--aidB+-ssrSL-	BL21(DE3) with plasmids pCF and Sg-ihfAL--aidB+-ssrSL-	This study
		ihfAL--aidB+-csrBL-	BL21(DE3) with plasmids pCF and Sg-ihfAL--aidB+-csrBL-	This study
		ihfAL--aidB+-ryfAM--gadAH-	BL21(DE3) with plasmids pCF and Sg-ihfAL--aidB+-ryfAM--gadAH-	This study
		ihfAL--aidB+-ryfAM--glcCH-	BL21(DE3) with plasmids pCF and Sg-ihfAL--aidB+-ryfAM--glcCH-	This study
		ihfAL--aidB+-ryfAM--fabRL-	BL21(DE3) with plasmids pCF and Sg-ihfAL--aidB+-ryfAM--fabRL-	This study
		ihfAL--aidB+-ryfAM--ssrSH-	BL21(DE3) with plasmids pCF and Sg-ihfAL--aidB+-ryfAM--ssrSH-	This study
		ihfAL--aidB+-ryfAM--ssrSM-	BL21(DE3) with plasmids pCF and Sg-ihfAL--aidB+-ryfAM--ssrSM-	This study
