# Supplementary material for: Genome-scale target identification in Escherichia coli for high-titer production of free fatty acids
Source: Nat Commun. 2021 Aug 17;12:4976. doi: 10.1038/s41467-021-25243-w (PMC8371096; doi:10.1038/s41467-021-25243-w)
Supplement: Supplementary file 2 — Supplementary Data 1-9 [file 41467_2021_25243_MOESM2_ESM.zip › Supplementary Data/Supplementary Data 6.xlsx]

## Sheet: Supplementary Data 6
		Plasmid	Description	Reference
		pACYCDuet-1	PT7 and PT7, p15A, CmR	Novagen
		YX210	PT5 and PT7, p15A, CmR	Cao et al. (Supplementary Reference 5)
		YX212	PTrc and PT7, p15A, CmR	Cao et al. (Supplementary Reference 5)
		YX213	PBAD and PT7, p15A, CmR	Cao et al. (Supplementary Reference 5)
		A0	PT7: gfp, p15A, CmR	This study
		A1	PT7: dcas9, PT7: gfp, p15A, CmR	This study
		A2	PT5: dcas9, PT7: gfp, p15A, CmR	This study
		A3	PTrc: dcas9, PT7: gfp, p15A, CmR	This study
		A4	PBAD: dcas9, PT7: gfp, p15A, CmR	This study
		pCF	PTrc: dcas9, PT7: tesA’, p15A, CmR	This study
		Sg-S	PR: sgRNA cassette, ColE1, AmpR	This study
		Sg-0	PR: sgRNA0 without complementary sequence, ColE1, AmpR	This study
		Sg-gfpH-	PR: sgRNA gfpH-, ColE1, AmpR	This study
		Sg-BAD	PBAD, ColE1, AmpR	This study
		Sg-Trc	PTrc, ColE1, AmpR	This study
		Sg-T7	PT7, ColE1, AmpR	This study
		Sg-glpKH-	PR: sgRNA glpKH-, ColE1, AmpR	This study
		Sg-gpsAH-	PR: sgRNA gpsAH-, ColE1, AmpR	This study
		Sg-plsXH-	PR: sgRNA plsXH-, ColE1, AmpR	This study
		Sg-plsYH-	PR: sgRNA plsYH-, ColE1, AmpR	This study
		Sg-plsBH-	PR: sgRNA plsBH-, ColE1, AmpR	This study
		Sg-plsCH-	PR: sgRNA plsCH-, ColE1, AmpR	This study
		Sg-cdsAH-	PR: sgRNA cdsAH-, ColE1, AmpR	This study
		Sg-ynbBH-	PR: sgRNA ynbBH-, ColE1, AmpR	This study
		Sg-pgsAH-	PR: sgRNA pgsAH-, ColE1, AmpR	This study
		Sg-pgpAH-	PR: sgRNA pgpAH-, ColE1, AmpR	This study
		Sg-pgpBH-	PR: sgRNA pgpBH-, ColE1, AmpR	This study
		Sg-pgpCH-	PR: sgRNA pgpCH-, ColE1, AmpR	This study
		Sg-glpXH-	PR: sgRNA glpXH-, ColE1, AmpR	This study
		Sg-fbpH-	PR: sgRNA fbpH-, ColE1, AmpR	This study
		Sg-pfkAH-	PR: sgRNA pfkAH-, ColE1, AmpR	This study
		Sg-lpxCH-	PR: sgRNA lpxCH-, ColE1, AmpR	This study
		Sg-tktAH-	PR: sgRNA tktAH-, ColE1, AmpR	This study
		Sg-gloAH-	PR: sgRNA gloAH-, ColE1, AmpR	This study
		Sg-gloBH-	PR: sgRNA gloBH-, ColE1, AmpR	This study
		Sg-pykFH-	PR: sgRNA pykFH-, ColE1, AmpR	This study
		Sg-poxBH-	PR: sgRNA poxBH-, ColE1, AmpR	This study
		Sg-ybiWH-	PR: sgRNA ybiWH-, ColE1, AmpR	This study
		Sg-pflBH-	PR: sgRNA pflBH-, ColE1, AmpR	This study
		Sg-tdcEH-	PR: sgRNA tdcEH-, ColE1, AmpR	This study
		Sg-ldhAH-	PR: sgRNA ldhAH-, ColE1, AmpR	This study
		Sg-dldH-	PR: sgRNA dldH-, ColE1, AmpR	This study
		Sg-ptaH-	PR: sgRNA ptaH-, ColE1, AmpR	This study
		Sg-eutDH-	PR: sgRNA eutDH-, ColE1, AmpR	This study
		Sg-ackAH-	PR: sgRNA ackAH-, ColE1, AmpR	This study
		Sg-yccXH-	PR: sgRNA yccXH-, ColE1, AmpR	This study
		Sg-mhpFH-	PR: sgRNA mhpFH-, ColE1, AmpR	This study
		Sg-adhEH-	PR: sgRNA adhEH-, ColE1, AmpR	This study
		Sg-eutEH-	PR: sgRNA eutEH-, ColE1, AmpR	This study
		Sg-aldBH-	PR: sgRNA aldBH-, ColE1, AmpR	This study
		Sg-bioCH-	PR: sgRNA bioCH-, ColE1, AmpR	This study
		Sg-bioHH-	PR: sgRNA bioHH-, ColE1, AmpR	This study
		Sg-bioFH-	PR: sgRNA bioFH-, ColE1, AmpR	This study
		Sg-2854H-	PR: sgRNA 2854H-, ColE1, AmpR	This study
		Sg-bioAH-	PR: sgRNA bioAH-, ColE1, AmpR	This study
		Sg-bioDH-	PR: sgRNA bioDH-, ColE1, AmpR	This study
		Sg-bioBH-	PR: sgRNA bioBH-, ColE1, AmpR	This study
		Sg-serAH-	PR: sgRNA serAH-, ColE1, AmpR	This study
		Sg-serCH-	PR: sgRNA serCH-, ColE1, AmpR	This study
		Sg-ilvLH-	PR: sgRNA ilvLH-, ColE1, AmpR	This study
		Sg-ilvIH-	PR: sgRNA ilvIH-, ColE1, AmpR	This study
		Sg-ilvHH-	PR: sgRNA ilvHH-, ColE1, AmpR	This study
		Sg-ilvNH-	PR: sgRNA ilvNH-, ColE1, AmpR	This study
		Sg-ilvBH-	PR: sgRNA ilvBH-, ColE1, AmpR	This study
		Sg-ilvGH-	PR: sgRNA ilvGH-, ColE1, AmpR	This study
		Sg-ilvMH-	PR: sgRNA ilvMH-, ColE1, AmpR	This study
		Sg-ilvCH-	PR: sgRNA ilvCH-, ColE1, AmpR	This study
		Sg-ilvDH-	PR: sgRNA ilvDH-, ColE1, AmpR	This study
		Sg-ilvEH-	PR: sgRNA ilvEH-, ColE1, AmpR	This study
		Sg-gltAH-	PR: sgRNA gltAH-, ColE1, AmpR	This study
		Sg-sucCH-	PR: sgRNA sucCH-, ColE1, AmpR	This study
		Sg-gabDH-	PR: sgRNA gabDH-, ColE1, AmpR	This study
		Sg-sadH-	PR: sgRNA sadH-, ColE1, AmpR	This study
		Sg-puuEH-	PR: sgRNA puuEH-, ColE1, AmpR	This study
		Sg-gabTH-	PR: sgRNA gabTH-, ColE1, AmpR	This study
		Sg-gadBH-	PR: sgRNA gadBH-, ColE1, AmpR	This study
		Sg-gadAH-	PR: sgRNA gadAH-, ColE1, AmpR	This study
		Sg-fumAH-	PR: sgRNA fumAH-, ColE1, AmpR	This study
		Sg-fumCH-	PR: sgRNA fumCH-, ColE1, AmpR	This study
		Sg-argHH-	PR: sgRNA argHH-, ColE1, AmpR	This study
		Sg-argGH-	PR: sgRNA argGH-, ColE1, AmpR	This study
		Sg-fadDH-	PR: sgRNA fadDH-, ColE1, AmpR	This study
		Sg-fadEH-	PR: sgRNA fadEH-, ColE1, AmpR	This study
		Sg-fadBH-	PR: sgRNA fadBH-, ColE1, AmpR	This study
		Sg-fadAH-	PR: sgRNA fadAH-, ColE1, AmpR	This study
		Sg-atoBH-	PR: sgRNA atoBH-, ColE1, AmpR	This study
		Sg-yqeFH-	PR: sgRNA yqeFH-, ColE1, AmpR	This study
		Sg-fabRH-	PR: sgRNA fabRH-, ColE1, AmpR	This study
		Sg-fadRH-	PR: sgRNA fadRH-, ColE1, AmpR	This study
		Sg-adiYH-	PR: sgRNA adiYH-, ColE1, AmpR	This study
		Sg-asnCH-	PR: sgRNA asnCH-, ColE1, AmpR	This study
		Sg-crpH-	PR: sgRNA crpH-, ColE1, AmpR	This study
		Sg-csiRH-	PR: sgRNA csiRH-, ColE1, AmpR	This study
		Sg-cytRH-	PR: sgRNA cytRH-, ColE1, AmpR	This study
		Sg-deoRH-	PR: sgRNA deoRH-, ColE1, AmpR	This study
		Sg-citBH-	PR: sgRNA citBH-, ColE1, AmpR	This study
		Sg-fisH-	PR: sgRNA fisH-, ColE1, AmpR	This study
		Sg-flhDH-	PR: sgRNA flhDH-, ColE1, AmpR	This study
		Sg-fnrH-	PR: sgRNA fnrH-, ColE1, AmpR	This study
		Sg-craH-	PR: sgRNA craH-, ColE1, AmpR	This study
		Sg-furH-	PR: sgRNA furH-, ColE1, AmpR	This study
		Sg-gadEH-	PR: sgRNA gadEH-, ColE1, AmpR	This study
		Sg-gadWH-	PR: sgRNA gadWH-, ColE1, AmpR	This study
		Sg-gadXH-	PR: sgRNA gadXH-, ColE1, AmpR	This study
		Sg-glcCH-	PR: sgRNA glcCH-, ColE1, AmpR	This study
		Sg-glpRH-	PR: sgRNA glpRH-, ColE1, AmpR	This study
		Sg-ihfAH-	PR: sgRNA ihfAH-, ColE1, AmpR	This study
		Sg-ihfBH-	PR: sgRNA ihfBH-, ColE1, AmpR	This study
		Sg-ilvYH-	PR: sgRNA ilvYH-, ColE1, AmpR	This study
		Sg-lexAH-	PR: sgRNA lexAH-, ColE1, AmpR	This study
		Sg-lrpH-	PR: sgRNA lrpH-, ColE1, AmpR	This study
		Sg-marAH-	PR: sgRNA marAH-, ColE1, AmpR	This study
		Sg-metJH-	PR: sgRNA metJH-, ColE1, AmpR	This study
		Sg-nacH-	PR: sgRNA nacH-, ColE1, AmpR	This study
		Sg-narLH-	PR: sgRNA narLH-, ColE1, AmpR	This study
		Sg-nsrRH-	PR: sgRNA nsrRH-, ColE1, AmpR	This study
		Sg-pdhRH-	PR: sgRNA pdhRH-, ColE1, AmpR	This study
		Sg-phoPH-	PR: sgRNA phoPH-, ColE1, AmpR	This study
		Sg-purRH-	PR: sgRNA purRH-, ColE1, AmpR	This study
		Sg-rbsBH-	PR: sgRNA rbsBH-, ColE1, AmpR	This study
		Sg-robH-	PR: sgRNA robH-, ColE1, AmpR	This study
		Sg-rutRH-	PR: sgRNA rutRH-, ColE1, AmpR	This study
		Sg-soxSH-	PR: sgRNA soxSH-, ColE1, AmpR	This study
		Sg-torRH-	PR: sgRNA torRH-, ColE1, AmpR	This study
		Sg-gpsAM-	PR: sgRNA gpsAM-, ColE1, AmpR	This study
		Sg-plsY M-	PR: sgRNA plsY M-, ColE1, AmpR	This study
		Sg-pgpBM-	PR: sgRNA pgpBM-, ColE1, AmpR	This study
		Sg-pgpCM-	PR: sgRNA pgpCM-, ColE1, AmpR	This study
		Sg-pfkAM-	PR: sgRNA pfkAM-, ColE1, AmpR	This study
		Sg-pykFM-	PR: sgRNA pykFM-, ColE1, AmpR	This study
		Sg-dldM-	PR: sgRNA dldM-, ColE1, AmpR	This study
		Sg-ptaM-	PR: sgRNA ptaM-, ColE1, AmpR	This study
		Sg-yccXM-	PR: sgRNA yccXM-, ColE1, AmpR	This study
		Sg-eutEM-	PR: sgRNA eutEM-, ColE1, AmpR	This study
		Sg-bioCM-	PR: sgRNA bioCM-, ColE1, AmpR	This study
		Sg-bioHM-	PR: sgRNA bioHM-, ColE1, AmpR	This study
		Sg-bioDM-	PR: sgRNA bioDM-, ColE1, AmpR	This study
		Sg-gabDM-	PR: sgRNA gabDM-, ColE1, AmpR	This study
		Sg-gadAM-	PR: sgRNA gadAM-, ColE1, AmpR	This study
		Sg-fadEM-	PR: sgRNA fadEM-, ColE1, AmpR	This study
		Sg-fadBM-	PR: sgRNA fadBM-, ColE1, AmpR	This study
		Sg-atoBM-	PR: sgRNA atoBM-, ColE1, AmpR	This study
		Sg-yqeFM-	PR: sgRNA yqeFM-, ColE1, AmpR	This study
		Sg-fabRM-	PR: sgRNA fabRM-, ColE1, AmpR	This study
		Sg-fadRM-	PR: sgRNA fadRM-, ColE1, AmpR	This study
		Sg-asnCM-	PR: sgRNA asnCM-, ColE1, AmpR	This study
		Sg-fnrM-	PR: sgRNA fnrM-, ColE1, AmpR	This study
		Sg-craM-	PR: sgRNA craM-, ColE1, AmpR	This study
		Sg-gadWM-	PR: sgRNA gadWM-, ColE1, AmpR	This study
		Sg-glcCM-	PR: sgRNA glcCM-, ColE1, AmpR	This study
		Sg-glpRM-	PR: sgRNA glpRM-, ColE1, AmpR	This study
		Sg-ihfAM-	PR: sgRNA ihfAM-, ColE1, AmpR	This study
		Sg-ihfBM-	PR: sgRNA ihfBM-, ColE1, AmpR	This study
		Sg-torRM-	PR: sgRNA torRM-, ColE1, AmpR	This study
		Sg-gpsAL-	PR: sgRNA gpsAL-, ColE1, AmpR	This study
		Sg-plsY L-	PR: sgRNA plsY L-, ColE1, AmpR	This study
		Sg-pgpBL-	PR: sgRNA pgpBL-, ColE1, AmpR	This study
		Sg-pgpCL-	PR: sgRNA pgpCL-, ColE1, AmpR	This study
		Sg-pfkAL-	PR: sgRNA pfkAL-, ColE1, AmpR	This study
		Sg-pykFL-	PR: sgRNA pykFL-, ColE1, AmpR	This study
		Sg-dldL-	PR: sgRNA dldL-, ColE1, AmpR	This study
		Sg-ptaL-	PR: sgRNA ptaL-, ColE1, AmpR	This study
		Sg-yccXL-	PR: sgRNA yccXL-, ColE1, AmpR	This study
		Sg-eutEL-	PR: sgRNA eutEL-, ColE1, AmpR	This study
		Sg-bioCL-	PR: sgRNA bioCL-, ColE1, AmpR	This study
		Sg-bioHL-	PR: sgRNA bioHL-, ColE1, AmpR	This study
		Sg-bioDL-	PR: sgRNA bioDL-, ColE1, AmpR	This study
		Sg-gabDL-	PR: sgRNA gabDL-, ColE1, AmpR	This study
		Sg-gadAL-	PR: sgRNA gadAL-, ColE1, AmpR	This study
		Sg-fadEL-	PR: sgRNA fadEL-, ColE1, AmpR	This study
		Sg-fadBL-	PR: sgRNA fadBL-, ColE1, AmpR	This study
		Sg-atoBL-	PR: sgRNA atoBL-, ColE1, AmpR	This study
		Sg-yqeFL-	PR: sgRNA yqeFL-, ColE1, AmpR	This study
		Sg-fabRL-	PR: sgRNA fabRL-, ColE1, AmpR	This study
		Sg-fadRL-	PR: sgRNA fadRL-, ColE1, AmpR	This study
		Sg-asnCL-	PR: sgRNA asnCL-, ColE1, AmpR	This study
		Sg-fnrL-	PR: sgRNA fnrL-, ColE1, AmpR	This study
		Sg-craL-	PR: sgRNA craL-, ColE1, AmpR	This study
		Sg-gadWL-	PR: sgRNA gadWL-, ColE1, AmpR	This study
		Sg-glcCL-	PR: sgRNA glcCL-, ColE1, AmpR	This study
		Sg-glpRL-	PR: sgRNA glpRL-, ColE1, AmpR	This study
		Sg-ihfAL-	PR: sgRNA ihfAL-, ColE1, AmpR	This study
		Sg-ihfBL-	PR: sgRNA ihfBL-, ColE1, AmpR	This study
		Sg-torRL-	PR: sgRNA torRL-, ColE1, AmpR	This study
		Sg-fadR+	PBAD: fadR, ColE1, AmpR	This study
		Sg-norRH-	PR: sgRNA norRH-, ColE1, AmpR	This study
		Sg-aroMH-	PR: sgRNA aroMH-, ColE1, AmpR	This study
		Sg-waaFH-	PR: sgRNA waaFH-, ColE1, AmpR	This study
		Sg-nrdEH-	PR: sgRNA nrdEH-, ColE1, AmpR	This study
		Sg-nprH-	PR: sgRNA nprH-, ColE1, AmpR	This study
		Sg-yihUH-	PR: sgRNA yihUH-, ColE1, AmpR	This study
		Sg-lppH-	PR: sgRNA lppH-, ColE1, AmpR	This study
		Sg-glpGH-	PR: sgRNA glpGH-, ColE1, AmpR	This study
		Sg-cirAH-	PR: sgRNA cirAH-, ColE1, AmpR	This study
		Sg-ftsQH-	PR: sgRNA ftsQH-, ColE1, AmpR	This study
		Sg-creCH-	PR: sgRNA creCH-, ColE1, AmpR	This study
		Sg-yijOH-	PR: sgRNA yijOH-, ColE1, AmpR	This study
		Sg-sdhBH-	PR: sgRNA sdhBH-, ColE1, AmpR	This study
		Sg-palH-	PR: sgRNA palH-, ColE1, AmpR	This study
		Sg-rplWH-	PR: sgRNA rplWH-, ColE1, AmpR	This study
		Sg-recNH-	PR: sgRNA recN H-, ColE1, AmpR	This study
		Sg-tyrUH-	PR: sgRNA tyrUH-, ColE1, AmpR	This study
		Sg-csrCH-	PR: sgRNA csrCH-, ColE1, AmpR	This study
		Sg-rnpBH-	PR: sgRNA rnpBH-, ColE1, AmpR	This study
		Sg-ssrSH-	PR: sgRNA ssrSH-, ColE1, AmpR	This study
		Sg-csrBH-	PR: sgRNA csrBH-, ColE1, AmpR	This study
		Sg-ssrAH-	PR: sgRNA ssrAH-, ColE1, AmpR	This study
		Sg-ryfAH-	PR: sgRNA ryfAH-, ColE1, AmpR	This study
		Sg-sdsRH-	PR: sgRNA sdsRH-, ColE1, AmpR	This study
		Sg-folK+	PBAD: folK, ColE1, AmpR	This study
		Sg-aidB+	PBAD: aidB, ColE1, AmpR	This study
		Sg-tam+	PBAD: tam, ColE1, AmpR	This study
		Sg-yphF+	PBAD: yphF, ColE1, AmpR	This study
		Sg-deoD+	PBAD: deoD, ColE1, AmpR	This study
		Sg-ybhC+	PBAD: ybhC, ColE1, AmpR	This study
		Sg-nnr+	PBAD: nnr, ColE1, AmpR	This study
		Sg-hpaG+	PBAD: hpaG, ColE1, AmpR	This study
		Sg-rihC+	PBAD: rihC, ColE1, AmpR	This study
		Sg-yajD+	PBAD: yajD, ColE1, AmpR	This study
		Sg-hofP+	PBAD: hofP, ColE1, AmpR	This study
		Sg-nikB+	PBAD: nikB, ColE1, AmpR	This study
		Sg-1466+	PBAD: 1466, ColE1, AmpR	This study
		Sg-ulaE+	PBAD: ulaE, ColE1, AmpR	This study
		Sg-torD+	PBAD: torD, ColE1, AmpR	This study
		Sg-cheR+	PBAD: cheR, ColE1, AmpR	This study
		Sg-wcaF+	PBAD: wcaF, ColE1, AmpR	This study
		Sg-ihfAL--norRH-	PR: sgRNA ihfAL-, PR: sgRNA norRH-, ColE1, AmpR	This study
		Sg-ihfAL--aroMH-	PR: sgRNA ihfAL-, PR: sgRNA aroMH-, ColE1, AmpR	This study
		Sg-ihfAL--waaFH-	PR: sgRNA ihfAL-, PR: sgRNA waaFH-, ColE1, AmpR	This study
		Sg-ihfAL--nrdEH-	PR: sgRNA ihfAL-, PR: sgRNA nrdEH-, ColE1, AmpR	This study
		Sg-ihfAL--nprH-	PR: sgRNA ihfAL-, PR: sgRNA nprH-, ColE1, AmpR	This study
		Sg-ihfAL--yihUH-	PR: sgRNA ihfAL-, PR: sgRNA yihUH-, ColE1, AmpR	This study
		Sg-ihfAL--lppH-	PR: sgRNA ihfAL-, PR: sgRNA lppH-, ColE1, AmpR	This study
		Sg-ihfAL--glpGH-	PR: sgRNA ihfAL-, PR: sgRNA glpGH-, ColE1, AmpR	This study
		Sg-ihfAL--cirAH-	PR: sgRNA ihfAL-, PR: sgRNA cirAH-, ColE1, AmpR	This study
		Sg-ihfAL--ftsQH-	PR: sgRNA ihfAL-, PR: sgRNA ftsQH-, ColE1, AmpR	This study
		Sg-ihfAL--creCH-	PR: sgRNA ihfAL-, PR: sgRNA creCH-, ColE1, AmpR	This study
		Sg-ihfAL--yijOH-	PR: sgRNA ihfAL-, PR: sgRNA yijOH-, ColE1, AmpR	This study
		Sg-ihfAL--sdhBH-	PR: sgRNA ihfAL-, PR: sgRNA sdhBH-, ColE1, AmpR	This study
		Sg-ihfAL--palH-	PR: sgRNA ihfAL-, PR: sgRNA palH-, ColE1, AmpR	This study
		Sg-ihfAL--rplWH-	PR: sgRNA ihfAL-, PR: sgRNA rplWH-, ColE1, AmpR	This study
		Sg-ihfAL--recNH-	PR: sgRNA ihfAL-, PR: sgRNA recN H-, ColE1, AmpR	This study
		Sg-ihfAL--tyrUH-	PR: sgRNA ihfAL-, PR: sgRNA tyrUH-, ColE1, AmpR	This study
		Sg-ihfAL--csrCH-	PR: sgRNA ihfAL-, PR: sgRNA csrCH-, ColE1, AmpR	This study
		Sg-ihfAL--rnpBH-	PR: sgRNA ihfAL-, PR: sgRNA rnpBH-, ColE1, AmpR	This study
		Sg-ihfAL--ssrSH-	PR: sgRNA ihfAL-, PR: sgRNA ssrSH-, ColE1, AmpR	This study
		Sg-ihfAL--csrBH-	PR: sgRNA ihfAL-, PR: sgRNA csrBH-, ColE1, AmpR	This study
		Sg-ihfAL--ssrAH-	PR: sgRNA ihfAL-, PR: sgRNA ssrAH-, ColE1, AmpR	This study
		Sg-ihfAL--ryfAH-	PR: sgRNA ihfAL-, PR: sgRNA ryfAH-, ColE1, AmpR	This study
		Sg-ihfAL--sdsRH-	PR: sgRNA ihfAL-, PR: sgRNA sdsRH-, ColE1, AmpR	This study
		Sg-ihfAL--folK+	PR: sgRNA ihfAL-, PBAD: folK, ColE1, AmpR	This study
		Sg-ihfAL--aidB+	PR: sgRNA ihfAL-, PBAD: aidB, ColE1, AmpR	This study
		Sg-ihfAL--tam+	PR: sgRNA ihfAL-, PBAD: tam, ColE1, AmpR	This study
		Sg-ihfAL--yphF+	PR: sgRNA ihfAL-, PBAD: yphF, ColE1, AmpR	This study
		Sg-ihfAL--deoD+	PR: sgRNA ihfAL-, PBAD: deoD, ColE1, AmpR	This study
		Sg-ihfAL--ybhC+	PR: sgRNA ihfAL-, PBAD: ybhC, ColE1, AmpR	This study
		Sg-ihfAL--nnr+	PR: sgRNA ihfAL-, PBAD: nnr, ColE1, AmpR	This study
		Sg-ihfAL--hpaG+	PR: sgRNA ihfAL-, PBAD: hpaG, ColE1, AmpR	This study
		Sg-ihfAL--rihC+	PR: sgRNA ihfAL-, PBAD: rihC, ColE1, AmpR	This study
		Sg-ihfAL--yajD+	PR: sgRNA ihfAL-, PBAD: yajD, ColE1, AmpR	This study
		Sg-ihfAL--hofP+	PR: sgRNA ihfAL-, PBAD: hofP, ColE1, AmpR	This study
		Sg-ihfAL--nikB+	PR: sgRNA ihfAL-, PBAD: nikB, ColE1, AmpR	This study
		Sg-ihfAL--1466+	PR: sgRNA ihfAL-, PBAD: 1466, ColE1, AmpR	This study
		Sg-ihfAL--ulaE+	PR: sgRNA ihfAL-, PBAD: ulaE, ColE1, AmpR	This study
		Sg-ihfAL--torD+	PR: sgRNA ihfAL-, PBAD: torD, ColE1, AmpR	This study
		Sg-ihfAL--cheR+	PR: sgRNA ihfAL-, PBAD: cheR, ColE1, AmpR	This study
		Sg-ihfAL--wcaF+	PR: sgRNA ihfAL-, PBAD: wcaF, ColE1, AmpR	This study
		Sg-folK+Trc	PTrc: folK, ColE1, AmpR	This study
		Sg-aidB+Trc	PTrc: aidB, ColE1, AmpR	This study
		Sg-yphF+Trc	PTrc: yphF, ColE1, AmpR	This study
		Sg-deoD+Trc	PTrc: deoD, ColE1, AmpR	This study
		Sg-nnr+Trc	PTrc: nnr, ColE1, AmpR	This study
		Sg-rihC+Trc	PTrc: rihC, ColE1, AmpR	This study
		Sg-hofP+Trc	PTrc: hofP, ColE1, AmpR	This study
		Sg-1466+Trc	PTrc: 1466, ColE1, AmpR	This study
		Sg-ulaE+Trc	PTrc: ulaE, ColE1, AmpR	This study
		Sg-folK+T7	PT7: folK, ColE1, AmpR	This study
		Sg-aidB+T7	PT7: aidB, ColE1, AmpR	This study
		Sg-yphF+T7	PT7: yphF, ColE1, AmpR	This study
		Sg-deoD+T7	PT7: deoD, ColE1, AmpR	This study
		Sg-nnr+T7	PT7: nnr, ColE1, AmpR	This study
		Sg-rihC+T7	PT7: rihC, ColE1, AmpR	This study
		Sg-hofP+T7	PT7: hofP, ColE1, AmpR	This study
		Sg-1466+T7	PT7: 1466, ColE1, AmpR	This study
		Sg-ulaE+T7	PT7: ulaE, ColE1, AmpR	This study
		Sg-ihfAL--folK+Trc	PR: sgRNA ihfAL-, PTrc: folK, ColE1, AmpR	This study
		Sg-ihfAL--aidB+Trc	PR: sgRNA ihfAL-, PTrc: aidB, ColE1, AmpR	This study
		Sg-ihfAL--yphF+Trc	PR: sgRNA ihfAL-, PTrc: yphF, ColE1, AmpR	This study
		Sg-ihfAL--deoD+Trc	PR: sgRNA ihfAL-, PTrc: deoD, ColE1, AmpR	This study
		Sg-ihfAL--nnr+Trc	PR: sgRNA ihfAL-, PTrc: nnr, ColE1, AmpR	This study
		Sg-ihfAL--rihC+Trc	PR: sgRNA ihfAL-, PTrc: rihC, ColE1, AmpR	This study
		Sg-ihfAL--hofP+Trc	PR: sgRNA ihfAL-, PTrc: hofP, ColE1, AmpR	This study
		Sg-ihfAL--1466+Trc	PR: sgRNA ihfAL-, PTrc: 1466, ColE1, AmpR	This study
		Sg-ihfAL--ulaE+Trc	PR: sgRNA ihfAL-, PTrc: ulaE, ColE1, AmpR	This study
		Sg-ihfAL--folK+T7	PR: sgRNA ihfAL-, PT7: folK, ColE1, AmpR	This study
		Sg-ihfAL--aidB+T7	PR: sgRNA ihfAL-, PT7: aidB, ColE1, AmpR	This study
		Sg-ihfAL--yphF+T7	PR: sgRNA ihfAL-, PT7: yphF, ColE1, AmpR	This study
		Sg-ihfAL--deoD+T7	PR: sgRNA ihfAL-, PT7: deoD, ColE1, AmpR	This study
		Sg-ihfAL--nnr+T7	PR: sgRNA ihfAL-, PT7: nnr, ColE1, AmpR	This study
		Sg-ihfAL--rihC+T7	PR: sgRNA ihfAL-, PT7: rihC, ColE1, AmpR	This study
		Sg-ihfAL--hofP+T7	PR: sgRNA ihfAL-, PT7: hofP, ColE1, AmpR	This study
		Sg-ihfAL--1466+T7	PR: sgRNA ihfAL-, PT7: 1466, ColE1, AmpR	This study
		Sg-ihfAL--ulaE+T7	PR: sgRNA ihfAL-, PT7: ulaE, ColE1, AmpR	This study
		Sg-norRM-	PR: sgRNA norRM-, ColE1, AmpR	This study
		Sg-nrdEM-	PR: sgRNA nrdEM-, ColE1, AmpR	This study
		Sg-nprM-	PR: sgRNA nprM-, ColE1, AmpR	This study
		Sg-yihUM-	PR: sgRNA yihUM-, ColE1, AmpR	This study
		Sg-glpGM-	PR: sgRNA glpGM-, ColE1, AmpR	This study
		Sg-ftsQM-	PR: sgRNA ftsQM-, ColE1, AmpR	This study
		Sg-creCM-	PR: sgRNA creCM-, ColE1, AmpR	This study
		Sg-sdhBM-	PR: sgRNA sdhBM-, ColE1, AmpR	This study
		Sg-palM-	PR: sgRNA palM-, ColE1, AmpR	This study
		Sg-rplWM-	PR: sgRNA rplWM-, ColE1, AmpR	This study
		Sg-tyrUM-	PR: sgRNA tyrUM-, ColE1, AmpR	This study
		Sg-csrCM-	PR: sgRNA csrCM-, ColE1, AmpR	This study
		Sg-rnpBM-	PR: sgRNA rnpBM-, ColE1, AmpR	This study
		Sg-ssrSM-	PR: sgRNA ssrSM-, ColE1, AmpR	This study
		Sg-csrBM-	PR: sgRNA csrBM-, ColE1, AmpR	This study
		Sg-ryfAM-	PR: sgRNA ryfAM-, ColE1, AmpR	This study
		Sg-sdsRM-	PR: sgRNA sdsRM-, ColE1, AmpR	This study
		Sg-norRL-	PR: sgRNA norRL-, ColE1, AmpR	This study
		Sg-nrdEL-	PR: sgRNA nrdEL-, ColE1, AmpR	This study
		Sg-nprL-	PR: sgRNA nprL-, ColE1, AmpR	This study
		Sg-yihUL-	PR: sgRNA yihUL-, ColE1, AmpR	This study
		Sg-glpGL-	PR: sgRNA glpGL-, ColE1, AmpR	This study
		Sg-ftsQL-	PR: sgRNA ftsQL-, ColE1, AmpR	This study
		Sg-creCL-	PR: sgRNA creCL-, ColE1, AmpR	This study
		Sg-sdhBL-	PR: sgRNA sdhBL-, ColE1, AmpR	This study
		Sg-palL-	PR: sgRNA palL-, ColE1, AmpR	This study
		Sg-rplWL-	PR: sgRNA rplWL-, ColE1, AmpR	This study
		Sg-tyrUL-	PR: sgRNA tyrUL-, ColE1, AmpR	This study
		Sg-csrCL-	PR: sgRNA csrCL-, ColE1, AmpR	This study
		Sg-rnpBL-	PR: sgRNA rnpBL-, ColE1, AmpR	This study
		Sg-ssrSL-	PR: sgRNA ssrSL-, ColE1, AmpR	This study
		Sg-csrBL-	PR: sgRNA csrBL-, ColE1, AmpR	This study
		Sg-ryfAL-	PR: sgRNA ryfAL-, ColE1, AmpR	This study
		Sg-sdsRL-	PR: sgRNA sdsRL-, ColE1, AmpR	This study
		Sg-ihfAL--norRM-	PR: sgRNA ihfAL-, PR: sgRNA norRM-, ColE1, AmpR	This study
		Sg-ihfAL--nrdEM-	PR: sgRNA ihfAL-, PR: sgRNA nrdEM-, ColE1, AmpR	This study
		Sg-ihfAL--nprM-	PR: sgRNA ihfAL-, PR: sgRNA nprM-, ColE1, AmpR	This study
		Sg-ihfAL--yihUM-	PR: sgRNA ihfAL-, PR: sgRNA yihUM-, ColE1, AmpR	This study
		Sg-ihfAL--glpGM-	PR: sgRNA ihfAL-, PR: sgRNA glpGM-, ColE1, AmpR	This study
		Sg-ihfAL--ftsQM-	PR: sgRNA ihfAL-, PR: sgRNA ftsQM-, ColE1, AmpR	This study
		Sg-ihfAL--creCM-	PR: sgRNA ihfAL-, PR: sgRNA creCM-, ColE1, AmpR	This study
		Sg-ihfAL--sdhBM-	PR: sgRNA ihfAL-, PR: sgRNA sdhBM-, ColE1, AmpR	This study
		Sg-ihfAL--palM-	PR: sgRNA ihfAL-, PR: sgRNA palM-, ColE1, AmpR	This study
		Sg-ihfAL--rplWM-	PR: sgRNA ihfAL-, PR: sgRNA rplWM-, ColE1, AmpR	This study
		Sg-ihfAL--tyrUM-	PR: sgRNA ihfAL-, PR: sgRNA tyrUM-, ColE1, AmpR	This study
		Sg-ihfAL--csrCM-	PR: sgRNA ihfAL-, PR: sgRNA csrCM-, ColE1, AmpR	This study
		Sg-ihfAL--rnpBM-	PR: sgRNA ihfAL-, PR: sgRNA rnpBM-, ColE1, AmpR	This study
		Sg-ihfAL--ssrSM-	PR: sgRNA ihfAL-, PR: sgRNA ssrSM-, ColE1, AmpR	This study
		Sg-ihfAL--csrBM-	PR: sgRNA ihfAL-, PR: sgRNA csrBM-, ColE1, AmpR	This study
		Sg-ihfAL--ryfAM-	PR: sgRNA ihfAL-, PR: sgRNA ryfAM-, ColE1, AmpR	This study
		Sg-ihfAL--sdsRM-	PR: sgRNA ihfAL-, PR: sgRNA sdsRM-, ColE1, AmpR	This study
		Sg-ihfAL--norRL-	PR: sgRNA ihfAL-, PR: sgRNA norRL-, ColE1, AmpR	This study
		Sg-ihfAL--nrdEL-	PR: sgRNA ihfAL-, PR: sgRNA nrdEL-, ColE1, AmpR	This study
		Sg-ihfAL--nprL-	PR: sgRNA ihfAL-, PR: sgRNA nprL-, ColE1, AmpR	This study
		Sg-ihfAL--yihUL-	PR: sgRNA ihfAL-, PR: sgRNA yihUL-, ColE1, AmpR	This study
		Sg-ihfAL--glpGL-	PR: sgRNA ihfAL-, PR: sgRNA glpGL-, ColE1, AmpR	This study
		Sg-ihfAL--ftsQL-	PR: sgRNA ihfAL-, PR: sgRNA ftsQL-, ColE1, AmpR	This study
		Sg-ihfAL--creCL-	PR: sgRNA ihfAL-, PR: sgRNA creCL-, ColE1, AmpR	This study
		Sg-ihfAL--sdhBL-	PR: sgRNA ihfAL-, PR: sgRNA sdhBL-, ColE1, AmpR	This study
		Sg-ihfAL--palL-	PR: sgRNA ihfAL-, PR: sgRNA palL-, ColE1, AmpR	This study
		Sg-ihfAL--rplWL-	PR: sgRNA ihfAL-, PR: sgRNA rplWL-, ColE1, AmpR	This study
		Sg-ihfAL--tyrUL-	PR: sgRNA ihfAL-, PR: sgRNA tyrUL-, ColE1, AmpR	This study
		Sg-ihfAL--csrCL-	PR: sgRNA ihfAL-, PR: sgRNA csrCL-, ColE1, AmpR	This study
		Sg-ihfAL--rnpBL-	PR: sgRNA ihfAL-, PR: sgRNA rnpBL-, ColE1, AmpR	This study
		Sg-ihfAL--ssrSL-	PR: sgRNA ihfAL-, PR: sgRNA ssrSL-, ColE1, AmpR	This study
		Sg-ihfAL--csrBL-	PR: sgRNA ihfAL-, PR: sgRNA csrBL-, ColE1, AmpR	This study
		Sg-ihfAL--ryfAL-	PR: sgRNA ihfAL-, PR: sgRNA ryfAL-, ColE1, AmpR	This study
		Sg-ihfAL--sdsRL-	PR: sgRNA ihfAL-, PR: sgRNA sdsRL-, ColE1, AmpR	This study
		Sg-ihfAL--aidB+-gpsAH-	PR: sgRNA ihfAL-, PBAD: aidB, PR: sgRNA gpsAH-, ColE1, AmpR	This study
		Sg-ihfAL--aidB+-plsYH-	PR: sgRNA ihfAL-, PBAD: aidB, PR: sgRNA plsYH-, ColE1, AmpR	This study
		Sg-ihfAL--aidB+-pgpBH-	PR: sgRNA ihfAL-, PBAD: aidB, PR: sgRNA pgpBH-, ColE1, AmpR	This study
		Sg-ihfAL--aidB+-pgpCH-	PR: sgRNA ihfAL-, PBAD: aidB, PR: sgRNA pgpCH-, ColE1, AmpR	This study
		Sg-ihfAL--aidB+-pfkAH-	PR: sgRNA ihfAL-, PBAD: aidB, PR: sgRNA pfkAH-, ColE1, AmpR	This study
		Sg-ihfAL--aidB+-pykFH-	PR: sgRNA ihfAL-, PBAD: aidB, PR: sgRNA pykFH-, ColE1, AmpR	This study
		Sg-ihfAL--aidB+-dldH-	PR: sgRNA ihfAL-, PBAD: aidB, PR: sgRNA dldH-, ColE1, AmpR	This study
		Sg-ihfAL--aidB+-ptaH-	PR: sgRNA ihfAL-, PBAD: aidB, PR: sgRNA ptaH-, ColE1, AmpR	This study
		Sg-ihfAL--aidB+-yccXH-	PR: sgRNA ihfAL-, PBAD: aidB, PR: sgRNA yccXH-, ColE1, AmpR	This study
		Sg-ihfAL--aidB+-eutEH-	PR: sgRNA ihfAL-, PBAD: aidB, PR: sgRNA eutEH-, ColE1, AmpR	This study
		Sg-ihfAL--aidB+-bioCH-	PR: sgRNA ihfAL-, PBAD: aidB, PR: sgRNA bioCH-, ColE1, AmpR	This study
		Sg-ihfAL--aidB+-bioHH-	PR: sgRNA ihfAL-, PBAD: aidB, PR: sgRNA bioHH-, ColE1, AmpR	This study
		Sg-ihfAL--aidB+-bioDH-	PR: sgRNA ihfAL-, PBAD: aidB, PR: sgRNA bioDH-, ColE1, AmpR	This study
		Sg-ihfAL--aidB+-gabDH-	PR: sgRNA ihfAL-, PBAD: aidB, PR: sgRNA gabDH-, ColE1, AmpR	This study
		Sg-ihfAL--aidB+-gadAH-	PR: sgRNA ihfAL-, PBAD: aidB, PR: sgRNA gadAH-, ColE1, AmpR	This study
		Sg-ihfAL--aidB+-fadEH-	PR: sgRNA ihfAL-, PBAD: aidB, PR: sgRNA fadEH-, ColE1, AmpR	This study
		Sg-ihfAL--aidB+-fadBH-	PR: sgRNA ihfAL-, PBAD: aidB, PR: sgRNA fadBH-, ColE1, AmpR	This study
		Sg-ihfAL--aidB+-atoBH-	PR: sgRNA ihfAL-, PBAD: aidB, PR: sgRNA atoBH-, ColE1, AmpR	This study
		Sg-ihfAL--aidB+-yqeFH-	PR: sgRNA ihfAL-, PBAD: aidB, PR: sgRNA yqeFH-, ColE1, AmpR	This study
		Sg-ihfAL--aidB+-fabRH-	PR: sgRNA ihfAL-, PBAD: aidB, PR: sgRNA fabRH-, ColE1, AmpR	This study
		Sg-ihfAL--aidB+-fadRH-	PR: sgRNA ihfAL-, PBAD: aidB, PR: sgRNA fadRH-, ColE1, AmpR	This study
		Sg-ihfAL--aidB+-asnCH-	PR: sgRNA ihfAL-, PBAD: aidB, PR: sgRNA asnCH-, ColE1, AmpR	This study
		Sg-ihfAL--aidB+-fnrH-	PR: sgRNA ihfAL-, PBAD: aidB, PR: sgRNA fnrH-, ColE1, AmpR	This study
		Sg-ihfAL--aidB+-craH-	PR: sgRNA ihfAL-, PBAD: aidB, PR: sgRNA craH-, ColE1, AmpR	This study
		Sg-ihfAL--aidB+-gadWH-	PR: sgRNA ihfAL-, PBAD: aidB, PR: sgRNA gadWH-, ColE1, AmpR	This study
		Sg-ihfAL--aidB+-glcCH-	PR: sgRNA ihfAL-, PBAD: aidB, PR: sgRNA glcCH-, ColE1, AmpR	This study
		Sg-ihfAL--aidB+-glpRH-	PR: sgRNA ihfAL-, PBAD: aidB, PR: sgRNA glpRH-, ColE1, AmpR	This study
		Sg-ihfAL--aidB+-ihfBH-	PR: sgRNA ihfAL-, PBAD: aidB, PR: sgRNA ihfBH-, ColE1, AmpR	This study
		Sg-ihfAL--aidB+-torRH-	PR: sgRNA ihfAL-, PBAD: aidB, PR: sgRNA torRH-, ColE1, AmpR	This study
		Sg-ihfAL--aidB+-gpsAM-	PR: sgRNA ihfAL-, PBAD: aidB, PR: sgRNA gpsAM-, ColE1, AmpR	This study
		Sg-ihfAL--aidB+-yccXM-	PR: sgRNA ihfAL-, PBAD: aidB, PR: sgRNA yccXM-, ColE1, AmpR	This study
		Sg-ihfAL--aidB+-bioCM-	PR: sgRNA ihfAL-, PBAD: aidB, PR: sgRNA bioCM-, ColE1, AmpR	This study
		Sg-ihfAL--aidB+-gadAM-	PR: sgRNA ihfAL-, PBAD: aidB, PR: sgRNA gadAM-, ColE1, AmpR	This study
		Sg-ihfAL--aidB+-atoBM-	PR: sgRNA ihfAL-, PBAD: aidB, PR: sgRNA atoBM-, ColE1, AmpR	This study
		Sg-ihfAL--aidB+-craM-	PR: sgRNA ihfAL-, PBAD: aidB, PR: sgRNA craM-, ColE1, AmpR	This study
		Sg-ihfAL--aidB+-glpRM-	PR: sgRNA ihfAL-, PBAD: aidB, PR: sgRNA glpRM-, ColE1, AmpR	This study
		Sg-ihfAL--aidB+-gpsAL-	PR: sgRNA ihfAL-, PBAD: aidB, PR: sgRNA gpsAL-, ColE1, AmpR	This study
		Sg-ihfAL--aidB+-pfkAL-	PR: sgRNA ihfAL-, PBAD: aidB, PR: sgRNA pfkAL-, ColE1, AmpR	This study
		Sg-ihfAL--aidB+-ptaL-	PR: sgRNA ihfAL-, PBAD: aidB, PR: sgRNA ptaL-, ColE1, AmpR	This study
		Sg-ihfAL--aidB+-bioHL-	PR: sgRNA ihfAL-, PBAD: aidB, PR: sgRNA bioHL-, ColE1, AmpR	This study
		Sg-ihfAL--aidB+-bioDL-	PR: sgRNA ihfAL-, PBAD: aidB, PR: sgRNA bioDL-, ColE1, AmpR	This study
		Sg-ihfAL--aidB+-gabDL-	PR: sgRNA ihfAL-, PBAD: aidB, PR: sgRNA gabDL-, ColE1, AmpR	This study
		Sg-ihfAL--aidB+-gadAL-	PR: sgRNA ihfAL-, PBAD: aidB, PR: sgRNA gadAL-, ColE1, AmpR	This study
		Sg-ihfAL--aidB+-atoBL-	PR: sgRNA ihfAL-, PBAD: aidB, PR: sgRNA atoBL-, ColE1, AmpR	This study
		Sg-ihfAL--aidB+-fabRL-	PR: sgRNA ihfAL-, PBAD: aidB, PR: sgRNA fabRL-, ColE1, AmpR	This study
		Sg-ihfAL--aidB+-asnCL-	PR: sgRNA ihfAL-, PBAD: aidB, PR: sgRNA asnCL-, ColE1, AmpR	This study
		Sg-ihfAL--aidB+-craL-	PR: sgRNA ihfAL-, PBAD: aidB, PR: sgRNA craL-, ColE1, AmpR	This study
		Sg-ihfAL--aidB+-glpRL-	PR: sgRNA ihfAL-, PBAD: aidB, PR: sgRNA glpRL-, ColE1, AmpR	This study
		Sg-ihfAL--aidB+-norRH-	PR: sgRNA ihfAL-, PBAD: aidB, PR: sgRNA norRH-, ColE1, AmpR	This study
		Sg-ihfAL--aidB+-nrdEH-	PR: sgRNA ihfAL-, PBAD: aidB, PR: sgRNA nrdEH-, ColE1, AmpR	This study
		Sg-ihfAL--aidB+-nprH-	PR: sgRNA ihfAL-, PBAD: aidB, PR: sgRNA nprH-, ColE1, AmpR	This study
		Sg-ihfAL--aidB+-yihUH-	PR: sgRNA ihfAL-, PBAD: aidB, PR: sgRNA yihUH-, ColE1, AmpR	This study
		Sg-ihfAL--aidB+-glpGH-	PR: sgRNA ihfAL-, PBAD: aidB, PR: sgRNA glpGH-, ColE1, AmpR	This study
		Sg-ihfAL--aidB+-ftsQH-	PR: sgRNA ihfAL-, PBAD: aidB, PR: sgRNA ftsQH-, ColE1, AmpR	This study
		Sg-ihfAL--aidB+-creCH-	PR: sgRNA ihfAL-, PBAD: aidB, PR: sgRNA creCH-, ColE1, AmpR	This study
		Sg-ihfAL--aidB+-sdhBH-	PR: sgRNA ihfAL-, PBAD: aidB, PR: sgRNA sdhBH-, ColE1, AmpR	This study
		Sg-ihfAL--aidB+-palH-	PR: sgRNA ihfAL-, PBAD: aidB, PR: sgRNA palH-, ColE1, AmpR	This study
		Sg-ihfAL--aidB+-rplWH-	PR: sgRNA ihfAL-, PBAD: aidB, PR: sgRNA rplWH-, ColE1, AmpR	This study
		Sg-ihfAL--aidB+-tyrUH-	PR: sgRNA ihfAL-, PBAD: aidB, PR: sgRNA tyrUH-, ColE1, AmpR	This study
		Sg-ihfAL--aidB+-csrCH-	PR: sgRNA ihfAL-, PBAD: aidB, PR: sgRNA csrCH-, ColE1, AmpR	This study
		Sg-ihfAL--aidB+-rnpBH-	PR: sgRNA ihfAL-, PBAD: aidB, PR: sgRNA rnpBH-, ColE1, AmpR	This study
		Sg-ihfAL--aidB+-ssrSH-	PR: sgRNA ihfAL-, PBAD: aidB, PR: sgRNA ssrSH-, ColE1, AmpR	This study
		Sg-ihfAL--aidB+-csrBH-	PR: sgRNA ihfAL-, PBAD: aidB, PR: sgRNA csrBH-, ColE1, AmpR	This study
		Sg-ihfAL--aidB+-ryfAH-	PR: sgRNA ihfAL-, PBAD: aidB, PR: sgRNA ryfAH-, ColE1, AmpR	This study
		Sg-ihfAL--aidB+-sdsRH-	PR: sgRNA ihfAL-, PBAD: aidB, PR: sgRNA sdsRH-, ColE1, AmpR	This study
		Sg-ihfAL--aidB+-norRM-	PR: sgRNA ihfAL-, PBAD: aidB, PR: sgRNA norRM-, ColE1, AmpR	This study
		Sg-ihfAL--aidB+-nrdEM-	PR: sgRNA ihfAL-, PBAD: aidB, PR: sgRNA nrdEM-, ColE1, AmpR	This study
		Sg-ihfAL--aidB+-glpGM-	PR: sgRNA ihfAL-, PBAD: aidB, PR: sgRNA glpGM-, ColE1, AmpR	This study
		Sg-ihfAL--aidB+-creCM-	PR: sgRNA ihfAL-, PBAD: aidB, PR: sgRNA creCM-, ColE1, AmpR	This study
		Sg-ihfAL--aidB+-palM-	PR: sgRNA ihfAL-, PBAD: aidB, PR: sgRNA palM-, ColE1, AmpR	This study
		Sg-ihfAL--aidB+-rplWM-	PR: sgRNA ihfAL-, PBAD: aidB, PR: sgRNA rplWM-, ColE1, AmpR	This study
		Sg-ihfAL--aidB+-csrCM-	PR: sgRNA ihfAL-, PBAD: aidB, PR: sgRNA csrCM-, ColE1, AmpR	This study
		Sg-ihfAL--aidB+-rnpBM-	PR: sgRNA ihfAL-, PBAD: aidB, PR: sgRNA rnpBM-, ColE1, AmpR	This study
		Sg-ihfAL--aidB+-ssrSM-	PR: sgRNA ihfAL-, PBAD: aidB, PR: sgRNA ssrSM-, ColE1, AmpR	This study
		Sg-ihfAL--aidB+-csrBM-	PR: sgRNA ihfAL-, PBAD: aidB, PR: sgRNA csrBM-, ColE1, AmpR	This study
		Sg-ihfAL--aidB+-ryfAM-	PR: sgRNA ihfAL-, PBAD: aidB, PR: sgRNA ryfAM-, ColE1, AmpR	This study
		Sg-ihfAL--aidB+-sdsRM-	PR: sgRNA ihfAL-, PBAD: aidB, PR: sgRNA sdsRM-, ColE1, AmpR	This study
		Sg-ihfAL--aidB+-nprL-	PR: sgRNA ihfAL-, PBAD: aidB, PR: sgRNA nprL-, ColE1, AmpR	This study
		Sg-ihfAL--aidB+-yihUL-	PR: sgRNA ihfAL-, PBAD: aidB, PR: sgRNA yihUL-, ColE1, AmpR	This study
		Sg-ihfAL--aidB+-glpGL-	PR: sgRNA ihfAL-, PBAD: aidB, PR: sgRNA glpGL-, ColE1, AmpR	This study
		Sg-ihfAL--aidB+-creCL-	PR: sgRNA ihfAL-, PBAD: aidB, PR: sgRNA creCL-, ColE1, AmpR	This study
		Sg-ihfAL--aidB+-sdhBL-	PR: sgRNA ihfAL-, PBAD: aidB, PR: sgRNA sdhBL-, ColE1, AmpR	This study
		Sg-ihfAL--aidB+-rplWL-	PR: sgRNA ihfAL-, PBAD: aidB, PR: sgRNA rplWL-, ColE1, AmpR	This study
		Sg-ihfAL--aidB+-tyrUL-	PR: sgRNA ihfAL-, PBAD: aidB, PR: sgRNA tyrUL-, ColE1, AmpR	This study
		Sg-ihfAL--aidB+-csrCL-	PR: sgRNA ihfAL-, PBAD: aidB, PR: sgRNA csrCL-, ColE1, AmpR	This study
		Sg-ihfAL--aidB+-rnpBL-	PR: sgRNA ihfAL-, PBAD: aidB, PR: sgRNA rnpBL-, ColE1, AmpR	This study
		Sg-ihfAL--aidB+-ssrSL-	PR: sgRNA ihfAL-, PBAD: aidB, PR: sgRNA ssrSL-, ColE1, AmpR	This study
		Sg-ihfAL--aidB+-csrBL-	PR: sgRNA ihfAL-, PBAD: aidB, PR: sgRNA csrBL-, ColE1, AmpR	This study
		Sg-ihfAL--aidB+-ryfAM--gadAH-	PR: sgRNA ihfAL-, PBAD: aidB, PR: sgRNA ryfAM-, PR: sgRNA gadAH-, ColE1, AmpR	This study
		Sg-ihfAL--aidB+-ryfAM--glcCH-	PR: sgRNA ihfAL-, PBAD: aidB, PR: sgRNA ryfAM-, PR: sgRNA glcCH-, ColE1, AmpR	This study
		Sg-ihfAL--aidB+-ryfAM--fabRL-	PR: sgRNA ihfAL-, PBAD: aidB, PR: sgRNA ryfAM-, PR: sgRNA fabRL-, ColE1, AmpR	This study
		Sg-ihfAL--aidB+-ryfAM--ssrSH-	PR: sgRNA ihfAL-, PBAD: aidB, PR: sgRNA ryfAM-, PR: sgRNA ssrSH-, ColE1, AmpR	This study
		Sg-ihfAL--aidB+-ryfAM--ssrSM-	PR: sgRNA ihfAL-, PBAD: aidB, PR: sgRNA ryfAM-, PR: sgRNA ssrSM-, ColE1, AmpR	This study
		Note: CmR refers to chloramphenicol resistant, and AmpR refers to ampicillin resistant.
