# Supplementary material for: Genome-scale target identification in Escherichia coli for high-titer production of free fatty acids
Source: Nat Commun. 2021 Aug 17;12:4976. doi: 10.1038/s41467-021-25243-w (PMC8371096; doi:10.1038/s41467-021-25243-w)
Supplement: Supplementary file 2 — Supplementary Data 1-9 [file 41467_2021_25243_MOESM2_ESM.zip › Supplementary Data/Supplementary Data 7.xlsx]

## Sheet: Supplementary Data 7
		Primer	Sequence (5’→3’)
		gfp-High-F	TTGCcatctaattcaacaagaatt
		gfp-High-R	AAACaattcttgttgaattagatg
		glpK-High-F	TTGCcgcgggagctggtggtgccc
		glpK-High-R	AAACgggcaccaccagctcccgcg
		gpsA-High-F	TTGCcagtcattgaagcattacgt
		gpsA-High-R	AAACacgtaatgcttcaatgactg
		plsX-High-F	TTGCtcccatgacatctaacgcca
		plsX-High-R	AAACtggcgttagatgtcatggga
		plsY-High-F	TTGCagccgcagaggtacgcgatg
		plsY-High-R	AAACcatcgcgtacctctgcggct
		plsB-High-F	TTGCgtagtaaattcgtggccagc
		plsB-High-R	AAACgctggccacgaatttactac
		plsC-High-F	TTGCgactaagatgctgtaaatca
		plsC-High-R	AAACtgatttacagcatcttagtc
		cdsA-High-F	TTGCttaacacaaaagcagatatc
		cdsA-High-R	AAACgatatctgcttttgtgttaa
		ynbB-High-F	TTGCgtaaccgccatagcagaaaa
		ynbB-High-R	AAACttttctgctatggcggttac
		pgsA-High-F	TTGCggaacagtgtaagcaacgta
		pgsA-High-R	AAACtacgttgcttacactgttcc
		pgpA-High-F	TTGCatctttatggcgtggcaaaa
		pgpA-High-R	AAACttttgccacgccataaagat
		pgpB-High-F	TTGCccagaaatccatacggctac
		pgpB-High-R	AAACgtagccgtatggatttctgg
		pgpC-High-F	TTGCcaagtaacgcattcagcggt
		pgpC-High-R	AAACaccgctgaatgcgttacttg
		glpX-High-F	TTGCcgccgctgattcggtgacgc
		glpX-High-R	AAACgcgtcaccgaatcagcggcg
		fbp-High-F	TTGCcagcaaagcagtgagctcac
		fbp-High-R	AAACgtgagctcactgctttgctg
		pfkA-High-F	TTGCacgaacaaccccgcgaattg
		pfkA-High-R	AAACcaattcgcggggttgttcgt
		lpxC-High-F	TTGCcgtcagggtgactttcttgc
		lpxC-High-R	AAACgcaagaaagtcaccctgacg
		tktA-High-F	TTGCccatacccataggggcaccc
		tktA-High-R	AAACgggtgcccctatgggtatgg
		gloA-High-F	TTGCcactttggtataaaaatcga
		gloA-High-R	AAACtcgatttttataccaaagtg
		gloB-High-F	TTGCatgtaattgtcatcaaaggc
		gloB-High-R	AAACgcctttgatgacaattacat
		pykF-High-F	TTGCtccgatggtgcaaacaattt
		pykF-High-R	AAACaaattgtttgcaccatcgga
		poxB-High-F	TTGCcaaaggccgccacttcttcg
		poxB-High-R	AAACcgaagaagtggcggcctttg
		ybiW-High-F	TTGCgagcgtgtccagtttcagtg
		ybiW-High-R	AAACcactgaaactggacacgctc
		pflB-High-F	TTGCggctaacttttcattaagct
		pflB-High-R	AAACagcttaatgaaaagttagcc
		tdcE-High-F	TTGCgtcggcgtacagcttatcgc
		tdcE-High-R	AAACgcgataagctgtacgccgac
		ldhA-High-F	TTGCgtactgttttgtgctataaa
		ldhA-High-R	AAACtttatagcacaaaacagtac
		dld-High-F	TTGCtttattatcagttgttgtca
		dld-High-R	AAACtgacaacaactgataataaa
		pta-High-F	TTGCgaccgacgctggttccggta
		pta-High-R	AAACtaccggaaccagcgtcggtc
		ackA-High-F	TTGCaccatttactgcatcgatga
		ackA-High-R	AAACtcatcgatgcagtaaatggt
		eutD-High-F	TTGCtccggaaaaaccactctggc
		eutD-High-R	AAACgccagagtggtttttccgga
		yccX-High-F	TTGCtcttttcgcttcgtactgtg
		yccX-High-R	AAACcacagtacgaagcgaaaaga
		mhpF-High-F	TTGCaatgttgccagaaccgataa
		mhpF-High-R	AAACttatcggttctggcaacatt
		adhE-High-F	TTGCtacttgctcttgagtgaaac
		adhE-High-R	AAACgtttcactcaagagcaagta
		eutE-High-F	TTGCatctcatgaacggcggcggg
		eutE-High-R	AAACcccgccgccgttcatgagat
		aldB-High-F	TTGCatagcgggtttttaacttaa
		aldB-High-R	AAACttaagttaaaaacccgctat
		bioC-High-F	TTGCtgcatgttgctcatagtgtg
		bioC-High-R	AAACcacactatgagcaacatgca
		bioH-High-F	TTGCatgaacattcccctgacctt
		bioH-High-R	AAACaaggtcaggggaatgttcat
		bioF-High-F	TTGCggcagcacgccgcgcatcga
		bioF-High-R	AAACtcgatgcgcggcgtgctgcc
		2854-High-F	TTGCggaatacacttcatcaatac
		2854-High-R	AAACgtattgatgaagtgtattcc
		bioA-High-F	TTGCatgggtgccagatatggcgt
		bioA-High-R	AAACacgccatatctggcacccat
		bioD-High-F	TTGCccccacttcggtatccgttc
		bioD-High-R	AAACgaacggataccgaagtgggg
		bioB-High-F	TTGCgcgacaatgtccagcgtggg
		bioB-High-R	AAACcccacgctggacattgtcgc
		serA-High-F	TTGCtggtgtaaccagctgcacga
		serA-High-R	AAACtcgtgcagctggttacacca
		serC-High-F	TTGCacctctgccggtagcattgc
		serC-High-R	AAACgcaatgctaccggcagaggt
		ilvL-High-F	TTGCcaggctaatcactcgtagaa
		ilvL-High-R	AAACttctacgagtgattagcctg
		ilvI-High-F	TTGCgcaatgcatcataaatatca
		ilvI-High-R	AAACtgatatttatgatgcattgc
		ilvH-High-F	TTGCcgagtaagactgataatatc
		ilvH-High-R	AAACgatattatcagtcttactcg
		ilvN-High-F	TTGCtacgcccggatggttgcgaa
		ilvN-High-R	AAACttcgcaaccatccgggcgta
		ilvB-High-F	TTGCtcttaatgccctgctgttcc
		ilvB-High-R	AAACggaacagcagggcattaaga
		ilvG-High-F	TTGCgccacccggataaccgaaaa
		ilvG-High-R	AAACttttcggttatccgggtggc
		ilvM-High-F	TTGCaaaacacgttctaaggtttc
		ilvM-High-R	AAACgaaaccttagaacgtgtttt
		ilvC-High-F	TTGCtgcccagctgtgccagctgc
		ilvC-High-R	AAACgcagctggcacagctgggca
		ilvD-High-F	TTGCcatgggtggtggtggcggaa
		ilvD-High-R	AAACttccgccaccaccacccatg
		ilvE-High-F	TTGCaatgtaatcagctttcttcg
		ilvE-High-R	AAACcgaagaaagctgattacatt
		gltA-High-F	TTGCaacagctgtgtccccgttga
		gltA-High-R	AAACtcaacggggacacagctgtt
		sucC-High-F	TTGCgtagtacaggcataacccac
		sucC-High-R	AAACgtgggttatgcctgtactac
		gabD-High-F	TTGCccccgttaatcaacgcctgc
		gabD-High-R	AAACgcaggcgttgattaacgggg
		sad-High-F	TTGCatcgaaattgcatgagttgc
		sad-High-R	AAACgcaactcatgcaatttcgat
		puuE-High-F	TTGCtggcagaaagacgacgctga
		puuE-High-R	AAACtcagcgtcgtctttctgcca
		gabT-High-F	TTGCtgaatttgcccaacaccacg
		gabT-High-R	AAACcgtggtgttgggcaaattca
		gadB-High-F	TTGCacgttttgattctgcgatag
		gadB-High-R	AAACctatcgcagaatcaaaacgt
		gadA-High-F	TTGCggaaatccgttaacagcttc
		gadA-High-R	AAACgaagctgttaacggatttcc
		fumA-High-F	TTGCtcatcttttttgagtggaaa
		fumA-High-R	AAACtttccactcaaaaaagatga
		fumC-High-F	TTGCcgccccacagcttatctgcc
		fumC-High-R	AAACggcagataagctgtggggcg
		argH-High-F	TTGCgaaccgttgatctgctgcct
		argH-High-R	AAACaggcagcagatcaacggttc
		argG-High-F	TTGCtaccaatacgttgacctacc
		argG-High-R	AAACggtaggtcaacgtattggta
		fadD-High-F	TTGCatctccgtcggaacgtccgc
		fadD-High-R	AAACgcggacgttccgacggagat
		fadE-High-F	TTGCgatagaacaacgcgccgagc
		fadE-High-R	AAACgctcggcgcgttgttctatc
		fadB-High-F	TTGCgttgtccagacgaacattaa
		fadB-High-R	AAACttaatgttcgtctggacaac
		fadA-High-F	TTGCtcgccctggcgggtaaccag
		fadA-High-R	AAACctggttacccgccagggcga
		atoB-High-F	TTGCcgcccccaggtcgatggcgc
		atoB-High-R	AAACgcgccatcgacctgggggcg
		yqeF-High-F	TTGCgcaccgcgaaagcagccgat
		yqeF-High-R	AAACatcggctgctttcgcggtgc
		fabR-High-F	TTGCatccttgccaaaagtactgc
		fabR-High-R	AAACgcagtacttttggcaaggat
		fadR-High-F	TTGCactcttccgcgaaacccgcc
		fadR-High-R	AAACggcgggtttcgcggaagagt
		adiY-High-F	TTGCtcagtcaataaaacaataca
		adiY-High-R	AAACtgtattgttttattgactga
		asnC-High-F	TTGCcattgcccattaatgcttcc
		asnC-High-R	AAACggaagcattaatgggcaatg
		crp-High-F	TTGCacaagaaccattcgagagtc
		crp-High-R	AAACgactctcgaatggttcttgt
		csiR-High-F	TTGCctcattcgtaatttttcatc
		csiR-High-R	AAACgatgaaaaattacgaatgag
		cytR-High-F	TTGCcgctttttcaacccgattac
		cytR-High-R	AAACgtaatcgggttgaaaaagcg
		deoR-High-F	TTGCcatctccgaaaccccaagca
		deoR-High-R	AAACtgcttggggtttcggagatg
		citB-High-F	TTGCtcaacgatcaatagggttaa
		citB-High-R	AAACttaaccctattgatcgttga
		fis-High-F	TTGCctgagagttaacggtagaaa
		fis-High-R	AAACtttctaccgttaactctcag
		flhD-High-F	TTGCaatgtgtttcagcaactcgg
		flhD-High-R	AAACccgagttgctgaaacacatt
		fnr-High-F	TTGCgccgtataattcgcttttcc
		fnr-High-R	AAACggaaaagcgaattatacggc
		cra-High-F	TTGCgcccagctgccacggcgttc
		cra-High-R	AAACgaacgccgtggcagctgggc
		fur-High-F	TTGCaacgaggaagcgttactttc
		fur-High-R	AAACgaaagtaacgcttcctcgtt
		gadE-High-F	TTGCtacttttttgatctctgaca
		gadE-High-R	AAACtgtcagagatcaaaaaagta
		gadW-High-F	TTGCtatcgaatgaacgacgaatg
		gadW-High-R	AAACcattcgtcgttcattcgata
		gadX-High-F	TTGCgcgatattcaccattaacca
		gadX-High-R	AAACtggttaatggtgaatatcgc
		glcC-High-F	TTGCctgcaaccacttcgcaaata
		glcC-High-R	AAACtatttgcgaagtggttgcag
		glpR-High-F	TTGCccgccagctcattgaggtcg
		glpR-High-R	AAACcgacctcaatgagctggcgg
		ihfA-High-F	TTGCaccacgcgccgtgctgtaat
		ihfA-High-R	AAACattacagcacggcgcgtggt
		ihfB-High-F	TTGCtctttctatcaattctgact
		ihfB-High-R	AAACagtcagaattgatagaaaga
		ilvY-High-F	TTGCgctttccgccagatgcagga
		ilvY-High-R	AAACtcctgcatctggcggaaagc
		lexA-High-F	TTGCgcgtcggcggcatacctgtc
		lexA-High-R	AAACgacaggtatgccgccgacgc
		lrp-High-F	TTGCtaagaatgttacgatcgata
		lrp-High-R	AAACtatcgatcgtaacattctta
		marA-High-F	TTGCaatagcgtcagtattgcgtc
		marA-High-R	AAACgacgcaatactgacgctatt
		metJ-High-F	TTGCttttaacaccttaagaggaa
		metJ-High-R	AAACttcctcttaaggtgttaaaa
		nac-High-F	TTGCcaatttttacgaagtatttc
		nac-High-R	AAACgaaatacttcgtaaaaattg
		narL-High-F	TTGCtcgggtgatcgtcaatcagc
		narL-High-R	AAACgctgattgacgatcacccga
		nsrR-High-F	TTGCatactggtcatccgcccttc
		nsrR-High-R	AAACgaagggcggatgaccagtat
		pdhR-High-F	TTGCcagttgctgctcaatcacat
		pdhR-High-R	AAACatgtgattgagcagcaactg
		phoP-High-F	TTGCcctgaatctgaactttaagg
		phoP-High-R	AAACccttaaagttcagattcagg
		purR-High-F	TTGCcacgtgtgacacagttgtag
		purR-High-R	AAACctacaactgtgtcacacgtg
		rbsB-High-F	TTGCtagcgcaacagcggaaacca
		rbsB-High-R	AAACtggtttccgctgttgcgcta
		rob-High-F	TTGCtaaaaggtcgcgaataatgc
		rob-High-R	AAACgcattattcgcgacctttta
		rutR-High-F	TTGCatatacagcgcctcttttga
		rutR-High-R	AAACtcaaaagaggcgctgtatat
		soxS-High-F	TTGCctacatcaatgttaagcggc
		soxS-High-R	AAACgccgcttaacattgatgtag
		torR-High-F	TTGCtcaacaataacaatgtgatg
		torR-High-R	AAACcatcacattgttattgttga
		gpsA-Medium-F	TTGCaatccgggttactgtaaacg
		gpsA-Medium-R	AAACcgtttacagtaacccggatt
		plsY-Medium-F	TTGCcctttaaatccgaagaaaac
		plsY-Medium-R	AAACgttttcttcggatttaaagg
		pgpB-Medium-F	TTGCaaagtgtagaactcatcaac
		pgpB-Medium-R	AAACgttgatgagttctacacttt
		pgpC-Medium-F	TTGCaaccagcggctgcggagagc
		pgpC-Medium-R	AAACgctctccgcagccgctggtt
		pfkA-Medium-F	TTGCaagaagaggtgtcacgcaga
		pfkA-Medium-R	AAACtctgcgtgacacctcttctt
		pykF-Medium-F	TTGCcttgttcgcaaccaaagatc
		pykF-Medium-R	AAACgatctttggttgcgaacaag
		dld-Medium-F	TTGCggtcagcacttccggctggt
		dld-Medium-R	AAACaccagccggaagtgctgacc
		pta-Medium-F	TTGCttggtgttcaccataaatac
		pta-Medium-R	AAACgtatttatggtgaacaccaa
		yccX-Medium-F	TTGCgtcaagatttttggcgtacc
		yccX-Medium-R	AAACggtacgccaaaaatcttgac
		eutE-Medium-F	TTGCttctactaccgcttcgccgc
		eutE-Medium-R	AAACgcggcgaagcggtagtagaa
		bioC-Medium-F	TTGCatacagctcgcggagtgccg
		bioC-Medium-R	AAACcggcactccgcgagctgtat
		bioH-Medium-F	TTGCtcgtcacgagcactaaaaca
		bioH-Medium-R	AAACtgttttagtgctcgtgacga
		bioD-Medium-F	TTGCctcattaccaatgattctat
		bioD-Medium-R	AAACatagaatcattggtaatgag
		gabD-Medium-F	TTGCgcggccaatttcggtcgaac
		gabD-Medium-R	AAACgttcgaccgaaattggccgc
		gadA-Medium-F	TTGCgtgtaggtcacgccgaaagt
		gadA-Medium-R	AAACactttcggcgtgacctacac
		fadE-Medium-F	TTGCcaatagagattttgaactga
		fadE-Medium-R	AAACtcagttcaaaatctctattg
		fadB-Medium-F	TTGCttgatatctttaattctgac
		fadB-Medium-R	AAACgtcagaattaaagatatcaa
		atoB-Medium-F	TTGCttcgagtgacaacatttacc
		atoB-Medium-R	AAACggtaaatgttgtcactcgaa
		yqeF-Medium-F	TTGCgatctcatctttaaatcgtc
		yqeF-Medium-R	AAACgacgatttaaagatgagatc
		fabR-Medium-F	TTGCagcgttcccgcaataataac
		fabR-Medium-R	AAACgttattattgcgggaacgct
		fadR-Medium-F	TTGCcagcacttcctgcgctttat
		fadR-Medium-R	AAACataaagcgcaggaagtgctg
		asnC-Medium-F	TTGCgctttccagctttgccagcg
		asnC-Medium-R	AAACcgctggcaaagctggaaagc
		fnr-Medium-F	TTGCtccagcgcctgagcgaagct
		fnr-Medium-R	AAACagcttcgctcaggcgctgga
		cra-Medium-F	TTGCctgatcggcaccaaccacgc
		cra-Medium-R	AAACgcgtggttggtgccgatcag
		gadW-Medium-F	TTGCcagtatcggtgaatttaccc
		gadW-Medium-R	AAACgggtaaattcaccgatactg
		glcC-Medium-F	TTGCcgagcattttttcataacag
		glcC-Medium-R	AAACctgttatgaaaaaatgctcg
		glpR-Medium-F	TTGCgcggctgcgtaattcgccac
		glpR-Medium-R	AAACgtggcgaattacgcagccgc
		ihfA-Medium-F	TTGCaaacagttcaaccagttctt
		ihfA-Medium-R	AAACaagaactggttgaactgttt
		ihfB-Medium-F	TTGCctcgccctgcgcaagagtcg
		ihfB-Medium-R	AAACcgactcttgcgcagggcgag
		torR-Medium-F	TTGCaccagttcgcgcagttccag
		torR-Medium-R	AAACctggaactgcgcgaactggt
		gpsA-Low-F	TTGCtaatacttgataaatttcct
		gpsA-Low-R	AAACaggaaatttatcaagtatta
		plsY-Low-F	TTGCaggcaagagagcatcgaaac
		plsY-Low-R	AAACgtttcgatgctctcttgcct
		pgpB-Low-F	TTGCatttcgcgattttcttccgc
		pgpB-Low-R	AAACgcggaagaaaatcgcgaaat
		pgpC-Low-F	TTGCagttgctggagttcaccgcg
		pgpC-Low-R	AAACcgcggtgaactccagcaact
		pfkA-Low-F	TTGCggtgaaccagctgttcgttc
		pfkA-Low-R	AAACgaacgaacagctggttcacc
		pykF-Low-F	TTGCatgagccgttttttcgttgg
		pykF-Low-R	AAACccaacgaaaaaacggctcat
		dld-Low-F	TTGCctgccagtttttccgtttac
		dld-Low-R	AAACgtaaacggaaaaactggcag
		pta-Low-F	TTGCtatcgtcaaccagtgcgcca
		pta-Low-R	AAACtggcgcactggttgacgata
		yccX-Low-F	TTGCaattcccccgagggatgatg
		yccX-Low-R	AAACcatcatccctcgggggaatt
		eutE-Low-F	TTGCctaatacacagcgacgcaga
		eutE-Low-R	AAACtctgcgtcgctgtgtattag
		bioC-Low-F	TTGCggatatcgcccctgctgttg
		bioC-Low-R	AAACcaacagcaggggcgatatcc
		bioH-Low-F	TTGCaagatatatgattcgctgtg
		bioH-Low-R	AAACcacagcgaatcatatatctt
		bioD-Low-F	TTGCggcaaggtttatgtactttc
		bioD-Low-R	AAACgaaagtacataaaccttgcc
		gabD-Low-F	TTGCaccttcacgacccagacccg
		gabD-Low-R	AAACcgggtctgggtcgtgaaggt
		gadA-Low-F	TTGCtgtgtttaaagctgttctgc
		gadA-Low-R	AAACgcagaacagctttaaacaca
		fadE-Low-F	TTGCtcaactttccgcactttctc
		fadE-Low-R	AAACgagaaagtgcggaaagttga
		fadB-Low-F	TTGCaacggtccaccgagaaatgg
		fadB-Low-R	AAACccatttctcggtggaccgtt
		atoB-Low-F	TTGCgaccagaatacgagcaccac
		atoB-Low-R	AAACgtggtgctcgtattctggtc
		yqeF-Low-F	TTGCcaatggtcaatgccacaccc
		yqeF-Low-R	AAACgggtgtggcattgaccattg
		fabR-Low-F	TTGCcacatttcccggaataattg
		fabR-Low-R	AAACcaattattccgggaaatgtg
		fadR-Low-F	TTGCccggcagatttttctgcatc
		fadR-Low-R	AAACgatgcagaaaaatctgccgg
		asnC-Low-F	TTGCggcttgatggtacgcatgat
		asnC-Low-R	AAACatcatgcgtaccatcaagcc
		fnr-Low-F	TTGCtacgcgtatgaccagcaagc
		fnr-Low-R	AAACgcttgctggtcatacgcgta
		cra-Low-F	TTGCagctacggctgagcacgccg
		cra-Low-R	AAACcggcgtgctcagccgtagct
		gadW-Low-F	TTGCgaatgttgcgcaaactgatg
		gadW-Low-R	AAACcatcagtttgcgcaacattc
		glcC-Low-F	TTGCgcaccgccgagcgaatcaaa
		glcC-Low-R	AAACtttgattcgctcggcggtgc
		glpR-Low-F	TTGCacagctccagttgaatatgg
		glpR-Low-R	AAACccatattcaactggagctgt
		ihfA-Low-F	TTGCtgggcgaagcgttttcgacc
		ihfA-Low-R	AAACggtcgaaaacgcttcgccca
		ihfB-Low-F	TTGCcgatcgcgcagttctttacc
		ihfB-Low-R	AAACggtaaagaactgcgcgatcg
		torR-Low-F	TTGCacgacgaattaacacatcga
		torR-Low-R	AAACtcgatgtgttaattcgtcgt
		norR-High-F	TTGCaatcccacgctgcaattcga
		norR-High-R	AAACtcgaattgcagcgtgggatt
		aroM-High-F	TTGCtaggtacaatgccgatggtc
		aroM-High-R	AAACgaccatcggcattgtaccta
		waaF-High-F	TTGCtcatgtcgccaacccaagac
		waaF-High-R	AAACgtcttgggttggcgacatga
		nrdE-High-F	TTGCttcctgcgtcaggcattctg
		nrdE-High-R	AAACcagaatgcctgacgcaggaa
		npr-High-F	TTGCgatttcaacagtttgcttga
		npr-High-R	AAACtcaagcaaactgttgaaatc
		yihU-High-F	TTGCgataaattcggcatctttag
		yihU-High-R	AAACctaaagatgccgaatttatc
		lpp-High-F	TTGCctgccagcagagtagaaccc
		lpp-High-R	AAACgggttctactctgctggcag
		glpG-High-F	TTGCggttatgttgttgaatcgtg
		glpG-High-R	AAACcacgattcaacaacataacc
		cirA-High-F	TTGCacagcccgacccgtacgaaa
		cirA-High-R	AAACtttcgtacgggtcgggctgt
		ftsQ-High-F	TTGCccagacgcgttccattattg
		ftsQ-High-R	AAACcaataatggaacgcgtctgg
		creC-High-F	TTGCtccgttgctcttcgcacgcc
		creC-High-R	AAACggcgtgcgaagagcaacgga
		yijO-High-F	TTGCaaatctggcgcagggacagc
		yijO-High-R	AAACgctgtccctgcgccagattt
		sdhB-High-F	TTGCagggtgtaatcctgcatacg
		sdhB-High-R	AAACcgtatgcaggattacaccct
		pal-High-F	TTGCcatgccgcaattgccataac
		pal-High-R	AAACgttatggcaattgcggcatg
		rplW-High-F	TTGCtttagcaactttgagtacga
		rplW-High-R	AAACtcgtactcaaagttgctaaa
		recN-High-F	TTGCaacgatagcaaagttgctga
		recN-High-R	AAACtcagcaactttgctatcgtt
		tyrU-High-F	TTGCcgaaccttcgaagtctgtga
		tyrU-High-R	AAACtcacagacttcgaaggttcg
		csrC-High-F	TTGCaatcctctgtcttcgcctcc
		csrC-High-R	AAACggaggcgaagacagaggatt
		rnpB-High-F	TTGCcgaagaggacgacgacgaag
		rnpB-High-R	AAACcttcgtcgtcgtcctcttcg
		ssrS-High-F	TTGCgtggtatgaaatatcggctc
		ssrS-High-R	AAACgagccgatatttcataccac
		csrB-High-F	TTGCgttctcattctccatcctgg
		csrB-High-R	AAACccaggatggagaatgagaac
		ssrA-High-F	TTGCttacgaggccaaccgcccct
		ssrA-High-R	AAACaggggcggttggcctcgtaa
		ryfA-High-F	TTGCcgtttgcgagacggcggaaa
		ryfA-High-R	AAACtttccgccgtctcgcaaacg
		sdsR-High-F	TTGCcatttccctggaccgaatac
		sdsR-High-R	AAACgtattcggtccagggaaatg
		norR-Medium-F	TTGCtttcgccaccagctccttac
		norR-Medium-R	AAACgtaaggagctggtggcgaaa
		nrdE-Medium-F	TTGCttttttgcgaatgcgttcat
		nrdE-Medium-R	AAACatgaacgcattcgcaaaaaa
		npr-Medium-F	TTGCcagcagcgcaataacgctgt
		npr-Medium-R	AAACacagcgttattgcgctgctg
		yihU-Medium-F	TTGCactcactgcccatcgccatc
		yihU-Medium-R	AAACgatggcgatgggcagtgagt
		glpG-Medium-F	TTGCcagaactcaaatttcagtgt
		glpG-Medium-R	AAACacactgaaatttgagttctg
		ftsQ-Medium-F	TTGCgcgatctggcggcacgctga
		ftsQ-Medium-R	AAACtcagcgtgccgccagatcgc
		creC-Medium-F	TTGCaactcgctactgccgagttc
		creC-Medium-R	AAACgaactcggcagtagcgagtt
		sdhB-Medium-F	TTGCtgtccattattcaacaggta
		sdhB-Medium-R	AAACtacctgttgaataatggaca
		pal-Medium-F	TTGCgcatttgagcgaagtcagaa
		pal-Medium-R	AAACttctgacttcgctcaaatgc
		rplW-Medium-F	TTGCtaactttccctttaactacc
		rplW-Medium-R	AAACggtagttaaagggaaagtta
		tyrU-Medium-F	TTGCcgtggccgaaattggtggtg
		tyrU-Medium-R	AAACcaccaccaatttcggccacg
		csrC-Medium-F	TTGCacgggtcttacaatccttgc
		csrC-Medium-R	AAACgcaaggattgtaagacccgt
		rnpB-Medium-F	TTGCgggtggagtttaccgtgcca
		rnpB-Medium-R	AAACtggcacggtaaactccaccc
		ssrS-Medium-F	TTGCgtcgcagttttaaggcttct
		ssrS-Medium-R	AAACagaagccttaaaactgcgac
		csrB-Medium-F	TTGCacttcatcctgaagtgtccc
		csrB-Medium-R	AAACgggacacttcaggatgaagt
		ryfA-Medium-F	TTGCactccggttattatttacct
		ryfA-Medium-R	AAACaggtaaataataaccggagt
		sdsR-Medium-F	TTGCtaatgccaacttttagcgca
		sdsR-Medium-R	AAACtgcgctaaaagttggcatta
		norR-Low-F	TTGCggtttccagcatccgcgcgc
		norR-Low-R	AAACgcgcgcggatgctggaaacc
		nrdE-Low-F	TTGCccagcgccatctgacgcagg
		nrdE-Low-R	AAACcctgcgtcagatggcgctgg
		npr-Low-F	TTGCatcaaaaccagaattaaaga
		npr-Low-R	AAACtctttaattctggttttgat
		yihU-Low-F	TTGCgacacggacctgttccagaa
		yihU-Low-R	AAACttctggaacaggtccgtgtc
		glpG-Low-F	TTGCaaaagccatcgctaaaccca
		glpG-Low-R	AAACtgggtttagcgatggctttt
		ftsQ-Low-F	TTGCtgctgagtagattcctctgg
		ftsQ-Low-R	AAACccagaggaatctactcagca
		creC-Low-F	TTGCcttttttgcccatttgcacg
		creC-Low-R	AAACcgtgcaaatgggcaaaaaag
		sdhB-Low-F	TTGCgcaacaacatcgacttgata
		sdhB-Low-R	AAACtatcaagtcgatgttgttgc
		pal-Low-F	TTGCttctttaccgtaagaaacga
		pal-Low-R	AAACtcgtttcttacggtaaagaa
		rplW-Low-F	TTGCcagattctggccttctttca
		rplW-Low-R	AAACtgaaagaaggccagaatctg
		tyrU-Low-F	TTGCcgcgtggccgaaattggtgg
		tyrU-Low-R	AAACccaccaatttcggccacgcg
		csrC-Low-F	TTGCAGAaagcaagcaaagaaaaa
		csrC-Low-R	AAACtttttctttgcttgctttct
		rnpB-Low-F	TTGCctaggccagcaatcgctcac
		rnpB-Low-R	AAACgtgagcgattgctggcctag
		ssrS-Low-F	TTGCacccttgaacccttggttca
		ssrS-Low-R	AAACtgaaccaagggttcaagggt
		csrB-Low-F	TTGCcactgtattcacagcgctcc
		csrB-Low-R	AAACggagcgctgtgaatacagtg
		ryfA-Low-F	TTGCgccgcccaaagggcggcatt
		ryfA-Low-R	AAACaatgccgccctttgggcggc
		sdsR-Low-F	TTGCtcatctattcttaaagggca
		sdsR-Low-R	AAACtgccctttaagaatagatga
