# Supplementary material for: Genome-scale target identification in Escherichia coli for high-titer production of free fatty acids
Source: Nat Commun. 2021 Aug 17;12:4976. doi: 10.1038/s41467-021-25243-w (PMC8371096; doi:10.1038/s41467-021-25243-w)
Supplement: Supplementary file 2 — Supplementary Data 1-9 [file 41467_2021_25243_MOESM2_ESM.zip › Supplementary Data/Supplementary Data 8.xlsx]

## Sheet: Supplementary Data 8
		Primer	Sequence (5’→3’)
		NdeI-fadR-F	GAGAGAGCATATGGTCATTAAGGCGCAAAG
		NheI-fadR-R	ATTGCTAGCTTATCGCCCCTGAATGGCTA
		NdeI-folk-F	GACGAAGCATATGACAGTGGCGTATATTG
		NheI-folk-R	GCGGCTAGCTTACCATTTGCTTAATTTGT
		NdeI-aidB-F	CAAGAAGCATATGCACTGGCAAACTCACA
		NheI-aidB-R	ATTGCTAGCTTACACACACACTCCCCCCG
		NdeI-tam-F	GATAGAGCATATGTCTGACTGGAACCCCTC
		NheI-tam-R	ATCGCTAGCTTACTCCATACGCCGGGCAA
		NdeI-yphF-F	GAGAGACCATATGCCTAAAAAAATGAGAAC
		NheI-yphF-R	ATTGCTAGCTTAGGGCAGACCATCAACGT
		NdeI-deoD-F	CACAGAGCATATGGCTACCCCACACATTAA
		NheI-deoD-R	ATTGCTAGCTTACTCTTTATCGCCCAGCAG
		NdeI-ybhC-F	GCCCAGGCATATGAACACATTTTCAGTTTC
		NheI-ybhC-R	ATTGCTAGCTTACTTCTTCGCCTCTGCAA
		NdeI-nnr-F	CAGAGAGCATATGACGGACCATACAATGAA
		NheI-nnr-R	ATTGCTAGCTCAGGGAGCGGGATTACTCG
		NdeI-hpaG-F	GAGAGAGCATATGAAAGGCACTATCTTCG
		NheI-hpaG-R	ATTGCTAGCTCATTTCGCTGTTTCCTCAC
		NdeI-rihC-F	CAGTGACCATATGCGTTTACCTATCTTCCT
		NheI-rihC-R	ATTGCTAGCTTACGGCACCAGAGCCAGC
		NdeI-yajD-F	GAGAGAGCATATGGCTATCATCCCAAAAAA
		NheI-yajD-R	GACGCTAGCTCACTTCTTCTTGTTCATCA
		NdeI-hofP-F	GCTAGAGCATATGAGGGTTAAACGCTGGTT
		NheI-hofP-R	ATTGCTAGCTCATCCACCATCAGCGTCAC
		NdeI-nikB-F	GAGAGAGCATATGTTGCGTTACGTATTAC
		NheI-nikB-R	ATTGCTAGCTCACGCGTGCGCTCCTTCAT
		NdeI-1466-F	GAGAGAGCATATGCATCAGATGCAAACTAC
		NheI-1466-R	ATTGCTAGCTTACTGCATGGTTGCCTTAAT
		NdeI-ulaE-F	GAAGGTCCATATGTTGTCCAAACAAATCCC
		NheI-ulaE-R	ATTGCTAGCTTATGCCGCCTCCACCATGCC
		NdeI-torD-F	TATCCTGCATATGACCACGCTGACAGCACA
		XhoI-torD-R	ATTCTCGAGTTATCTGTTTTGGTGGTCGC
		NdeI-cheR-F	GCATGAGCATATGACTTCATCTCTGCCCTG
		NheI-cheR-R	CAGGCTAGCTTAATCCTTACTTAGCGCAT
		NdeI-wcaF-F	TCGTGCCCATATGCAGGATTTAAGTGGATT
		NheI-wcaF-R	CTTGCTAGCTTATTCAGTTTCAACGCGTTC
		Note: Restriction sites are underlined.
