# Supplementary material for: Genome-scale target identification in Escherichia coli for high-titer production of free fatty acids
Source: Nat Commun. 2021 Aug 17;12:4976. doi: 10.1038/s41467-021-25243-w (PMC8371096; doi:10.1038/s41467-021-25243-w)
Supplement: Supplementary file 5 — Source Data [file 41467_2021_25243_MOESM5_ESM.zip]

Archive with 6 entries (5 files):
- Source Data/Figure 4b.xlsx
- Source Data/Other Figures.xlsx
- Source Data/Supplementary Figure 6.xlsx
- Source Data/Supplementary Figure 5.xlsx
- Source Data/~$Other figures or tables.xlsx
- Source Data/
