# Supplementary material for: Genome-scale target identification in Escherichia coli for high-titer production of free fatty acids
Source: Nat Commun. 2021 Aug 17;12:4976. doi: 10.1038/s41467-021-25243-w (PMC8371096; doi:10.1038/s41467-021-25243-w)
Supplement: Supplementary file 5 — Source Data [file 41467_2021_25243_MOESM5_ESM.zip › Source Data/Figure 4b.xlsx]

## Sheet: Proteome-decreased
	Protein with decreased abundance
	ihfAL- vs. Control					fadRH- vs. Control					fadR+ vs. Control
	Symbol	WP	ECD	fold change		Symbol	WP	ECD	fold change		Symbol	WP	ECD	fold change		Symbol	Number	Description
	*	WP_000010749.1	ECD_02559	0.121311		*	WP_000010749.1	ECD_02559	0.0493625		*	WP_000010749.1	ECD_02559	0.0781421		*	37	Commonly decreased in ihfAL-, fadRH-, and fadR+
	*	WP_001276425.1	ECD_00337	0.128132		*	WP_001276425.1	ECD_00337	0.111782		*	WP_001276425.1	ECD_00337	0.0837036		**	12	Commonly decreased in ihfAL- and fadRH-
	***	WP_001229265.1	ECD_01681	0.264767		*	WP_000216791.1	ECD_03071	0.157762		*	WP_000246527.1	ECD_02531	0.115038		***	19	Commonly decreased in ihfAL- and fadR+
	*	WP_000699242.1	ECD_03477	0.330618		*	WP_001219614.1	ECD_04275	0.245242		*	WP_000216791.1	ECD_03071	0.154186		****	26	Commonly decreased in fadRH- and fadR+
	*	WP_000246527.1	ECD_02531	0.363125		*	WP_000179213.1	ECD_04288	0.304527		****	WP_000599802.1	ECD_00881	0.311886
	*	WP_000216791.1	ECD_03071	0.370846		*	WP_000699242.1	ECD_03477	0.30618		*	WP_000699242.1	ECD_03477	0.318258
	*	WP_000718889.1	ECD_03767	0.413199		*	WP_000246527.1	ECD_02531	0.322602			WP_001300928.1	ECD_03374	0.321429
	***	WP_000614784.1	ECD_02512	0.421218		****	WP_000254839.1	ECD_02313	0.322738		*	WP_000179213.1	ECD_04288	0.325736
		WP_000056006.1	ECD_00939	0.421425		****	WP_000599802.1	ECD_00881	0.334236		*	WP_000075744.1	ECD_00094	0.368643
	*	WP_001235264.1	ECD_00684	0.425277		*	WP_000928723.1	ECD_03275	0.373913		*	WP_000928723.1	ECD_03275	0.374638
	*	WP_000648420.1	ECD_01646	0.435814		*	WP_001174961.1	ECD_01634	0.3807		*	WP_000577625.1	ECD_02187	0.379248
	*	WP_000928723.1	ECD_03275	0.436232		*	WP_000489227.1	ECD_02084	0.381521		*	WP_000846243.1	ECD_02027	0.380522
	*	WP_001295306.1	ECD_00701	0.442114		*	WP_001301332.1	ECD_02581	0.38958		*	WP_000274624.1	ECD_03839	0.382634
	*	WP_000489227.1	ECD_02084	0.457552		*	WP_000880909.1	ECD_02504	0.395313		****	WP_001094484.1	ECD_02468	0.39
	*	WP_000075744.1	ECD_00094	0.467547		****	WP_000690820.1	ECD_01940	0.397119		*	WP_001174961.1	ECD_01634	0.393779
	**	WP_000003377.1	ECD_03467	0.467898		*	WP_000075744.1	ECD_00094	0.411632		*	WP_000718889.1	ECD_03767	0.408648
	*	WP_001320117.1	ECD_02564	0.468954		**	WP_001212985.1	ECD_02579	0.412847		****	WP_001190363.1	ECD_00905	0.41258
	***	WP_001295377.1	ECD_02736	0.471464		****	WP_000560266.1	ECD_02951	0.445534		*	WP_001301332.1	ECD_02581	0.419392
	**	WP_001295585.1	ECD_01284	0.472535		****	WP_000006899.1	ECD_00462	0.449981		*	WP_000044837.1	ECD_00745	0.425339
	*	WP_000617544.1	ECD_03169	0.480667		*	WP_000718889.1	ECD_03767	0.451235		***	WP_000742109.1	ECD_00365	0.432
	***	WP_001272796.1	ECD_02929	0.481928		****	WP_001190363.1	ECD_00905	0.452265		*	WP_000018695.1	ECD_02953	0.437714
	*	WP_001219614.1	ECD_04275	0.487765		*	WP_000018695.1	ECD_02953	0.466294		***	WP_001301326.1	ECD_00330	0.438899
	*	WP_000274624.1	ECD_03839	0.494113		**	WP_000003377.1	ECD_03467	0.468737		****	WP_000006899.1	ECD_00462	0.439632
	**	WP_000462905.1	ECD_03119	0.496716		*	WP_000577625.1	ECD_02187	0.47188		***	WP_000614784.1	ECD_02512	0.440126
		WP_001295273.1	ECD_03098	0.497156		*	WP_000274624.1	ECD_03839	0.473878		*	WP_001219614.1	ECD_04275	0.442088
	*	WP_000846243.1	ECD_02027	0.50087		*	WP_000723724.1	ECD_01740	0.473923		*	WP_001110490.1	ECD_03965	0.44379
	*	WP_001191419.1	ECD_02192	0.504649		**	WP_000705001.1	ECD_03575	0.474144		*	WP_000194943.1	ECD_02110	0.448485
	*	WP_001301332.1	ECD_02581	0.506223		*	WP_001215861.1	ECD_02447	0.480895			WP_000882348.1	ECD_02875	0.454047
	***	WP_000671574.1	ECD_00428	0.512415		*	WP_001295306.1	ECD_00701	0.483221		****	WP_001278994.1	ECD_02588	0.454584
	*	WP_000179213.1	ECD_04288	0.51472		*	WP_001191419.1	ECD_02192	0.489773		*	WP_001215861.1	ECD_02447	0.45658
	***	WP_000945561.1	ECD_01025	0.518919		****	WP_077249081.1	ECD_04225	0.491788		*	WP_000648420.1	ECD_01646	0.45789
		WP_001124935.1	ECD_00370	0.530752		**	WP_000123737.1	ECD_01320	0.491803		****	WP_077249081.1	ECD_04225	0.459878
		WP_000799889.1	ECD_03684	0.534161		**	WP_001295585.1	ECD_01284	0.491982			WP_000449030.1	ECD_03021	0.460242
	***	WP_000520781.1	ECD_00886	0.534562		*	WP_000648420.1	ECD_01646	0.498774		***	WP_001272796.1	ECD_02929	0.462465
	***	WP_000742109.1	ECD_00365	0.536		*	WP_000331456.1	ECD_04081	0.5		*	WP_000136192.1	ECD_00409	0.465139
	***	WP_001301326.1	ECD_00330	0.54944			WP_000918073.1	ECD_01200	0.502941		*	WP_000806638.1	ECD_02726	0.466165
		WP_001006866.1	ECD_01795	0.549564		*	WP_000846243.1	ECD_02027	0.505043		*	WP_000287458.1	ECD_01026	0.468987
	***	WP_000239596.1	ECD_04019	0.550296		*	WP_001320117.1	ECD_02564	0.506944		****	WP_000998695.1	ECD_04132	0.470235
	***	WP_001211011.1	ECD_01797	0.551136		****	WP_000156701.1	ECD_02201	0.51721			WP_000843568.1	ECD_00013	0.478142
	**	WP_000123737.1	ECD_01320	0.55123			WP_012767769.1	ECD_03536	0.533126		*	WP_001320117.1	ECD_02564	0.480392
		WP_000830738.1	ECD_00323	0.552015		****	WP_001295296.1	ECD_00781	0.533372			WP_000281320.1	ECD_02527	0.482018
	*	WP_000577625.1	ECD_02187	0.554586		*	WP_000907792.1	ECD_03299	0.535021			WP_001091940.1	ECD_02102	0.482051
		WP_000589326.1	ECD_01076	0.554758			WP_000256436.1	ECD_02689	0.54146		*	WP_000489227.1	ECD_02084	0.482441
		WP_000167336.1	ECD_00916	0.556291		*	WP_001110490.1	ECD_03965	0.544428			WP_000204658.1	ECD_02676	0.48308
	**	WP_000845101.1	ECD_03628	0.559713		*	WP_000136192.1	ECD_00409	0.562684		****	WP_000803797.1	ECD_03305	0.483607
	***	WP_001026418.1	ECD_02124	0.562992			WP_000207003.1	ECD_02637	0.566988			WP_000018760.1	ECD_02878	0.499802
	**	WP_000705001.1	ECD_03575	0.563465		****	WP_001295364.1	ECD_02467	0.567901			WP_000373624.1	ECD_00753	0.501129
	***	WP_000841554.1	ECD_01438	0.566634		**	WP_000845101.1	ECD_03628	0.567914			WP_000828648.1	ECD_00957	0.501493
		WP_000511025.1	ECD_01281	0.572013		*	WP_001329055.1	ECD_01763	0.571904			WP_001195025.1	ECD_00423	0.501807
		WP_001045689.1	ECD_03802	0.574621		****	WP_001094484.1	ECD_02468	0.58		*	WP_000907792.1	ECD_03299	0.503124
		WP_000160104.1	ECD_03565	0.576923		****	WP_000450121.1	ECD_00807	0.581681			WP_000340740.1	ECD_04196	0.504559
	*	WP_000880909.1	ECD_02504	0.577027			WP_000228346.1	ECD_04080	0.582101			WP_000137280.1	ECD_02523	0.506647
	*	WP_000018695.1	ECD_02953	0.581236		*	WP_000806638.1	ECD_02726	0.582707		****	WP_000156255.1	ECD_01790	0.508307
	***	WP_001300958.1	ECD_03502	0.583784		**	WP_000462905.1	ECD_03119	0.586617		*	WP_000723724.1	ECD_01740	0.508908
	**	WP_000953449.1	ECD_01098	0.587495			WP_000901106.1	ECD_00185	0.58669		****	WP_000949265.1	ECD_02479	0.51081
	*	WP_000136192.1	ECD_00409	0.590835		**	WP_000953449.1	ECD_01098	0.587089		****	WP_000450121.1	ECD_00807	0.511278
	*	WP_000907792.1	ECD_03299	0.592568		****	WP_001291268.1	ECD_03597	0.589204		*	WP_001329055.1	ECD_01763	0.515378
		WP_001308496.1	ECD_00681	0.594115		****	WP_000843414.1	ECD_01489	0.589649			WP_000365173.1	ECD_00433	0.515932
	*	WP_001329055.1	ECD_01763	0.601413			WP_000568519.1	ECD_01831	0.591411			WP_000140873.1	ECD_01384	0.51921
	*	WP_000806638.1	ECD_02726	0.605263		****	WP_000803797.1	ECD_03305	0.591458		****	WP_000243741.1	ECD_03070	0.52207
		WP_000081664.1	ECD_03078	0.605452		****	WP_001195819.1	ECD_02264	0.592204		****	WP_001195819.1	ECD_02264	0.524738
	*	WP_001215861.1	ECD_02447	0.607102		****	WP_000106627.1	ECD_02220	0.59294		*	WP_001235264.1	ECD_00684	0.525942
	*	WP_001110490.1	ECD_03965	0.607266		****	WP_001301219.1	ECD_01016	0.592982			WP_001114026.1	ECD_00674	0.52649
	**	WP_000712658.1	ECD_02896	0.607558		**	WP_001295597.1	ECD_04199	0.598684		*	WP_000880909.1	ECD_02504	0.529389
	*	WP_000723724.1	ECD_01740	0.608358			WP_000999851.1	ECD_03517	0.601497		***	WP_000393511.1	ECD_02205	0.530769
	***	WP_000211858.1	ECD_03636	0.61625		****	WP_000243741.1	ECD_03070	0.601725		****	WP_000690820.1	ECD_01940	0.533432
	*	WP_000044837.1	ECD_00745	0.617647			WP_000458418.1	ECD_02324	0.602151			WP_000118507.1	ECD_02207	0.533641
		WP_000849301.1	ECD_00769	0.618576		****	WP_001102108.1	ECD_00262	0.602453			WP_000108160.1	ECD_01227	0.53527
	**	WP_001212985.1	ECD_02579	0.622917		****	WP_000806442.1	ECD_00434	0.603237		***	WP_000254365.1	ECD_00682	0.537909
	*	WP_000331456.1	ECD_04081	0.625		****	WP_000125282.1	ECD_02147	0.603695		***	WP_001295377.1	ECD_02736	0.539289
		WP_001294219.1	ECD_04033	0.627249		*	WP_001235264.1	ECD_00684	0.603991		****	WP_000118797.1	ECD_00743	0.53937
	*	WP_001319943.1	ECD_02064	0.627757			WP_001120141.1	ECD_01419	0.6055			WP_000168700.1	ECD_03444	0.539683
		WP_001406033.1	ECD_03077	0.632821		*	WP_001319943.1	ECD_02064	0.608456		*	WP_001319943.1	ECD_02064	0.540441
	*	WP_000287458.1	ECD_01026	0.633012		*	WP_000194943.1	ECD_02110	0.609697		***	WP_001300958.1	ECD_03502	0.540541
		WP_000545042.1	ECD_02210	0.638621		****	WP_000118797.1	ECD_00743	0.611111			WP_001264452.1	ECD_02706	0.540584
	*	WP_001174961.1	ECD_01634	0.638742		****	WP_000949265.1	ECD_02479	0.613396		*	WP_001191419.1	ECD_02192	0.544812
	***	WP_000850550.1	ECD_00600	0.640077		**	WP_000712658.1	ECD_02896	0.613953		***	WP_000520781.1	ECD_00886	0.545551
	***	WP_000393511.1	ECD_02205	0.641538		****	WP_000323556.1	ECD_03808	0.632218		****	WP_001295364.1	ECD_02467	0.548971
	**	WP_000702542.1	ECD_01425	0.643025		****	WP_000156255.1	ECD_01790	0.634476			WP_001283424.1	ECD_01878	0.550579
		WP_000138915.1	ECD_03886	0.645361		*	WP_000094031.1	ECD_00194	0.637982			WP_000042632.1	ECD_00597	0.551745
		WP_000956071.1	ECD_02076	0.645989			WP_001291435.1	ECD_00411	0.639936			WP_000340194.1	ECD_01166	0.552931
	**	WP_001295597.1	ECD_04199	0.647556		**	WP_000702542.1	ECD_01425	0.640282			WP_001195240.1	ECD_00854	0.556788
		WP_000014594.1	ECD_03406	0.651264		**	WP_000983609.1	ECD_01852	0.646516			WP_001033352.1	ECD_01181	0.557874
	***	WP_000643325.1	ECD_00244	0.653245		****	WP_001278994.1	ECD_02588	0.647335			WP_001297137.1	ECD_00378	0.560464
		WP_001295363.1	ECD_02469	0.654469		****	WP_000578061.1	ECD_02114	0.649909			WP_000881075.1	ECD_00496	0.560633
	*	WP_000094031.1	ECD_00194	0.658754		****	WP_001158929.1	ECD_00150	0.651163		****	WP_001158929.1	ECD_00150	0.562411
		WP_000076001.1	ECD_02396	0.659794		*	WP_000617544.1	ECD_03169	0.651251		*	WP_000331456.1	ECD_04081	0.5625
		WP_001018416.1	ECD_00315	0.660625		*	WP_000044837.1	ECD_00745	0.653846			WP_001018486.1	ECD_01018	0.563674
		WP_000775540.1	ECD_00683	0.661905		*	WP_000287458.1	ECD_01026	0.654376			WP_000197578.1	ECD_01086	0.564516
	*	WP_000194943.1	ECD_02110	0.663838		****	WP_000998695.1	ECD_04132	0.655284		***	WP_000945561.1	ECD_01025	0.564865
	***	WP_000254365.1	ECD_00682	0.664424			WP_001300397.1	ECD_03037	0.656264		****	WP_001033695.1	ECD_01113	0.567055
	**	WP_000983609.1	ECD_01852	0.665898			WP_000285607.1	ECD_03143	0.656777		*	WP_000617544.1	ECD_03169	0.569371
		WP_001297258.1	ECD_04108	0.666343			WP_000559764.1	ECD_02250	0.657078		***	WP_000239596.1	ECD_04019	0.574704
							WP_001263933.1	ECD_00941	0.658537			WP_001059831.1	ECD_00828	0.574988
						****	WP_001033695.1	ECD_01113	0.662786		****	WP_000254839.1	ECD_02313	0.575183
						****	WP_001295206.1	ECD_03292	0.662906			WP_000839153.1	ECD_00963	0.575942
							WP_000183364.1	ECD_01050	0.663163			WP_001059139.1	ECD_02874	0.576112
							WP_000737226.1	ECD_01230	0.666031			WP_000825996.1	ECD_03297	0.583045
											****	WP_000578061.1	ECD_02114	0.583333
												WP_000906486.1	ECD_02546	0.584527
												WP_000166449.1	ECD_02387	0.584638
											***	WP_000643325.1	ECD_00244	0.585223
											****	WP_000323556.1	ECD_03808	0.587029
												WP_000469031.1	ECD_00759	0.589858
											***	WP_001026418.1	ECD_02124	0.590551
												WP_001013779.1	ECD_02455	0.590715
												WP_001136577.1	ECD_00874	0.590909
												WP_000002953.1	ECD_04121	0.59203
												WP_000043781.1	ECD_01973	0.595285
												WP_000642433.1	ECD_01436	0.596033
												WP_001300977.1	ECD_02024	0.597832
												WP_000213361.1	ECD_02112	0.59798
											****	WP_000125282.1	ECD_02147	0.598331
											***	WP_001229265.1	ECD_01681	0.598659
											***	WP_000671574.1	ECD_00428	0.600451
												WP_000611288.1	ECD_03995	0.600459
												WP_000193393.1	ECD_00335	0.600707
												WP_001295369.1	ECD_02446	0.601362
											****	WP_001102108.1	ECD_00262	0.601545
												WP_000621515.1	ECD_00130	0.601626
											***	WP_001211011.1	ECD_01797	0.605114
											****	WP_001291268.1	ECD_03597	0.606587
												WP_001241469.1	ECD_03111	0.608997
												WP_000002542.1	ECD_02462	0.611143
												WP_000072187.1	ECD_02996	0.611755
												WP_000156615.1	ECD_01482	0.612275
												WP_000952737.1	ECD_01118	0.613087
											****	WP_000106627.1	ECD_02220	0.615003
												WP_000155657.1	ECD_03929	0.616216
												WP_001030593.1	ECD_03917	0.618231
												WP_000695489.1	ECD_02949	0.618289
											****	WP_000156701.1	ECD_02201	0.618659
												WP_012767729.1	ECD_01405	0.618665
											*	WP_001295306.1	ECD_00701	0.619966
												WP_000193447.1	ECD_01211	0.620853
											*	WP_000094031.1	ECD_00194	0.621662
												WP_000979608.1	ECD_01443	0.622658
												WP_000372364.1	ECD_02340	0.62301
												WP_012767738.1	ECD_01891	0.623788
												WP_000210799.1	ECD_01485	0.624874
												WP_001057453.1	ECD_03354	0.625907
												WP_000979881.1	ECD_03081	0.626042
												WP_001241357.1	ECD_02423	0.626474
												WP_001130308.1	ECD_02061	0.627212
											***	WP_000850550.1	ECD_00600	0.628063
												WP_000135199.1	ECD_04069	0.630078
											***	WP_000841554.1	ECD_01438	0.6308
												WP_001295090.1	ECD_04000	0.631013
											***	WP_000211858.1	ECD_03636	0.6325
												WP_000048667.1	ECD_01371	0.63276
												WP_000679799.1	ECD_02365	0.634409
												WP_000818411.1	ECD_00120	0.634607
												WP_001059922.1	ECD_02580	0.634792
												WP_001054420.1	ECD_03045	0.635329
												WP_000209826.1	ECD_03735	0.635671
												WP_001236847.1	ECD_04029	0.635955
												WP_001338897.1	ECD_02500	0.637381
												WP_000376337.1	ECD_02302	0.637931
												WP_000861734.1	ECD_02981	0.637945
												WP_000456720.1	ECD_01783	0.639551

## Sheet: Proteome-increased
	Protein with increased abundance
	ihfAL- vs. Control					fadRH- vs. Control					fadR+ vs. Control
	Symbol	WP	ECD	fold change		Symbol	WP	ECD	fold change		Symbol	WP	ECD	fold change		Symbol	Number	Description
		WP_000410785.1	ECD_00885	4.58194			WP_001018486.1	ECD_01018	13.9415			WP_000160104.1	ECD_03565	4.53162		*	1	Commonly increased in ihfAL-, fadRH-, and fadR+
		WP_000776505.1	ECD_04062	3.07404			WP_000527826.1	ECD_01501	7.26301			WP_000094721.1	ECD_02941	3.37532		**	5	Commonly increased in ihfAL- and fadRH-
		WP_000218362.1	ECD_04061	3.00679			WP_001194534.1	ECD_00395	2.93978			WP_000234823.1	ECD_01162	3.35354		***	5	Commonly increased in ihfAL- and fadR+
		WP_001318432.1	ECD_04077	2.77298			WP_000531952.1	ECD_02266	2.57678			WP_000969092.1	ECD_01587	3.20731		****	0	Commonly increased in fadRH- and fadR+
	***	WP_001091587.1	ECD_00725	2.56854			WP_000075876.1	ECD_00404	2.50687			WP_000951777.1	ECD_00065	3.06223
		WP_001301370.1	ECD_04059	2.47046			WP_001013779.1	ECD_02455	2.3091			WP_000151734.1	ECD_00064	3.01613
		WP_001228987.1	ECD_01712	2.35308			WP_000965952.1	ECD_03737	2.28559			WP_001212776.1	ECD_01079	2.91683
	**	WP_001295190.1	ECD_04054	2.332			WP_000121433.1	ECD_02950	2.26622			WP_000426272.1	ECD_01448	2.60955
		WP_001170843.1	ECD_04065	2.20604			WP_000973107.1	ECD_00216	2.18359			WP_000853256.1	ECD_02845	2.40578
		WP_000106627.1	ECD_02220	2.20463			WP_001295701.1	ECD_02268	2.14803			WP_000885878.1	ECD_01072	2.36981
		WP_000416895.1	ECD_03303	2.07969			WP_000857856.1	ECD_03887	2.10288			WP_000347217.1	ECD_00369	2.23881
		WP_000082201.1	ECD_02679	2.03538			WP_001300944.1	ECD_03443	2.05028			WP_000991370.1	ECD_02279	2.20188
		WP_000738423.1	ECD_00509	1.98368		**	WP_001295190.1	ECD_04054	2.017			WP_000069229.1	ECD_01279	2.18477
		WP_000737007.1	ECD_03261	1.95299		**	WP_001286597.1	ECD_01476	2.00322			WP_001362540.1	ECD_01209	2.18296
		WP_001199799.1	ECD_00367	1.91547			WP_001301008.1	ECD_01623	1.98363			WP_000186074.1	ECD_00651	2.18191
		WP_001250216.1	ECD_01271	1.88491			WP_000943544.1	ECD_00458	1.9464		***	WP_001091587.1	ECD_00725	2.14665
		WP_001130692.1	ECD_01184	1.82855			WP_001319841.1	ECD_00408	1.92961			WP_000817178.1	ECD_02248	2.14007
		WP_000179805.1	ECD_01107	1.82169			WP_000020880.1	ECD_01067	1.88578			WP_000888655.1	ECD_00063	2.12876
		WP_000891828.1	ECD_03436	1.80879			WP_000438708.1	ECD_03736	1.83209			WP_001192185.1	ECD_02738	2.12647
		WP_077249081.1	ECD_04225	1.80291		**	WP_001124894.1	ECD_02440	1.79497			WP_001187819.1	ECD_01868	2.10568
	***	WP_001239155.1	ECD_00034	1.78525			WP_001295499.1	ECD_01807	1.78153			WP_001056384.1	ECD_00786	2.02384
	**	WP_001297298.1	ECD_00445	1.78164			WP_000083217.1	ECD_03961	1.7381		***	WP_001329144.1	ECD_04034	1.9694
		WP_000347117.1	ECD_00043	1.7535			WP_000426175.1	ECD_02265	1.71222			WP_000118404.1	ECD_02241	1.96115
		WP_001295345.1	ECD_00913	1.75307			WP_001326641.1	ECD_03909	1.70024			WP_000758956.1	ECD_00176	1.81163
		WP_000528342.1	ECD_01644	1.74752			WP_012767758.1	ECD_02826	1.66182			WP_000284027.1	ECD_00599	1.80784
		WP_000476096.1	ECD_01132	1.72394		**	WP_000224879.1	ECD_04260	1.63771			WP_000548675.1	ECD_01869	1.78679
		WP_000514242.1	ECD_03426	1.71787			WP_001296937.1	ECD_01616	1.63405			WP_001288368.1	ECD_04309	1.77728
		WP_001295269.1	ECD_03770	1.71474			WP_000273290.1	ECD_02545	1.63232			WP_001139294.1	ECD_00177	1.77667
		WP_000886900.1	ECD_04086	1.67363			WP_000999950.1	ECD_03682	1.58976			WP_000450409.1	ECD_01910	1.77097
		WP_000047424.1	ECD_01397	1.66533			WP_000175286.1	ECD_04087	1.57153			WP_001300891.1	ECD_03979	1.76092
		WP_000698145.1	ECD_01354	1.65961			WP_001295196.1	ECD_04090	1.57083			WP_001157407.1	ECD_01321	1.69869
		WP_001238379.1	ECD_04021	1.64286			WP_000987944.1	ECD_02610	1.55862			WP_001298007.1	ECD_03497	1.67438
		WP_000920840.1	ECD_02655	1.63513		**	WP_001297298.1	ECD_00445	1.54094		***	WP_077249080.1	ECD_04230	1.65652
		WP_001046311.1	ECD_00260	1.63043		*	WP_000215124.1	ECD_00141	1.52589			WP_001022007.1	ECD_03309	1.64468
	***	WP_077249080.1	ECD_04230	1.62783			WP_000646033.1	ECD_03017	1.51966			WP_001281927.1	ECD_02927	1.64311
	**	WP_001286597.1	ECD_01476	1.61384			WP_000144539.1	ECD_01649	1.51642		***	WP_001239155.1	ECD_00034	1.63857
		WP_000998544.1	ECD_01942	1.61356			WP_000959109.1	ECD_00595	1.50489		***	WP_000974813.1	ECD_00358	1.63787
		WP_000056745.1	ECD_04063	1.60932								WP_000506490.1	ECD_01265	1.63317
		WP_001128858.1	ECD_01268	1.5928								WP_001301240.1	ECD_00291	1.6178
	**	WP_000224879.1	ECD_04260	1.58645								WP_000983255.1	ECD_03647	1.61682
		WP_001158929.1	ECD_00150	1.58329								WP_000941942.1	ECD_00338	1.61481
		WP_000878903.1	ECD_01742	1.57883							*	WP_000215124.1	ECD_00141	1.60446
		WP_000007283.1	ECD_01626	1.57592								WP_000884692.1	ECD_01069	1.59465
		WP_000022442.1	ECD_03141	1.57261								WP_001300461.1	ECD_01347	1.58161
		WP_000687130.1	ECD_00673	1.56609								WP_000079100.1	ECD_02484	1.5719
	***	WP_001329144.1	ECD_04034	1.56162								WP_000202794.1	ECD_02111	1.56688
		WP_000213098.1	ECD_00899	1.54614								WP_000349316.1	ECD_01073	1.52817
		WP_012767738.1	ECD_01891	1.54234								WP_001301270.1	ECD_03825	1.52419
	*	WP_000215124.1	ECD_00141	1.54107								WP_001257842.1	ECD_03097	1.5224
		WP_001218910.1	ECD_03516	1.53376								WP_000034372.1	ECD_02756	1.51376
	**	WP_001124894.1	ECD_02440	1.53049								WP_000738491.1	ECD_10032	1.50714
		WP_000850303.1	ECD_00898	1.53018
		WP_000780584.1	ECD_01527	1.52954
		WP_000108626.1	ECD_02413	1.52877
		WP_001300935.1	ECD_03307	1.52327
		WP_001019197.1	ECD_00994	1.51543
	***	WP_000974813.1	ECD_00358	1.50498
		WP_000228937.1	ECD_02938	1.50074

## Sheet: Transcriptome-decreased
	Transcript with decreased abundance
	ihfAL- vs. Control				fadRH- vs. Control				fadR+ vs. Control
	Symbol	Gene_id	log2 fold change		Symbol	Gene_id	log2 fold change		Symbol	Gene_id	log2 fold change		Symbol	Number	Description
	*	ECD_00933	-7.3718		*	ECD_00933	-7.3889		*	ECD_00445	-4.2752		*	149	Commonly decreased in ihfAL-, fadRH-, and fadR+
	**	ECD_03163	-6.0656		**	ECD_03163	-6.0016		*	ECD_03799	-3.1997		**	350	Commonly decreased in ihfAL- and fadRH-
	*	ECD_02021	-5.5405		*	ECD_02021	-5.2542		*	ECD_04388	-2.9125		***	19	Commonly decreased in ihfAL- and fadR+
	**	ECD_01685	-5.5369		**	ECD_01085	-5.1985		*	ECD_02486	-2.7866		****	11	Commonly decreased in fadRH- and fadR+
	*	ECD_03634	-5.5364		*	ECD_01873	-5.1561		*	ECD_03634	-2.355
	*	ECD_00957	-5.5164		*	ECD_00445	-5.0762		*	ECD_01566	-2.2907
	**	ECD_03032	-5.4915		**	ECD_03032	-4.8719		***	ECD_00803	-2.2313
	*	ECD_02315	-5.4044		**	ECD_02019	-4.8175		*	ECD_00970	-2.1181
	**	ECD_01085	-5.388		**	ECD_01646	-4.8171		*	ECD_00574	-2.0128
	**	ECD_t00015	-5.3266		*	ECD_03634	-4.7582		*	ECD_02024	-1.9706
	*	ECD_00445	-5.2853		*	ECD_03755	-4.7021		*	ECD_03886	-1.96
	**	ECD_01646	-5.2743		*	ECD_00294	-4.6849		*	ECD_01383	-1.9413
	*	ECD_00961	-5.2637		**	ECD_04197	-4.663		*	ECD_01819	-1.9009
	**	ECD_01282	-5.2427		**	ECD_00298	-4.6506		***	ECD_01807	-1.8999
	*	ECD_01281	-5.1994		*	ECD_03811	-4.5779		*	ECD_01817	-1.89
	**	ECD_03148	-5.1938		**	ECD_03620	-4.57		*	ECD_03457	-1.8173
	**	ECD_01686	-5.1172		**	ECD_03877	-4.5652			ECD_01712	-1.8026
	**	ECD_03588	-5.04		**	ECD_00701	-4.4941		*	ECD_00779	-1.8011
	*	ECD_03119	-4.9825		*	ECD_02024	-4.4342		*	ECD_01802	-1.8007
	*	ECD_00781	-4.9639		*	ECD_02315	-4.4317		****	ECD_02504	-1.7969
	*	ECD_00779	-4.9573		*	ECD_00957	-4.3962		*	ECD_03755	-1.7816
	**	ECD_03877	-4.9176		**	ECD_03169	-4.3622		*	ECD_01180	-1.768
	**	ECD_02314	-4.8264		*	ECD_00781	-4.3374			ECD_00773	-1.7644
	**	ECD_03406	-4.7948		*	ECD_02756	-4.306		***	ECD_01260	-1.7605
	*	ECD_01566	-4.7944		**	ECD_01685	-4.2966		*	ECD_00868	-1.7542
	*	ECD_01873	-4.7798		**	ECD_03148	-4.2819		*	ECD_03635	-1.7351
	**	ECD_04197	-4.7639		*	ECD_00961	-4.2548		*	ECD_01870	-1.7105
	*	ECD_02756	-4.6899		**	ECD_01213	-4.1826		***	ECD_00378	-1.7092
	**	ECD_03169	-4.6575		*	ECD_01626	-4.1358		*	ECD_03928	-1.7003
	*	ECD_03755	-4.6259		*	ECD_01566	-4.1303		*	ECD_00294	-1.6828
	**	ECD_00298	-4.5797		**	ECD_03158	-4.091		*	ECD_01438	-1.669
	*	ECD_01748	-4.5349		*	ECD_01383	-4.0791		****	ECD_02773	-1.6595
	**	ECD_03145	-4.5196		**	ECD_00692	-4.0564		*	ECD_00768	-1.626
	**	ECD_03159	-4.4939		**	ECD_t00015	-4.0563		*	ECD_03807	-1.6125
	*	ECD_02024	-4.48		**	ECD_n04348	-4.0417		*	ECD_02640	-1.6063
	**	ECD_00167	-4.4487		**	ECD_01301	-4.0208		*	ECD_04339	-1.5775
	**	ECD_03620	-4.4432		**	ECD_03193	-3.98			ECD_02396	-1.5732
	**	ECD_00701	-4.4368		**	ECD_03588	-3.9761		***	ECD_10020	-1.5655
	**	ECD_03158	-4.4231		**	ECD_03618	-3.9694		*	ECD_03113	-1.5516
	*	ECD_00907	-4.4083		**	ECD_01686	-3.9579		*	ECD_03119	-1.5362
	**	ECD_03859	-4.407		**	ECD_03145	-3.9565		*	ECD_01636	-1.5225
	*	ECD_01383	-4.3481		**	ECD_03149	-3.9535		*	ECD_03067	-1.5142
	*	ECD_01626	-4.3441		**	ECD_03159	-3.9476		*	ECD_00202	-1.5108
	*	ECD_03147	-4.3225		**	ECD_n04325	-3.9428		*	ECD_00778	-1.5033
	**	ECD_03156	-4.3078		**	ECD_00932	-3.9309		*	ECD_03125	-1.5018
	*	ECD_01438	-4.3028		*	ECD_03147	-3.9189		*	ECD_00957	-1.4927
	**	ECD_03587	-4.2833		**	ECD_03647	-3.9136		***	ECD_00397	-1.4802
	*	ECD_00294	-4.2817		**	ECD_03156	-3.9065		*	ECD_03344	-1.4699
	**	ECD_01301	-4.2476		*	ECD_02082	-3.9004		***	ECD_00412	-1.4642
	**	ECD_t00075	-4.2327		*	ECD_03637	-3.8989		***	ECD_02966	-1.4583
	**	ECD_02935	-4.2197		*	ECD_03068	-3.8871		*	ECD_01281	-1.4514
	**	ECD_00692	-4.2116		*	ECD_00623	-3.8694		*	ECD_03660	-1.44
	**	ECD_03149	-4.208		*	ECD_02020	-3.8653		*	ECD_00961	-1.4134
	**	ECD_03467	-4.2072		**	ECD_03406	-3.8621		*	ECD_00296	-1.4045
	*	ECD_03637	-4.1909		**	ECD_03164	-3.8577		*	ECD_02490	-1.398
	*	ECD_00623	-4.1881		*	ECD_04388	-3.8518		***	ECD_00600	-1.3856
	*	ECD_02020	-4.1851		**	ECD_10004	-3.8474		*	ECD_04196	-1.3845
	*	ECD_03811	-4.1806		*	ECD_03119	-3.8405		*	ECD_02510	-1.3769
	**	ECD_03192	-4.1735		*	ECD_01802	-3.8032		*	ECD_03310	-1.3752
	**	ECD_10004	-4.1294		**	ECD_03167	-3.7961		***	ECD_01007	-1.3735
	*	ECD_02082	-4.1193		*	ECD_03928	-3.7944		*	ECD_02179	-1.3611
	*	ECD_03068	-4.1161		*	ECD_00907	-3.7823		*	ECD_03809	-1.3515
	**	ECD_n04352	-4.1154		**	ECD_03859	-3.7774			ECD_01056	-1.3481
	**	ECD_03161	-4.0907		**	ECD_n04352	-3.7717		***	ECD_00886	-1.3457
	*	ECD_01215	-4.074		*	ECD_00868	-3.7552		*	ECD_03636	-1.3439
	**	ECD_03167	-4.066		**	ECD_04067	-3.7277		*	ECD_03808	-1.3388
	**	ECD_04067	-4.042		**	ECD_01282	-3.7242			ECD_00121	-1.3372
	*	ECD_00574	-4.0095		**	ECD_02314	-3.7174		*	ECD_00895	-1.329
	**	ECD_01532	-4.0095		**	ECD_00693	-3.7091		*	ECD_04260	-1.3267
	*	ECD_02486	-4.0017		*	ECD_03344	-3.6998		*	ECD_02082	-1.3144
	**	ECD_03165	-3.9888		**	ECD_03161	-3.6877		*	ECD_00411	-1.3143
	**	ECD_00383	-3.9658		**	ECD_03162	-3.6506		*	ECD_00475	-1.3095
	**	ECD_01213	-3.9654		**	ECD_n04368	-3.6461		***	ECD_03570	-1.3063
	**	ECD_03193	-3.9645		**	ECD_n04383	-3.6188		*	ECD_01217	-1.2945
	**	ECD_00097	-3.9463		**	ECD_03165	-3.5915			ECD_03744	-1.2929
	*	ECD_03928	-3.9432		**	ECD_03050	-3.582		*	ECD_02020	-1.2927
	**	ECD_03618	-3.9377		**	ECD_00117	-3.5689			ECD_03135	-1.2902
	**	ECD_03494	-3.9358		*	ECD_01175	-3.5653		*	ECD_01215	-1.2878
	**	ECD_00117	-3.9212		**	ECD_03091	-3.5415		*	ECD_00930	-1.2851
	**	ECD_03164	-3.8883		**	ECD_03812	-3.5409		*	ECD_04259	-1.2814
	*	ECD_01931	-3.8713		**	ECD_03146	-3.5352		***	ECD_03887	-1.2786
	**	ECD_04068	-3.8581		**	ECD_03617	-3.528		*	ECD_01931	-1.2769
	*	ECD_03344	-3.8558		**	ECD_01090	-3.5275		*	ECD_01910	-1.2765
	**	ECD_03168	-3.8521		**	ECD_04068	-3.5273		*	ECD_01688	-1.2764
	**	ECD_n04325	-3.8505		*	ECD_03077	-3.5185		*	ECD_02458	-1.2747
	**	ECD_03862	-3.8328		**	ECD_03192	-3.5121		*	ECD_02021	-1.2734
	**	ECD_03861	-3.8294		**	ECD_03862	-3.5087		*	ECD_00087	-1.2687
	**	ECD_03091	-3.8152		**	ECD_01074	-3.5081		*	ECD_03068	-1.2659
	**	ECD_n04358	-3.7928		**	ECD_03587	-3.4418		*	ECD_03637	-1.2627
	**	ECD_00693	-3.7817		**	ECD_02443	-3.4367		*	ECD_02315	-1.2578
	**	ECD_n04368	-3.7779		**	ECD_t00075	-3.4318		*	ECD_00933	-1.2577
	**	ECD_03146	-3.7116		*	ECD_01931	-3.427		*	ECD_01285	-1.2539
	**	ECD_00932	-3.7107		**	ECD_01134	-3.4121		*	ECD_03845	-1.2533
	**	ECD_03821	-3.6968		*	ECD_00708	-3.4037			ECD_01647	-1.2528
	*	ECD_01284	-3.6842		**	ECD_00097	-3.3985		*	ECD_01487	-1.2504
	**	ECD_03812	-3.6837		**	ECD_04069	-3.3818		*	ECD_04030	-1.2498
	*	ECD_03096	-3.6728		**	ECD_00383	-3.3802		*	ECD_00781	-1.2468
	*	ECD_00930	-3.6673		**	ECD_02935	-3.3738		*	ECD_02219	-1.2391
	**	ECD_01090	-3.6671		**	ECD_03556	-3.3726		*	ECD_03511	-1.2322
	*	ECD_01180	-3.6575		**	ECD_03168	-3.3693		*	ECD_03285	-1.2297
	**	ECD_03191	-3.6405		**	ECD_00167	-3.3677		*	ECD_00145	-1.2294
	**	ECD_02624	-3.6216		**	ECD_03208	-3.3341		*	ECD_00162	-1.2238
	*	ECD_01802	-3.6139		*	ECD_01217	-3.3268		****	ECD_00929	-1.2224
	*	ECD_00708	-3.6098		*	ECD_00778	-3.3216		*	ECD_02465	-1.2203
	*	ECD_00296	-3.6046		**	ECD_03708	-3.3212		*	ECD_02393	-1.2177
	**	ECD_02019	-3.6031		**	ECD_00885	-3.3204		*	ECD_03255	-1.2165
	**	ECD_01074	-3.5992		*	ECD_03277	-3.314		****	ECD_01682	-1.2157
	**	ECD_03162	-3.5952		*	ECD_01438	-3.3122		*	ECD_03134	-1.2154
	**	ECD_03151	-3.5897		**	ECD_03151	-3.2967		*	ECD_01873	-1.2125
	*	ECD_00176	-3.5835		**	ECD_03467	-3.2953		****	ECD_03798	-1.2123
	**	ECD_03617	-3.5813		*	ECD_00297	-3.294		****	ECD_00673	-1.2117
	*	ECD_00868	-3.5546		*	ECD_00176	-3.2935			ECD_02936	-1.2097
	*	ECD_01217	-3.5384		**	ECD_00113	-3.2856		*	ECD_03841	-1.2085
	*	ECD_03659	-3.5382		**	ECD_n04358	-3.2773			ECD_03569	-1.2074
	**	ECD_n04348	-3.5287		*	ECD_02181	-3.2709			ECD_02503	-1.206
	*	ECD_00008	-3.5202		**	ECD_03861	-3.2657			ECD_02401	-1.2058
	**	ECD_03208	-3.5169		*	ECD_02179	-3.2421		*	ECD_01800	-1.2024
	*	ECD_01688	-3.5117		**	ECD_03661	-3.2351		*	ECD_04272	-1.202
	**	ECD_01283	-3.5066		*	ECD_01215	-3.2346			ECD_00890	-1.1978
	**	ECD_01134	-3.5051		*	ECD_03635	-3.2333		****	ECD_03639	-1.1959
	*	ECD_00778	-3.5017		*	ECD_03659	-3.2217		*	ECD_03718	-1.1952
	**	ECD_03172	-3.4662		*	ECD_00296	-3.2164		*	ECD_01605	-1.1944
	**	ECD_n04343	-3.453		**	ECD_02210	-3.2041			ECD_03596	-1.192
	**	ECD_04039	-3.4457		**	ECD_00915	-3.1861		*	ECD_02592	-1.1882
	*	ECD_03277	-3.4399		**	ECD_01632	-3.1785		*	ECD_00887	-1.1879
	**	ECD_02057	-3.4191		*	ECD_04259	-3.177		***	ECD_01864	-1.1813
	**	ECD_00885	-3.4084		**	ECD_02057	-3.1543		*	ECD_03473	-1.1777
	**	ECD_00915	-3.4061		*	ECD_01636	-3.1493		*	ECD_01919	-1.1767
	**	ECD_00170	-3.3913		*	ECD_00008	-3.1492		****	ECD_01578	-1.1762
	**	ECD_02443	-3.3822		*	ECD_00096	-3.1468		*	ECD_00008	-1.1743
	**	ECD_00113	-3.3682		**	ECD_00338	-3.1412		*	ECD_04007	-1.1741
	*	ECD_03077	-3.3446		**	ECD_01072	-3.1311			ECD_03754	-1.1717
	*	ECD_00096	-3.3223		**	ECD_03191	-3.1277		*	ECD_03848	-1.1698
	**	ECD_03647	-3.3051		**	ECD_02624	-3.1227		*	ECD_01894	-1.1597
	**	ECD_03152	-3.2989		*	ECD_03473	-3.1131		*	ECD_01748	-1.1588
	**	ECD_01632	-3.2859		**	ECD_03821	-3.1091		***	ECD_02193	-1.1582
	*	ECD_01175	-3.2752		**	ECD_03494	-3.1077		****	ECD_10007	-1.1557
	**	ECD_02018	-3.2729		**	ECD_10002	-3.1074		*	ECD_01284	-1.1521
	*	ECD_00388	-3.2689		*	ECD_01748	-3.1047		*	ECD_02601	-1.1502
	*	ECD_04388	-3.2646		**	ECD_02018	-3.0977			ECD_02079	-1.1493
	**	ECD_02210	-3.2571		**	ECD_03157	-3.087		*	ECD_03147	-1.1489
	*	ECD_04259	-3.2519		**	ECD_n04343	-3.0865		*	ECD_00907	-1.1432
	**	ECD_04111	-3.2386		**	ECD_00602	-3.0729		*	ECD_02602	-1.1393
	*	ECD_02316	-3.2276		**	ECD_04199	-3.0601			ECD_03297	-1.1387
	**	ECD_03160	-3.2254		*	ECD_00768	-3.0454		****	ECD_01022	-1.1373
	*	ECD_00297	-3.2249		**	ECD_00381	-3.0432		*	ECD_03077	-1.137
	**	ECD_01072	-3.2228		**	ECD_03150	-3.0364		*	ECD_00297	-1.1291
	**	ECD_01687	-3.1953		**	ECD_03506	-3.035		*	ECD_00623	-1.1289
	**	ECD_03661	-3.1931		**	ECD_03554	-3.0101		***	ECD_02502	-1.1289
	**	ECD_00967	-3.1802		*	ECD_03636	-2.9981		*	ECD_02182	-1.1288
	*	ECD_01636	-3.1789		**	ECD_01532	-2.9813		*	ECD_03614	-1.1273
	**	ECD_03860	-3.1789		*	ECD_03113	-2.9811		*	ECD_01747	-1.1237
		ECD_t00020	-3.1713		**	ECD_01182	-2.9662		*	ECD_00081	-1.1228
	**	ECD_03050	-3.1625		**	ECD_02211	-2.9558		***	ECD_04379	-1.1208
	**	ECD_02542	-3.1541		**	ECD_02740	-2.9456		***	ECD_01612	-1.1193
	*	ECD_00475	-3.1518		**	ECD_03804	-2.9432		*	ECD_02466	-1.119
	*	ECD_03799	-3.1411		*	ECD_01688	-2.9414			ECD_02919	-1.1122
	**	ECD_02115	-3.124		*	ECD_03864	-2.9367		*	ECD_01367	-1.1121
	*	ECD_03473	-3.1046		**	ECD_00534	-2.9335		*	ECD_03827	-1.1115
	*	ECD_01285	-3.0874		**	ECD_03155	-2.9133		*	ECD_00707	-1.109
	**	ECD_01182	-3.0867		**	ECD_00196	-2.9066		*	ECD_03288	-1.1052
	*	ECD_02466	-3.0858		**	ECD_03152	-2.9061		*	ECD_01104	-1.1047
	**	ECD_03090	-3.0837		**	ECD_00170	-2.8972		*	ECD_01654	-1.1046
	**	ECD_00534	-3.0799		*	ECD_03096	-2.8903		*	ECD_02181	-1.1036
	**	ECD_03554	-3.074		**	ECD_03622	-2.8874		*	ECD_03864	-1.1031
	**	ECD_00115	-3.0661		**	ECD_03090	-2.8867		*	ECD_00935	-1.1026
	*	ECD_03113	-3.0625		**	ECD_01060	-2.8834		*	ECD_04040	-1.1023
	*	ECD_00768	-3.0592		**	ECD_00164	-2.8783		*	ECD_01175	-1.0965
	**	ECD_01311	-3.0478		**	ECD_01283	-2.8783		*	ECD_00708	-1.0952
	**	ECD_02757	-3.0477		*	ECD_01284	-2.8599		*	ECD_01825	-1.0951
	**	ECD_03155	-3.0426		*	ECD_00930	-2.8592		*	ECD_03891	-1.0939
	*	ECD_03635	-3.0418		**	ECD_01687	-2.8396		*	ECD_01310	-1.0938
	**	ECD_03922	-3.0354		*	ECD_03285	-2.8303		*	ECD_02546	-1.0892
	*	ECD_00970	-3.0293		**	ECD_03114	-2.8282		****	ECD_01577	-1.0853
	**	ECD_03708	-3.0187		*	ECD_03288	-2.8262		*	ECD_00058	-1.0779
	*	ECD_02181	-3.0155		**	ECD_03648	-2.8249			ECD_03902	-1.0761
	**	ECD_02498	-3.0151		**	ECD_02542	-2.8183		*	ECD_02316	-1.0742
	*	ECD_02179	-3.0046		*	ECD_02316	-2.8144		*	ECD_03811	-1.0696
	**	ECD_04069	-2.9982		**	ECD_02497	-2.8122		*	ECD_02180	-1.0659
	**	ECD_02901	-2.9896		**	ECD_02498	-2.8049		*	ECD_00014	-1.0656
	**	ECD_00702	-2.9759		**	ECD_03860	-2.8025		*	ECD_02937	-1.0635
	**	ECD_00381	-2.9696		**	ECD_00195	-2.7928		*	ECD_01626	-1.0632
	**	ECD_03150	-2.966		**	ECD_01265	-2.7794		*	ECD_03659	-1.0574
	**	ECD_03468	-2.9585		*	ECD_03457	-2.7745		*	ECD_02591	-1.0566
	**	ECD_03556	-2.9585		**	ECD_04039	-2.7708		*	ECD_03681	-1.0551
	**	ECD_02497	-2.9565		**	ECD_02317	-2.7699		*	ECD_03096	-1.0475
	*	ECD_03864	-2.9545		**	ECD_02772	-2.7682		*	ECD_00388	-1.042
	*	ECD_03457	-2.9492		**	ECD_02325	-2.7618		*	ECD_00096	-1.0364
	**	ECD_10002	-2.9489		**	ECD_00967	-2.7578			ECD_04009	-1.0364
	**	ECD_03622	-2.9384		**	ECD_01311	-2.7365		*	ECD_03266	-1.0363
		ECD_00769	-2.9317		*	ECD_00055	-2.7341		***	ECD_03843	-1.036
	**	ECD_02317	-2.9256		*	ECD_03660	-2.7262		*	ECD_04044	-1.0356
	**	ECD_00164	-2.9254		*	ECD_01180	-2.7222		*	ECD_00055	-1.0343
	**	ECD_01611	-2.9174		*	ECD_02466	-2.7185		*	ECD_00176	-1.0177
	*	ECD_03285	-2.9094		*	ECD_04196	-2.7171		*	ECD_00916	-1.0162
	**	ECD_01789	-2.9064		**	ECD_01100	-2.7084		*	ECD_03895	-1.0115
	**	ECD_02017	-2.9055		**	ECD_02208	-2.7073		*	ECD_02756	-1.01
	**	ECD_03648	-2.8966		**	ECD_03730	-2.7041		*	ECD_01150	-1.0071
	**	ECD_04199	-2.8876		*	ECD_01825	-2.7027		*	ECD_03277	-1.0029
	**	ECD_00144	-2.8831		**	ECD_02017	-2.7012
	**	ECD_03114	-2.8691		**	ECD_02765	-2.7009
	**	ECD_03157	-2.8666		**	ECD_00115	-2.7
	**	ECD_02211	-2.8658		**	ECD_03160	-2.6969
	**	ECD_01265	-2.8577		**	ECD_00032	-2.6943
	*	ECD_01367	-2.8569		*	ECD_01894	-2.6884
	*	ECD_00707	-2.8353		*	ECD_03511	-2.6819
	*	ECD_01825	-2.8295		**	ECD_03172	-2.6815
	**	ECD_03840	-2.8155		**	ECD_03468	-2.6775
	**	ECD_00338	-2.8149		**	ECD_04198	-2.6719
	*	ECD_03636	-2.8134		**	ECD_02744	-2.6714
	**	ECD_02765	-2.8043		**	ECD_02115	-2.6668
	*	ECD_02592	-2.8014		**	ECD_04111	-2.6638
	*	ECD_03808	-2.8003		*	ECD_02602	-2.6575
	*	ECD_00411	-2.7983		*	ECD_03841	-2.6555
	*	ECD_02546	-2.7938		*	ECD_02592	-2.6501
	*	ECD_02219	-2.7875		**	ECD_03840	-2.6461
	**	ECD_03616	-2.7853		**	ECD_02901	-2.6439
	**	ECD_00680	-2.781		**	ECD_02757	-2.6416
	**	ECD_t00080	-2.7802		**	ECD_03615	-2.6228
	**	ECD_01060	-2.7726		**	ECD_03684	-2.6188
	*	ECD_03718	-2.7403		**	ECD_01071	-2.6106
	*	ECD_01654	-2.7388		**	ECD_01611	-2.5956
	*	ECD_03511	-2.7363		**	ECD_03616	-2.5898
	**	ECD_01100	-2.7212		**	ECD_00144	-2.587
		ECD_01067	-2.7181		*	ECD_01281	-2.5861
	*	ECD_04339	-2.7118		*	ECD_02182	-2.5774
	**	ECD_00602	-2.6962		**	ECD_03098	-2.5686
	**	ECD_02772	-2.6942		*	ECD_00707	-2.5657
	**	ECD_03065	-2.6921		**	ECD_01069	-2.5655
	**	ECD_02740	-2.6892		*	ECD_02601	-2.5618
	*	ECD_04044	-2.6843		**	ECD_00702	-2.5611
	**	ECD_00196	-2.6839		*	ECD_01285	-2.5604
	**	ECD_04095	-2.6827		**	ECD_03065	-2.5591
	*	ECD_00162	-2.6803		**	ECD_02222	-2.5577
	**	ECD_00686	-2.6715		**	ECD_01130	-2.5525
	**	ECD_02208	-2.67		**	ECD_02254	-2.5524
	**	ECD_04100	-2.6618		*	ECD_00887	-2.5398
	**	ECD_03200	-2.6583		**	ECD_03649	-2.5362
	**	ECD_00688	-2.656		**	ECD_03236	-2.5337
	**	ECD_00888	-2.6537		*	ECD_03886	-2.5337
	**	ECD_03030	-2.6529		*	ECD_02640	-2.5333
	*	ECD_03886	-2.6501		*	ECD_00162	-2.5272
	**	ECD_02325	-2.645		**	ECD_03200	-2.5256
	*	ECD_01747	-2.6312		**	ECD_03863	-2.521
	*	ECD_03134	-2.6282		**	ECD_01552	-2.5178
	*	ECD_02602	-2.623		**	ECD_02209	-2.5116
	*	ECD_01894	-2.6191		*	ECD_00087	-2.5105
	*	ECD_00202	-2.6179		**	ECD_02234	-2.5025
	**	ECD_03615	-2.608		**	ECD_03078	-2.4978
	**	ECD_02234	-2.6065		**	ECD_04100	-2.4974
	**	ECD_00684	-2.5993		*	ECD_04260	-2.4959
	**	ECD_03098	-2.5992		*	ECD_00475	-2.4855
	**	ECD_01130	-2.594		**	ECD_02203	-2.4851
		ECD_04013	-2.59		**	ECD_00865	-2.4742
	**	ECD_03897	-2.5886		*	ECD_04044	-2.474
	**	ECD_03170	-2.583		*	ECD_00895	-2.4697
	**	ECD_00865	-2.5796		*	ECD_01367	-2.4674
	*	ECD_00014	-2.5766		*	ECD_02180	-2.466
	*	ECD_03841	-2.5684		**	ECD_00695	-2.459
	*	ECD_03310	-2.5624		**	ECD_01174	-2.4478
	*	ECD_02640	-2.5598		**	ECD_01084	-2.4464
	**	ECD_03510	-2.5558		*	ECD_03718	-2.4397
	*	ECD_00887	-2.5555		**	ECD_03170	-2.4383
	**	ECD_10022	-2.5546		**	ECD_01091	-2.4375
	**	ECD_03236	-2.5484		**	ECD_03031	-2.4242
	**	ECD_03171	-2.5472		*	ECD_03134	-2.4167
	**	ECD_00640	-2.5464		**	ECD_03154	-2.4137
	*	ECD_04196	-2.5463		**	ECD_04095	-2.4093
	**	ECD_03051	-2.5441		*	ECD_01654	-2.405
	**	ECD_02744	-2.5409		*	ECD_00916	-2.4036
	*	ECD_00895	-2.5388		*	ECD_04030	-2.4034
	**	ECD_02425	-2.5388		**	ECD_00382	-2.4028
	*	ECD_03125	-2.5288		*	ECD_03799	-2.398
	**	ECD_00125	-2.5249		**	ECD_01681	-2.3978
	**	ECD_03506	-2.514		**	ECD_02909	-2.3969
	*	ECD_04260	-2.5085		**	ECD_01692	-2.3943
	**	ECD_03804	-2.5084		*	ECD_00202	-2.3937
	**	ECD_03078	-2.5082		**	ECD_01789	-2.3935
	**	ECD_01681	-2.5032		**	ECD_00897	-2.3713
	**	ECD_00195	-2.4942		**	ECD_10022	-2.3652
	**	ECD_01692	-2.491		**	ECD_01234	-2.3606
	**	ECD_03057	-2.4801		**	ECD_03395	-2.3594
	**	ECD_03684	-2.4788		**	ECD_00319	-2.353
	**	ECD_01793	-2.4762		**	ECD_00120	-2.322
	**	ECD_03863	-2.4685		**	ECD_03589	-2.3163
		ECD_01070	-2.4653		**	ECD_03238	-2.3117
	**	ECD_03649	-2.4649		**	ECD_02607	-2.3046
	*	ECD_02591	-2.4617		*	ECD_02219	-2.303
	**	ECD_00695	-2.4615		**	ECD_03051	-2.2905
	**	ECD_00364	-2.4551		**	ECD_00597	-2.2864
	*	ECD_02182	-2.4439		*	ECD_01747	-2.2838
	***	ECD_01260	-2.4394		**	ECD_t00080	-2.2737
	*	ECD_02601	-2.4371		*	ECD_02546	-2.2637
	*	ECD_03660	-2.4275		**	ECD_03030	-2.261
	**	ECD_01645	-2.4248		**	ECD_01793	-2.2603
	**	ECD_00934	-2.422		*	ECD_02591	-2.2561
	**	ECD_00597	-2.4219		**	ECD_03897	-2.2543
	**	ECD_02212	-2.4085		**	ECD_03057	-2.2497
	**	ECD_02495	-2.4079		*	ECD_04339	-2.2461
	**	ECD_02682	-2.4078		**	ECD_00178	-2.2445
	**	ECD_00596	-2.4007		**	ECD_02425	-2.2413
	**	ECD_02222	-2.3889		*	ECD_04007	-2.2408
	**	ECD_00897	-2.381		**	ECD_03476	-2.2359
	**	ECD_00414	-2.3765		**	ECD_01058	-2.2337
	*	ECD_01104	-2.3755		*	ECD_00388	-2.232
	*	ECD_01310	-2.3738		**	ECD_03510	-2.2278
	**	ECD_00120	-2.3735		**	ECD_03240	-2.2234
	**	ECD_01671	-2.3697		**	ECD_01671	-2.2221
	**	ECD_00645	-2.3589			ECD_01812	-2.2053
	*	ECD_00055	-2.3564		**	ECD_02322	-2.2015
	**	ECD_03395	-2.3521		*	ECD_01817	-2.1993
	**	ECD_01552	-2.3496		**	ECD_03638	-2.1962
	**	ECD_00382	-2.3491		**	ECD_00596	-2.1916
	*	ECD_03848	-2.3425		*	ECD_00081	-2.1897
	**	ECD_03240	-2.3384		**	ECD_00686	-2.1821
	**	ECD_00911	-2.3378		*	ECD_01310	-2.1769
	*	ECD_03067	-2.3373		*	ECD_03067	-2.1732
	**	ECD_03031	-2.3332		**	ECD_00688	-2.1729
	*	ECD_03807	-2.3301		**	ECD_00680	-2.1689
	**	ECD_01058	-2.3283		**	ECD_00414	-2.1688
	**	ECD_03037	-2.3276		**	ECD_02207	-2.1612
	**	ECD_02607	-2.3258		**	ECD_00974	-2.1603
	**	ECD_01746	-2.3242		**	ECD_00911	-2.1577
	**	ECD_01084	-2.3229		**	ECD_02907	-2.1548
	*	ECD_03288	-2.3176		**	ECD_00422	-2.1537
	**	ECD_03238	-2.3167		*	ECD_01487	-2.1535
	*	ECD_00087	-2.3134		**	ECD_00893	-2.1515
	**	ECD_03154	-2.3115		**	ECD_02884	-2.1512
	**	ECD_04198	-2.3067		*	ECD_02486	-2.1496
	**	ECD_00777	-2.3027		*	ECD_01870	-2.1456
	***	ECD_01612	-2.2911		**	ECD_00645	-2.1358
	**	ECD_02209	-2.2888		*	ECD_03255	-2.1302
	**	ECD_01071	-2.2868		**	ECD_00934	-2.1291
	**	ECD_01838	-2.2803		**	ECD_03922	-2.1223
	**	ECD_02206	-2.2698		**	ECD_03037	-2.1209
	***	ECD_00378	-2.2624		**	ECD_04373	-2.1138
	**	ECD_03652	-2.2573		**	ECD_02408	-2.1028
	*	ECD_01910	-2.249		*	ECD_03808	-2.0981
	**	ECD_02907	-2.2458		*	ECD_00574	-2.0931
	**	ECD_00032	-2.2448			ECD_00187	-2.0834
	*	ECD_01870	-2.239		**	ECD_03729	-2.083
	*	ECD_02458	-2.2365		**	ECD_03814	-2.0786
	**	ECD_03729	-2.2359			ECD_00425	-2.0776
	**	ECD_02203	-2.2313		*	ECD_02490	-2.0772
	***	ECD_00803	-2.2302		**	ECD_01101	-2.0769
	**	ECD_02207	-2.2229		**	ECD_00892	-2.0743
	**	ECD_01336	-2.221		**	ECD_00057	-2.0721
	**	ECD_01069	-2.2209		**	ECD_00640	-2.0645
	*	ECD_00916	-2.2174		**	ECD_01336	-2.0596
	**	ECD_02221	-2.2108		**	ECD_03646	-2.058
	*	ECD_04007	-2.2076		**	ECD_04070	-2.0495
	**	ECD_03847	-2.2022		**	ECD_01261	-2.0412
	**	ECD_01261	-2.1959		*	ECD_00058	-2.0369
	**	ECD_03730	-2.1939		**	ECD_03118	-2.0307
	**	ECD_03621	-2.1902		**	ECD_03658	-2.0295
	**	ECD_00753	-2.1877		*	ECD_01104	-2.0262
	***	ECD_10020	-2.1844		**	ECD_01921	-2.0253
	***	ECD_00886	-2.1841		**	ECD_02675	-2.0225
	**	ECD_03040	-2.1833		**	ECD_03652	-2.0113
	**	ECD_00892	-2.1825		*	ECD_03848	-2.0075
	**	ECD_03638	-2.1785		**	ECD_03043	-1.9952
	**	ECD_01091	-2.174		**	ECD_02407	-1.995
	**	ECD_04277	-2.1676		**	ECD_03138	-1.9947
	*	ECD_01605	-2.1674		**	ECD_02745	-1.9924
	*	ECD_01487	-2.162		**	ECD_03756	-1.9901
	**	ECD_03814	-2.1608		**	ECD_02608	-1.9893
	**	ECD_01129	-2.1577		**	ECD_02682	-1.9893
	*	ECD_03895	-2.1573			ECD_01264	-1.9889
	*	ECD_02937	-2.1458		**	ECD_01129	-1.9825
		ECD_02422	-2.1423		**	ECD_02496	-1.9781
	**	ECD_02745	-2.1413		**	ECD_00753	-1.9773
	**	ECD_02608	-2.1405		**	ECD_02088	-1.9761
	**	ECD_01190	-2.1388		**	ECD_03197	-1.9754
	*	ECD_00081	-2.1231		**	ECD_00888	-1.9746
	**	ECD_03801	-2.1195		*	ECD_01150	-1.9739
	**	ECD_03756	-2.1135		**	ECD_01235	-1.97
	**	ECD_01174	-2.1033			ECD_00073	-1.966
	**	ECD_04070	-2.102		**	ECD_01746	-1.9614
	**	ECD_03658	-2.1013		**	ECD_01055	-1.9602
	**	ECD_03476	-2.1002		**	ECD_04277	-1.9602
	**	ECD_00893	-2.0999		**	ECD_02201	-1.9581
	**	ECD_01930	-2.0979		**	ECD_02212	-1.9565
	**	ECD_00175	-2.0974		****	ECD_00673	-1.956
	**	ECD_03589	-2.0931		*	ECD_02458	-1.9557
	*	ECD_01817	-2.0851		*	ECD_03807	-1.9557
	**	ECD_03779	-2.0749		**	ECD_03040	-1.9554
	**	ECD_03138	-2.0733		**	ECD_03847	-1.9545
	*	ECD_02465	-2.0709			ECD_04239	-1.953
	***	ECD_00412	-2.0707		**	ECD_01889	-1.9484
	**	ECD_00700	-2.0693		**	ECD_01930	-1.9344
	***	ECD_02966	-2.0692		*	ECD_01819	-1.9326
	**	ECD_00030	-2.0587		**	ECD_02063	-1.9294
	**	ECD_00575	-2.0585		*	ECD_00970	-1.9279
	*	ECD_03681	-2.0537		*	ECD_03310	-1.9226
	**	ECD_03858	-2.0481		**	ECD_01183	-1.9216
		ECD_02213	-2.0476		*	ECD_03845	-1.9194
	**	ECD_03118	-2.0475		**	ECD_03621	-1.9189
	**	ECD_01709	-2.046			ECD_00610	-1.9184
	**	ECD_03080	-2.0365		**	ECD_02406	-1.9162
	*	ECD_02180	-2.0357		**	ECD_01928	-1.9119
	**	ECD_04104	-2.0308		*	ECD_00411	-1.9079
	**	ECD_01437	-2.0289		*	ECD_03125	-1.9024
	**	ECD_03646	-2.0284			ECD_03586	-1.9016
	**	ECD_00392	-2.0249		**	ECD_01694	-1.8955
	**	ECD_00155	-2.0226		**	ECD_02495	-1.8936
	**	ECD_04373	-2.0208		**	ECD_00125	-1.8932
		ECD_01756	-2.0169		**	ECD_02722	-1.8924
	*	ECD_00058	-2.0038		**	ECD_00684	-1.8923
	**	ECD_00232	-2.0033		**	ECD_02206	-1.8882
	**	ECD_03043	-2.0033		**	ECD_02549	-1.8847
	**	ECD_02254	-1.9931		**	ECD_01942	-1.8823
		ECD_02220	-1.9888		**	ECD_03284	-1.8813
	**	ECD_02909	-1.9868		**	ECD_00030	-1.8729
	**	ECD_00057	-1.9759		**	ECD_00364	-1.8703
	**	ECD_00931	-1.9743		**	ECD_03411	-1.8677
	**	ECD_02722	-1.9725			ECD_02244	-1.866
	**	ECD_00168	-1.9705		**	ECD_03779	-1.864
	**	ECD_01089	-1.969			ECD_01499	-1.8637
	**	ECD_00319	-1.9627		**	ECD_02485	-1.8599
	*	ECD_01819	-1.9595		**	ECD_00232	-1.8597
	**	ECD_00974	-1.957		*	ECD_03681	-1.8523
	**	ECD_00685	-1.9536		**	ECD_01838	-1.8506
		ECD_03097	-1.9526		**	ECD_00175	-1.849
	**	ECD_02884	-1.9521		**	ECD_00392	-1.846
	**	ECD_01234	-1.952		*	ECD_02937	-1.8438
		ECD_03110	-1.9517		**	ECD_00628	-1.8383
		ECD_00906	-1.9506		**	ECD_03858	-1.8364
	*	ECD_02510	-1.9499			ECD_00856	-1.8302
	*	ECD_04030	-1.9477			ECD_00119	-1.8273
	**	ECD_01942	-1.9462		**	ECD_00700	-1.8252
	**	ECD_02408	-1.9434			ECD_04204	-1.8208
	***	ECD_01807	-1.9405		*	ECD_02465	-1.818
	***	ECD_03570	-1.9338			ECD_02777	-1.8179
	*	ECD_01919	-1.9243		**	ECD_00114	-1.8162
	**	ECD_02675	-1.9223		**	ECD_03801	-1.8158
	**	ECD_00628	-1.92			ECD_00054	-1.8122
	**	ECD_03197	-1.9198		**	ECD_00155	-1.8094
		ECD_01863	-1.9189			ECD_02904	-1.8089
	**	ECD_00443	-1.9179		**	ECD_03613	-1.8057
		ECD_00363	-1.913		**	ECD_01709	-1.8018
	**	ECD_01889	-1.9079		**	ECD_01088	-1.8
	***	ECD_00600	-1.9078		*	ECD_01919	-1.7969
	*	ECD_03809	-1.906		**	ECD_01837	-1.7931
	***	ECD_01864	-1.904		**	ECD_02625	-1.7915
	**	ECD_02549	-1.8977		*	ECD_04040	-1.7904
	**	ECD_02322	-1.8928		**	ECD_00936	-1.7888
	*	ECD_01150	-1.8885			ECD_02369	-1.787
	**	ECD_01787	-1.887		****	ECD_03639	-1.7863
	**	ECD_01183	-1.8838		**	ECD_02870	-1.7854
	**	ECD_00687	-1.8772		**	ECD_01190	-1.7825
	**	ECD_00098	-1.8752		**	ECD_03582	-1.7811
	**	ECD_01694	-1.8679		**	ECD_02547	-1.7807
		ECD_02421	-1.8678		**	ECD_02044	-1.7763
	**	ECD_00601	-1.8633		**	ECD_01089	-1.7745
		ECD_00479	-1.8623		**	ECD_03828	-1.7702
		ECD_01923	-1.861		**	ECD_00098	-1.7692
	*	ECD_03255	-1.86		**	ECD_03171	-1.7649
	**	ECD_10058	-1.8576		**	ECD_01645	-1.7646
	**	ECD_03411	-1.857		****	ECD_02773	-1.7635
	***	ECD_04379	-1.8566		*	ECD_01605	-1.7562
	**	ECD_01498	-1.8545		**	ECD_03872	-1.7537
	**	ECD_02088	-1.8514		**	ECD_02221	-1.751
	**	ECD_03872	-1.849		**	ECD_00443	-1.7493
	*	ECD_02490	-1.8478		**	ECD_02248	-1.7458
		ECD_01810	-1.8464		**	ECD_00575	-1.7446
	**	ECD_02306	-1.8464			ECD_02768	-1.7437
	**	ECD_02496	-1.8463		*	ECD_01910	-1.7426
	***	ECD_02502	-1.8437		*	ECD_03827	-1.7403
	**	ECD_02044	-1.8432		****	ECD_02504	-1.7389
	*	ECD_04272	-1.8432		*	ECD_03895	-1.7328
	**	ECD_01101	-1.8399		**	ECD_01787	-1.7269
	**	ECD_00142	-1.838			ECD_04042	-1.7266
	**	ECD_01928	-1.8236		****	ECD_03798	-1.7233
	**	ECD_03582	-1.8233			ECD_02778	-1.7199
	**	ECD_00936	-1.8215		**	ECD_03282	-1.7192
		ECD_04121	-1.8208		**	ECD_03842	-1.7158
	**	ECD_00114	-1.817		**	ECD_01607	-1.7141
		ECD_00027	-1.8145		**	ECD_00931	-1.71
	**	ECD_02625	-1.8116		**	ECD_00685	-1.7046
	**	ECD_02547	-1.8095		*	ECD_04272	-1.704
	**	ECD_03613	-1.8092			ECD_01068	-1.6944
		ECD_02178	-1.8056		*	ECD_02393	-1.6936
	**	ECD_02406	-1.8007			ECD_01608	-1.6923
	**	ECD_00178	-1.8		**	ECD_03080	-1.6765
	*	ECD_03614	-1.7998		**	ECD_00183	-1.6761
	**	ECD_01055	-1.7964		**	ECD_00777	-1.6725
		ECD_02370	-1.7942		*	ECD_03809	-1.6665
	**	ECD_02248	-1.7871		**	ECD_01437	-1.6615
		ECD_03585	-1.7867		*	ECD_03614	-1.6591
		ECD_03137	-1.7854		**	ECD_02202	-1.6576
	***	ECD_02193	-1.7824		**	ECD_00601	-1.651
		ECD_02505	-1.7768		**	ECD_00142	-1.6499
	**	ECD_01607	-1.7765		**	ECD_02543	-1.6496
	*	ECD_00935	-1.7677			ECD_02488	-1.646
	**	ECD_03038	-1.7656			ECD_01126	-1.6456
	**	ECD_01088	-1.7644		**	ECD_00387	-1.645
		ECD_01108	-1.7638			ECD_03070	-1.6357
	*	ECD_00145	-1.7632		**	ECD_04124	-1.6344
		ECD_04088	-1.7632		**	ECD_02306	-1.6341
	**	ECD_01921	-1.7604		**	ECD_03035	-1.6328
	**	ECD_03282	-1.7585		**	ECD_03044	-1.6309
	**	ECD_00422	-1.7581		**	ECD_02463	-1.6274
		ECD_03626	-1.7495		**	ECD_00168	-1.6246
	***	ECD_01007	-1.7468		****	ECD_01682	-1.6226
	**	ECD_02407	-1.7377			ECD_03555	-1.6188
	**	ECD_00183	-1.7334		**	ECD_03038	-1.6129
		ECD_00219	-1.7321		**	ECD_01498	-1.6112
	**	ECD_03284	-1.7243		****	ECD_01578	-1.6084
	**	ECD_02063	-1.7194		*	ECD_00935	-1.6078
		ECD_02913	-1.7133		*	ECD_00145	-1.6012
	*	ECD_02393	-1.7126			ECD_00074	-1.6011
	**	ECD_02201	-1.712		**	ECD_04104	-1.5932
		ECD_00174	-1.7076		**	ECD_00687	-1.5924
	**	ECD_00626	-1.7057			ECD_03267	-1.5855
		ECD_02482	-1.7028			ECD_03410	-1.5843
	*	ECD_03266	-1.7018		**	ECD_01164	-1.5823
	*	ECD_04040	-1.6946			ECD_02609	-1.5808
	**	ECD_03044	-1.6894		**	ECD_00611	-1.5622
	**	ECD_03842	-1.6845		*	ECD_02510	-1.5569
		ECD_00389	-1.6844			ECD_01173	-1.5509
	**	ECD_03828	-1.6767		*	ECD_03891	-1.5477
	**	ECD_02870	-1.6735			ECD_04046	-1.2078
	***	ECD_00397	-1.6719			ECD_03930	-1.1771
		ECD_04038	-1.669		****	ECD_00929	-1.1573
	**	ECD_02543	-1.6679			ECD_00421	-1.1533
	**	ECD_01003	-1.666		*	ECD_03266	-1.1501
	**	ECD_00611	-1.6558		*	ECD_00779	-1.1486
	**	ECD_02202	-1.6448			ECD_02864	-1.1486
	**	ECD_00387	-1.6447			ECD_00683	-1.1383
		ECD_03816	-1.6432		****	ECD_01577	-1.136
		ECD_01943	-1.6334			ECD_03455	-1.136
	*	ECD_03845	-1.6326			ECD_03029	-1.1222
	**	ECD_01235	-1.6266			ECD_01371	-1.1205
		ECD_00111	-1.6214			ECD_04126	-1.1186
	**	ECD_02485	-1.62		**	ECD_00626	-1.1172
		ECD_03036	-1.6161			ECD_00193	-1.1128
	**	ECD_n04383	-1.6147		**	ECD_10058	-1.1099
	***	ECD_03887	-1.5981			ECD_03749	-1.1087
	**	ECD_03035	-1.5953			ECD_00099	-1.1033
		ECD_03926	-1.5868		**	ECD_03896	-1.1011
	*	ECD_03891	-1.586		**	ECD_01003	-1.0958
	*	ECD_03827	-1.5837			ECD_01683	-1.0943
	**	ECD_01164	-1.5822			ECD_00776	-1.094
	*	ECD_01800	-1.5798		**	ECD_04103	-1.0918
	**	ECD_04124	-1.5492			ECD_00172	-1.0916
	**	ECD_01837	-1.5279			ECD_02730	-1.0851
		ECD_01080	-1.1773			ECD_02404	-1.0847
	**	ECD_02463	-1.13			ECD_03797	-1.0819
		ECD_01349	-1.1228		**	ECD_00914	-1.0813
		ECD_03507	-1.1172			ECD_03214	-1.0783
		ECD_00002	-1.1094			ECD_01571	-1.0757
		ECD_00912	-1.1082		**	ECD_02479	-1.0751
		ECD_03844	-1.0958		****	ECD_10007	-1.0718
	**	ECD_02479	-1.0893			ECD_02288	-1.0714
	**	ECD_00092	-1.0824			ECD_04031	-1.0695
		ECD_02183	-1.0779			ECD_00235	-1.0667
	***	ECD_03843	-1.0741			ECD_00432	-1.0626
		ECD_01784	-1.0726			ECD_01381	-1.0603
		ECD_02160	-1.063			ECD_01087	-1.0593
		ECD_00796	-1.0524			ECD_02470	-1.0588
		ECD_00393	-1.0511			ECD_01945	-1.0586
		ECD_00644	-1.0503			ECD_03086	-1.0547
		ECD_01733	-1.0494			ECD_01583	-1.0517
		ECD_03925	-1.0455			ECD_01015	-1.0499
		ECD_01049	-1.0441			ECD_01151	-1.0465
	**	ECD_04103	-1.0366			ECD_00609	-1.0441
	**	ECD_03896	-1.0351			ECD_02462	-1.0432
	**	ECD_01220	-1.0332			ECD_00085	-1.042
		ECD_02161	-1.0255			ECD_00356	-1.0412
	**	ECD_02415	-1.0227		**	ECD_00092	-1.0404
	**	ECD_01581	-1.0185		**	ECD_01946	-1.0404
		ECD_03584	-1.0164			ECD_01186	-1.0398
		ECD_03813	-1.0154		**	ECD_02415	-1.0388
	**	ECD_00914	-1.0119			ECD_00373	-1.0386
		ECD_04078	-1.0113		****	ECD_01022	-1.0367
		ECD_02394	-1.0089			ECD_02424	-1.0323
		ECD_01823	-1.0047			ECD_01832	-1.0251
	**	ECD_01946	-1.0043			ECD_00233	-1.0224
					*	ECD_00014	-1.0218
						ECD_02166	-1.0216
						ECD_02600	-1.0202
						ECD_00633	-1.0179
						ECD_04017	-1.0179
						ECD_01107	-1.0177
						ECD_03924	-1.0168
						ECD_03745	-1.0151
					**	ECD_01220	-1.0122
						ECD_03376	-1.0103
						ECD_02075	-1.0094
					*	ECD_01800	-1.0086
					**	ECD_01581	-1.0073
						ECD_03915	-1.0063
						ECD_01625	-1.0039
						ECD_03066	-1.0027
						ECD_02539	-1.0014
						ECD_03391	-1.0013
						ECD_02725	-1.0011

## Sheet: Transcriptome-increased
	Transcript with increased abundance
	ihfAL- vs. Control				fadRH- vs. Control				fadR+ vs. Control
	Symbol	Gene_id	log2 fold change		Symbol	Gene_id	log2 fold change		Symbol	Gene_id	log2 fold change		Symbol	Number	Description
		ECD_10035	3.3934		**	ECD_00818	3.3337			ECD_00066	2.8849		*	8	Commonly increased in ihfAL-, fadRH-, and fadR+
	**	ECD_00836	3.2268		**	ECD_n04364	3.1532			ECD_01162	2.8526		**	51	Commonly increased in ihfAL- and fadRH-
	**	ECD_00511	3.1596		**	ECD_t00082	2.6386			ECD_01071	2.5311		***	0	Commonly increased in ihfAL- and fadR+
	**	ECD_00818	3.0893			ECD_02271	2.5682			ECD_01072	2.3237		****	3	Commonly increased in fadRH- and fadR+
	**	ECD_t00082	2.5747			ECD_03333	2.4942			ECD_01069	2.3115
		ECD_00751	2.4454		**	ECD_00511	2.4162			ECD_01075	2.1703
	**	ECD_01767	2.3523			ECD_01524	2.3337			ECD_01073	1.9902
	**	ECD_n04364	2.3523		**	ECD_t00027	2.1289			ECD_01070	1.9765
		ECD_03246	2.2656		**	ECD_04281	2.1043		*	ECD_03244	1.9191
	*	ECD_03244	2.2268			ECD_00506	2.0536			ECD_01074	1.8175
		ECD_t00029	2.2268		**	ECD_01767	2.0536		*	ECD_03326	1.8017
	**	ECD_t00027	2.1936		**	ECD_t00040	2.0536			ECD_01041	1.6507
	**	ECD_01191	2.1596		**	ECD_00836	1.9467		*	ECD_01466	1.6465
	**	ECD_00666	2.1458		*	ECD_01466	1.9328			ECD_01076	1.61
	**	ECD_01458	2.0893		**	ECD_01765	1.8708			ECD_01872	1.6051
	*	ECD_03326	1.9487			ECD_00048	1.8009			ECD_01085	1.5762
	**	ECD_04281	1.9373			ECD_00390	1.7698			ECD_01078	1.5342
	**	ECD_03977	1.9258		**	ECD_00499	1.7317		****	ECD_01538	1.341
	**	ECD_01343	1.8262		**	ECD_00024	1.6837			ECD_01068	1.2602
	**	ECD_n04378	1.7413		****	ECD_01538	1.6837		*	ECD_t00056	1.2268
	**	ECD_00544	1.7215		**	ECD_01458	1.6386			ECD_01079	1.1793
	**	ECD_01140	1.6933			ECD_t00037	1.5813			ECD_02368	1.1618
		ECD_n04335	1.6418		**	ECD_02155	1.5193		*	ECD_04064	1.1196
	*	ECD_01466	1.6377		**	ECD_00451	1.5131			ECD_01077	1.1193
	**	ECD_00530	1.6117		**	ECD_01191	1.4942			ECD_03512	1.0957
		ECD_01344	1.6038			ECD_03569	1.4738		*	ECD_01001	1.0701
	**	ECD_t00038	1.5747		*	ECD_03244	1.4687		*	ECD_01855	1.06
		ECD_02980	1.5506		**	ECD_n04304	1.4687		*	ECD_01960	1.0591
	**	ECD_02270	1.5043		**	ECD_04337	1.4613			ECD_04113	1.053
		ECD_02565	1.4893		**	ECD_t00007	1.4613		****	ECD_02917	1.004
		ECD_03329	1.4861		**	ECD_03217	1.4527		****	ECD_00650	1.0023
	**	ECD_04337	1.4835		*	ECD_03326	1.4502
	*	ECD_01855	1.4822		**	ECD_00666	1.4162
		ECD_03262	1.4678			ECD_01372	1.4162
	**	ECD_n04304	1.4678			ECD_02952	1.4162
	**	ECD_t00062	1.4576		**	ECD_t00062	1.4016
		ECD_03523	1.4377		**	ECD_00530	1.3868
	**	ECD_t00040	1.4303			ECD_t00041	1.3756
		ECD_04155	1.4268			ECD_01848	1.3734
	**	ECD_00251	1.4112			ECD_03442	1.3734
	**	ECD_02132	1.3978		**	ECD_01343	1.3618
	*	ECD_01001	1.3933		**	ECD_01430	1.3506
	**	ECD_01765	1.3918		**	ECD_00544	1.3337
		ECD_01705	1.3641		**	ECD_02270	1.3337
	**	ECD_00499	1.3523		**	ECD_01332	1.3243
	**	ECD_01289	1.3523			ECD_04288	1.3167
		ECD_04289	1.3523			ECD_00077	1.2907
		ECD_t00022	1.3523		**	ECD_02431	1.2907
	**	ECD_02831	1.328		**	ECD_02823	1.2819
		ECD_00065	1.3194		**	ECD_03977	1.2718
		ECD_02514	1.3116			ECD_00993	1.2463
	**	ECD_04188	1.3102		**	ECD_01140	1.2463
	**	ECD_01953	1.3051		**	ECD_t00038	1.2463
		ECD_02131	1.3034		**	ECD_02831	1.2213
	**	ECD_02155	1.2978		**	ECD_n04378	1.2203
		ECD_01956	1.2929			ECD_01861	1.2188
		ECD_02847	1.2904			ECD_01853	1.215
		ECD_00470	1.2867		**	ECD_01721	1.2108
	*	ECD_04064	1.2846			ECD_02986	1.2056
		ECD_03975	1.2783		*	ECD_01960	1.2036
		ECD_03967	1.2772		**	ECD_00251	1.2005
		ECD_01540	1.2698		**	ECD_01338	1.2005
	**	ECD_01721	1.2698			ECD_t00023	1.1994
		ECD_02139	1.2689		****	ECD_00650	1.1804
		ECD_00063	1.2592		**	ECD_01953	1.177
		ECD_00564	1.2528			ECD_01725	1.1661
		ECD_02579	1.2474		****	ECD_02917	1.1633
		ECD_03969	1.2431		*	ECD_01855	1.1573
		ECD_02829	1.2294		**	ECD_04188	1.1565
	**	ECD_00024	1.2268		**	ECD_02132	1.1532
	**	ECD_02823	1.2268			ECD_n04341	1.1532
		ECD_t00035	1.2268			ECD_n04295	1.1424
		ECD_03221	1.2217		*	ECD_01001	1.1383
	**	ECD_03217	1.2166			ECD_00841	1.1314
		ECD_00756	1.2115			ECD_02039	1.1186
		ECD_01806	1.2092			ECD_01457	1.1173
	**	ECD_t00007	1.2079			ECD_01904	1.1155
		ECD_02951	1.2023		**	ECD_01461	1.1142
		ECD_03397	1.2006			ECD_04354	1.1102
		ECD_00417	1.2003			ECD_00946	1.1
		ECD_00040	1.1951			ECD_01699	1.099
		ECD_04049	1.1951		**	ECD_02837	1.0886
		ECD_01279	1.1917			ECD_01525	1.0876
		ECD_t00055	1.1824			ECD_n04313	1.0876
		ECD_03553	1.1772			ECD_00843	1.0823
	**	ECD_02837	1.1767		*	ECD_t00056	1.0809
		ECD_02296	1.1764		**	ECD_t00034	1.0741
		ECD_00501	1.1733			ECD_00847	1.0734
		ECD_00419	1.1717			ECD_02330	1.0639
	**	ECD_02068	1.1687		**	ECD_03183	1.0612
		ECD_03022	1.1652			ECD_02575	1.0601
		ECD_01713	1.1633		*	ECD_04064	1.0588
		ECD_00468	1.161		**	ECD_01434	1.0567
	**	ECD_02431	1.1596			ECD_01545	1.0536
		ECD_03205	1.1596			ECD_02352	1.0536
		ECD_03327	1.1576			ECD_t00053	1.0536
	**	ECD_01332	1.152			ECD_00322	1.038
		ECD_02377	1.152			ECD_00829	1.0359
	*	ECD_t00056	1.1458		**	ECD_03943	1.0287
		ECD_00069	1.143			ECD_01416	1.0285
		ECD_03538	1.1366			ECD_00490	1.0253
		ECD_02430	1.1351		**	ECD_02068	1.0235
		ECD_01460	1.1286			ECD_01507	1.0189
	**	ECD_00451	1.1249			ECD_n04320	1.0189
		ECD_01335	1.1241		**	ECD_01289	1.0168
		ECD_01954	1.1178			ECD_02693	1.0152
	**	ECD_t00034	1.1178			ECD_01462	1.0145
		ECD_02060	1.1175			ECD_04094	1.0108
		ECD_02295	1.1134			ECD_01026	1.0091
		ECD_02300	1.1127		**	ECD_02851	1.0077
		ECD_00448	1.1126		**	ECD_00584	1.0065
		ECD_02438	1.107			ECD_02946	1.0043
		ECD_02833	1.1066			ECD_03534	1.0002
		ECD_03563	1.1066
		ECD_02190	1.1012
		ECD_00152	1.0931
		ECD_02433	1.0929
		ECD_02836	1.0925
		ECD_02349	1.0911
	**	ECD_01338	1.0893
	**	ECD_01430	1.0893
		ECD_01700	1.0893
		ECD_03742	1.0893
		ECD_03964	1.0866
		ECD_04074	1.0862
		ECD_02374	1.0843
		ECD_01410	1.0841
		ECD_03944	1.0838
		ECD_02327	1.0835
		ECD_03830	1.0777
		ECD_00833	1.0757
		ECD_01760	1.074
		ECD_00228	1.0731
		ECD_01421	1.0723
		ECD_02830	1.0711
		ECD_00261	1.071
		ECD_01450	1.0704
	**	ECD_01461	1.0699
	**	ECD_03943	1.066
		ECD_01957	1.0628
		ECD_01975	1.0621
		ECD_02832	1.0615
		ECD_00556	1.0606
		ECD_01601	1.0601
		ECD_04075	1.0586
		ECD_03973	1.0575
		ECD_01859	1.0561
		ECD_02375	1.0534
		ECD_00471	1.0531
		ECD_00340	1.0527
		ECD_02947	1.0511
		ECD_03231	1.0491
		ECD_02573	1.0474
		ECD_n04367	1.0474
		ECD_02752	1.0465
		ECD_03271	1.0461
		ECD_02570	1.0423
		ECD_03784	1.0417
		ECD_02860	1.0396
	**	ECD_00584	1.0379
		ECD_01204	1.0351
		ECD_00677	1.0345
		ECD_02615	1.0343
		ECD_01585	1.031
		ECD_00314	1.0304
		ECD_02572	1.0288
		ECD_00513	1.0247
	*	ECD_01960	1.0203
		ECD_01529	1.0194
		ECD_01887	1.0189
		ECD_00222	1.0161
	**	ECD_01434	1.0158
		ECD_03131	1.0156
		ECD_04187	1.0153
		ECD_10056	1.0143
		ECD_03954	1.0122
		ECD_00068	1.0097
		ECD_01901	1.0097
		ECD_03503	1.008
		ECD_t00032	1.0074
		ECD_02187	1.0055
		ECD_04357	1.0044
		ECD_00987	1.0026
	**	ECD_02851	1.0022
	**	ECD_03183	1.0011
