# Supplementary material for: Genome-scale target identification in Escherichia coli for high-titer production of free fatty acids
Source: Nat Commun. 2021 Aug 17;12:4976. doi: 10.1038/s41467-021-25243-w (PMC8371096; doi:10.1038/s41467-021-25243-w)
Supplement: Supplementary file 5 — Source Data [file 41467_2021_25243_MOESM5_ESM.zip › Source Data/Other Figures.xlsx]

## Sheet: Figure 2
Figure 2
				FFAs (mg L-1)
		Module	Strain	Mean	SD	n=1	n=2	n=3
			Control	631.218	37.3108	633.101	667.552	593.001
		a	glpKH-	422.711	109.18	540.451	324.811	402.871
			gpsAH-	1084.21	107.863	1190.28	1087.71	974.64
			plsXH-	526.703	120.522	646.522	405.49	528.097
			plsYH-	965.707	132.258	837.71	1101.85	957.561
			plsBH-	nd	nd	nd	nd	nd
			plsCH-	383.362	154.843	411.586	216.348	522.152
			cdsAH-	553.2	24.7454	569.109	524.69	565.8
			ynbBH-	541.131	133.296	604.046	388.021	631.325
			pgsAH-	509.352	79.886	601.546	460.612	465.898
			pgpAH-	709.914	28.3367	680.1	736.497	713.144
			pgpBH-	1121.94	61.1834	1189.59	1105.76	1070.47
			pgpCH-	784.719	24.9357	791.762	757.019	805.375
			glpXH-	455.327	41.7982	410.579	493.363	462.041
			fbpH-	301.19	9.82758	305.012	308.532	290.026
			pfkAH-	788.18	31.6244	810.221	802.373	751.946
			lpxCH-	570.859	37.655	561.637	538.671	612.268
			tktAH-	631.323	147.51	489.934	619.763	784.273
			gloAH-	292.303	35.9792	321.621	252.152	303.135
			gloBH-	446.154	128.182	388.05	357.314	593.098
			pykFH-	867.358	87.0337	887.832	771.912	942.329
			poxBH-	595.32	55.7546	618.637	635.63	531.692
			ybiWH-	696.851	28.716	676.758	729.741	684.055
			pflBH-	675.187	129.919	526.979	729.178	769.406
			tdcEH-	533.556	66.3128	541.197	463.754	595.718
			ldhAH-	294.257	73.4149	378.915	255.736	248.12
			dldH-	1169.79	82.2257	1076.97	1198.94	1233.48
			Control	631.218	37.3108	633.101	667.552	593.001
		b	ptaH-	1174.94	28.5654	1144.55	1201.23	1179.05
			eutDH-	507.117	30.4194	542.093	486.827	492.431
			ackAH-	638.726	87.2457	585.619	591.141	739.418
			yccXH-	1003.35	77.2238	921.841	1012.79	1075.42
			mhpFH-	711.535	204.928	693.587	924.846	516.171
			adhEH-	67.9346	18.7748	47.3566	72.3157	84.1315
			eutEH-	1140.83	34.5995	1180.52	1117.03	1124.94
			aldBH-	596.681	99.2826	532.677	711.052	546.314
			bioCH-	1104.96	78.7791	1015.85	1133.66	1165.36
			bioHH-	978.776	103.366	1097.79	911.405	927.136
			bioFH-	226.486	4.40332	231.319	225.437	222.702
			2854H-	540.298	56.0757	476.115	579.8	564.979
			bioAH-	601.581	76.2128	598.691	679.197	526.854
			bioDH-	1067.01	124.261	985.318	1210.01	1005.7
			bioBH-	nd	nd	nd	nd	nd
			Control	631.218	37.3108	633.101	667.552	593.001
		c	serAH-	643.068	29.46	609.831	665.961	653.413
			serCH-	207.314	51.6056	162.057	196.371	263.513
			ilvLH-	nd	nd	nd	nd	nd
			ilvIH-	307.222	23.9514	282.422	309.018	330.224
			ilvHH-	503.601	22.8708	477.235	515.484	518.084
			ilvNH-	nd	nd	nd	nd	nd
			ilvBH-	563.559	81.9323	470.665	625.529	594.483
			ilvGH-	nd	nd	nd	nd	nd
			ilvMH-	702.029	187.146	496.707	746.331	863.05
			ilvCH-	nd	nd	nd	nd	nd
			ilvDH-	nd	nd	nd	nd	nd
			ilvEH-	575.186	91.9607	569.994	485.931	669.632
			gltAH-	179.44	6.20295	178.399	186.098	173.824
			sucCH-	672.719	40.6529	688.108	703.431	626.618
			gabDH-	758.759	18.4666	777.024	740.097	759.156
			sadH-	648.825	68.9556	716.968	579.085	650.421
			puuEH-	476.882	46.4364	447.551	530.42	452.674
			gabTH-	453.235	58.4373	413.059	520.273	426.372
			gadBH-	nd	nd	nd	nd	nd
			gadAH-	784.626	59.0783	763.52	738.999	851.358
			fumAH-	561.93	24.2258	555.111	541.844	588.834
			fumCH-	575.241	65.0485	610.957	614.608	500.16
			argHH-	290.552	35.1647	271.641	268.889	331.125
			argGH-	289.539	22.1203	306.619	297.447	264.552
			Control	631.218	37.3108	633.101	667.552	593.001
		d	fadDH-	339.452	33.2859	368.901	303.338	346.117
			fadEH-	1232.23	130.783	1360.29	1237.52	1098.89
			fadBH-	880.33	109.371	756.57	963.997	920.422
			fadAH-	339.536	79.1488	408.725	356.652	253.229
			atoBH-	831.877	112.052	940.608	716.775	838.247
			yqeFH-	917.213	132.848	784.184	917.574	1049.88
			Control	631.218	37.3108	633.101	667.552	593.001
		e	fabRH-	1022.33	165.655	1185.2	1027.75	854.026
			fadRH-	1193.02	165.989	1043.85	1163.39	1371.83
			adiYH-	266.23	104.254	386.528	202.195	209.965
			asnCH-	1003.15	54.1512	1064.66	962.668	982.131
			crpH-	186.566	93.8963	294.751	138.677	126.269
			csiRH-	633.026	28.0215	635.638	603.79	659.65
			cytRH-	630.523	39.074	666.296	636.448	588.825
			deoRH-	371.055	8.94918	381.331	366.866	364.969
			citBH-	nd	nd	nd	nd	nd
			fisH-	123.811	6.6362	122.754	117.767	130.912
			flhDH-	509.281	41.197	461.721	533.928	532.193
			fnrH-	1035.84	54.6154	1034.25	982.037	1091.23
			craH-	959.571	61.3745	1009.36	890.999	978.357
			furH-	261.909	42.1579	213.892	292.848	278.987
			gadEH-	420.39	38.9911	462.263	413.782	385.125
			gadWH-	946.81	59.6543	991.147	970.296	878.987
			gadXH-	230.169	14.5593	213.588	236.055	240.863
			glcCH-	978.601	141.598	967.551	1125.4	842.851
			glpRH-	832.697	26.6279	808.346	861.13	828.617
			ihfAH-	781.158	54.5463	843.157	759.769	740.548
			ihfBH-	808.297	3.73874	806.556	805.746	812.589
			ilvYH-	282.545	79.4972	237.811	235.494	374.331
			lexAH-	587.679	80.1778	679.413	530.993	552.63
			lrpH-	476.418	16.4867	472.156	462.48	494.617
			marAH-	445.769	84.6392	410.647	542.315	384.344
			metJH-	305.675	41.1403	288.443	275.953	352.63
			nacH-	611.095	14.173	606.427	627.013	599.845
			narLH-	580.326	56.8504	602.683	622.6	515.696
			nsrRH-	545.883	11.3866	545.552	534.665	557.431
			pdhRH-	199.374	19.6499	176.781	212.483	208.859
			phoPH-	362.612	59.3819	324.031	332.813	430.993
			purRH-	nd	nd	nd	nd	nd
			rbsBH-	530.192	153.71	398.132	493.524	698.921
			robH-	649.047	57.2631	604.82	713.728	628.592
			rutRH-	617.962	35.7197	649.868	624.646	579.373
			soxSH-	573.563	21.3901	581.396	589.932	549.36
			torRH-	937.515	44.3099	897.621	985.206	929.72

## Sheet: Figure 3b
Figure 3b
			FFAs (mg L-1)
		Gene	geneM-						geneL-						geneH-
			Improvement	Mean	SD	n=1	n=2	n=3	Improvement	Mean	SD	n=1	n=2	n=3	Mean	SD	n=1	n=2	n=3
		gpsA	-209.908	874.302	65.2798	941.947	869.283	811.677	268.941	1353.15	113.042	1246.31	1341.63	1471.51	1084.21	107.863	1190.28	1087.71	974.64
		plsY	-901.448	64.2592	22.8476	60.0674	88.9126	43.7978	-894.141	71.5655	19.6594	59.0704	94.2263	61.3997	965.707	132.258	837.71	1101.85	957.561
		pgpB	-1063.39	58.5548	14.0374	44.2717	59.0596	72.333	-450.461	671.479	21.5416	647.463	677.881	689.095	1121.94	61.1834	1189.59	1105.76	1070.47
		pgpC	-59.8002	724.919	76.5932	686.219	675.397	813.14	-79.4482	705.271	20.6814	696.405	728.907	690.5	784.719	24.9357	791.762	757.019	805.375
		pfkA	-355.117	433.063	25.972	442.061	453.34	403.789	300.895	1089.08	97.6292	1192.61	998.676	1075.95	788.18	31.6244	810.221	802.373	751.946
		pykF	-525.86	341.498	34.0289	318.274	380.559	325.66	-551.829	315.529	22.0792	293.508	315.414	337.666	867.358	87.0337	887.832	771.912	942.329
		dld	-854.233	315.561	10.7746	316.805	304.219	325.66	-666.061	503.733	56.4223	442.111	516.229	552.86	1169.79	82.2257	1076.97	1198.94	1233.48
		pta	-524.223	650.721	66.644	575.083	700.813	676.267	-400.838	774.106	69.0652	835.213	699.174	787.932	1174.94	28.5654	1144.55	1201.23	1179.05
		yccX	335.222	1338.57	24.8222	1359.53	1345.02	1311.16	-283.457	719.894	97.5781	655.996	832.212	671.473	1003.35	77.2238	921.841	1012.79	1075.42
		eutE	-590.194	550.639	52.1371	608.873	508.298	534.746	-474.861	665.972	46.8098	700.916	612.788	684.213	1140.83	34.5995	1180.52	1117.03	1124.94
		bioC	-337.322	767.638	63.7332	708.28	834.991	759.641	-381.366	723.594	58.1237	694.372	790.53	685.88	1104.96	78.7791	1015.85	1133.66	1165.36
		bioH	-611.323	367.453	50.3107	309.527	400.244	392.586	-99.794	878.982	96.6085	809.565	838.065	989.316	978.776	103.366	1097.79	911.405	927.136
		bioD	-389.958	677.053	49.2934	633.153	667.628	730.378	-99.3725	967.639	45.9197	942.058	1020.65	940.206	1067.01	124.261	985.318	1210.01	1005.7
		gabD	-600.399	158.361	38.2428	134.084	202.444	138.554	33.2987	792.058	29.0973	824.1	784.792	767.282	758.759	18.4666	777.024	740.097	759.156
		gadA	93.2317	877.858	43.0558	866.454	841.652	925.467	-13.8868	770.739	24.4194	770.92	795.067	746.23	784.626	59.0783	763.52	738.999	851.358
		fadE	-601.375	630.858	49.6676	605.66	688.074	598.84	-597.136	635.098	31.1059	619.739	670.896	614.658	1232.23	130.783	1360.29	1237.52	1098.89
		fadB	-813.125	67.205	18.6154	47.1161	70.6266	83.8722	-562.632	317.698	45.5259	280.856	368.593	303.644	880.33	109.371	756.57	963.997	920.422
		atoB	531.591	1363.47	101.267	1471.45	1270.62	1348.33	235.545	1067.42	101.021	984.972	1180.11	1037.18	831.877	112.052	940.608	716.775	838.247
		yqeF	-257.943	659.27	31.7437	647.446	695.228	635.135	-336.984	580.229	76.2379	510.088	661.369	569.23	917.213	132.848	784.184	917.574	1049.88
		fabR	-606.353	415.973	28.4762	430.227	383.184	434.507	-103.262	919.064	85.2098	1007.36	837.318	912.514	1022.33	165.655	1185.2	1027.75	854.026
		fadR	-699.404	493.617	38.8923	456.435	534.02	490.396	-676.182	516.839	53.2684	455.416	550.377	544.723	1193.02	165.989	1043.85	1163.39	1371.83
		asnC	-741.505	261.65	29.7693	246.791	242.235	295.924	-69.2292	933.925	48.9149	964.579	877.514	959.683	1003.15	54.1512	1064.66	962.668	982.131
		fnr	-517.035	518.804	19.9212	495.843	529.077	531.491	-383.134	652.705	80.3544	575.31	647.081	735.723	1035.84	54.6154	1034.25	982.037	1091.23
		cra	-87.4208	872.15	88.3464	894.379	947.259	774.812	-77.034	882.537	73.0892	820.335	963.036	864.239	959.571	61.3745	1009.36	890.999	978.357
		gadW	-299.276	647.534	126.663	514.958	767.312	660.332	-280.363	666.447	34.8372	706.596	648.537	644.209	946.81	59.6543	991.147	970.296	878.987
		glcC	-416.34	562.261	28.7372	530.493	569.84	586.448	-396.211	582.39	61.0483	570.909	648.363	527.896	978.601	141.598	967.551	1125.4	842.851
		glpR	-58.7418	773.956	44.7641	729.698	772.959	819.21	51.9872	884.685	14.786	878.697	901.525	873.832	832.697	26.6279	808.346	861.13	828.617
		ihfA	142.851	924.009	87.786	832.627	1007.69	931.709	525.159	1306.32	69.2796	1291.9	1245.38	1381.67	781.158	54.5463	843.157	759.769	740.548
		ihfB	-419.155	389.142	28.943	383.517	363.424	420.484	-527.772	280.525	3.51158	277.541	284.395	279.638	808.297	3.73874	806.556	805.746	812.589
		torR	-555.881	381.634	44.4669	331.467	416.193	397.241	-478.48	459.035	39.8537	502.388	423.99	450.727	937.515	44.3099	897.621	985.206	929.72

## Sheet: Figure 4a
Figure 4a
			FFAs (mg L-1)
		Strain	Mean	SD	n=1	n=2	n=3
		Control	631.218	37.3108	633.101	667.552	593.001
		ihfAL-	1306.32	69.2796	1291.9	1245.38	1381.67
		fadRH-	1193.02	165.989	1043.85	1163.39	1371.83
		fadR+	1462.12	51.2525	1446.58	1519.34	1420.44

## Sheet: Figure 4c
Figure 4c
		Gene	log2 fold change of abundance at the protein level			log2 fold change of abundance at the transcript level			Locus_tag
			1 ihfAL- vs. Control	2 fadRH- vs. Control	3 fadR+ vs. Control	1 ihfAL- vs. Control	2 fadRH- vs. Control	3 fadR+ vs. Control
		norR	-3.05889	-4.32193	-3.64386	0.956057	0.594549	0.378512	ECD_02559
		aroM	-2.94342	-3.18442	-3.64386	-0.251539	0.0976108	-0.251539	ECD_00337
		waaF	-1.59946	-1.68966	-1.64386	-0.666576	-0.810966	-0.358454	ECD_03477
		nrdE	-1.47393	-1.64386	-3.05889	0.687061	0.641546	0.516015	ECD_02531
		npr	-1.4344	-2.64386	-2.73697	0.176323	0.214125	0.250962	ECD_03071
		yihU	-1.2863	-1.152	-1.2863	0.847997	0.910733	0.584963	ECD_03767
		lpp	-1.18442	-1	-1.12029	-5.05889	-4.64386	-0.234465	ECD_01646
		glpG	-1.18442	-1.4344	-1.4344	0.226509	-0.168123	0.124328	ECD_03275
		cirA	-1.12029	-1.39593	-1.05889	0.782409	0.713696	0.443607	ECD_02084
		ftsQ	-1.08927	-1.2863	-1.4344	-0.999135	-0.943416	-0.810966	ECD_00094
		creC	-1.02915	-2	-1.18442	0.495695	0.400538	0.214125	ECD_04275
		yijO	-1.02915	-1.08927	-1.39593	0.15056	0.124328	0.214125	ECD_03839
		sdhB	-1.21759	-0.915936	-0.736966	-2.55639	-1.88897	-0.761213	ECD_00684
		pal	-1.18442	-1.05889	-0.68966	-4.32193	-4.64386	-0.473931	ECD_00701
		rplW	-1.05889	-0.621488	-0.810966	-4.64386	-4.32193	-0.556393	ECD_03169
		recN	-0.785875	-1.32193	-0.915936	-1.47393	-1.78588	-1.73697	ECD_02504
		tyrU	nd	nd	nd	-4.32193	-3.47393	0.0565835	ECD_t00075
		csrC	nd	nd	nd	-1.59946	-3.64386	-0.736966	ECD_n04383
		rnpB	nd	nd	nd	-3.8365	-3.64386	0.604071	ECD_n04368
		ssrS	nd	nd	nd	-3.8365	-3.32193	-0.556393	ECD_n04358
		csrB	nd	nd	nd	-4.05889	-3.8365	-0.358454	ECD_n04352
		ssrA	nd	nd	nd	-3.47393	-4.05889	0.250962	ECD_n04348
		ryfA	nd	nd	nd	-3.47393	-3.05889	-0.234465	ECD_n04343
		sdsR	nd	nd	nd	-3.8365	-3.8365	-0.915936	ECD_n04325
		folK	0.62293	0.613532	0.678072	-0.217591	0.238787	0.0703893	ECD_00141
		aidB	1.22033	1.01436	-0.168123	0.722466	0.555816	0.298658	ECD_04054
		tam	0.687061	1	0.137504	0.263034	0.495695	0.201634	ECD_01476
		yphF	0.613532	0.83996	-0.104697	0.847997	0.678072	0.485427	ECD_02440
		deoD	0.669027	0.713696	0.0703893	-2.47393	-2.47393	-1.32193	ECD_04260
		ybhC	1.36177	0.286881	1.10434	0.333424	0.464668	0.286881	ECD_00725
		nnr	0.641546	0.344828	0.978196	0.0285692	0.0565835	-0.0588937	ECD_04034
		hpaG	0.704872	-0.358454	0.731183	0.298658	0.286881	0.0565835	ECD_04230
		rihC	0.83996	0.124328	0.713696	-1.35845	-1.47393	-0.666576	ECD_00034
		yajD	0.589763	-0.0892673	0.713696	-1.08927	-0.736966	-0.340075	ECD_00358
		hofP	nd	nd	nd	2.22651	1.46989	1.91839	ECD_03244
		nikB	nd	nd	nd	1.9486	1.4489	1.80323	ECD_03326
		1466	nd	nd	nd	1.63691	1.93357	1.64616	ECD_01466
		ulaE	nd	nd	nd	1.28688	1.05658	1.1177	ECD_04064
		torD	nd	nd	nd	1.39506	1.1375	1.07039	ECD_01001
		cheR	nd	nd	nd	1.48027	1.15704	1.05658	ECD_01855
		wcaF	nd	nd	nd	1.02148	1.20163	1.05658	ECD_01960

## Sheet: Figure 5c
Figure 5c
			FFAs (mg L-1)
		Strain	Mean	SD	n=1	n=2	n=3
		Control	631.218	37.3108	633.101	667.552	593.001
		norRH-	869.849	72.8152	950.729	809.512	849.305
		aroMH-	692.477	100.825	666.37	607.273	803.788
		waaFH-	199.394	28.5387	227.625	170.557	200
		nrdEH-	1043.31	105.052	964.138	1162.49	1003.31
		nprH-	855.678	114.234	969.918	741.45	855.665
		yihUH-	877.024	44.6429	832.381	877.024	921.667
		lppH-	231.179	22.8976	206.087	236.506	250.943
		glpGH-	782.066	43.2388	737.143	823.396	785.66
		cirAH-	632.967	73.0316	643.359	700.245	555.295
		ftsQH-	1046.38	58.9053	987.011	1104.81	1047.32
		creCH-	1351.63	115.517	1482.14	1310.27	1262.49
		yijOH-	664.115	49.4472	719.161	649.724	623.459
		sdhBH-	767.759	27.4971	789.091	736.726	777.459
		palH-	1256.81	85.6774	1329.28	1278.9	1162.25
		rplWH-	1077.26	38.8713	1082.4	1113.3	1036.07
		recNH-	648.654	45.9104	664.827	684.29	596.846
		tyrUH-	963.595	31.1544	989.754	929.129	971.902
		csrCH-	684.875	80.4284	763.652	688.081	602.892
		rnpBH-	1084.13	55.5289	1025.04	1092.12	1135.23
		ssrSH-	1006.24	50.9803	1009.94	953.514	1055.27
		csrBH-	464.423	81.5163	392.601	553.023	447.644
		ssrAH-	66.6428	12.864	51.7967	73.6421	74.4895
		ryfAH-	971.84	89.5861	1051.88	875.064	988.58
		sdsRH-	979.708	64.9787	1054.17	934.482	950.473
		folK+	641.496	70.7163	719.748	582.165	622.574
		aidB+	295.26	22.1328	314.625	300.021	271.134
		tam+	223.244	49.078	255.235	247.76	166.738
		yphF+	865.628	45.8185	864.413	912.042	820.429
		deoD+	794.989	18.1325	794.98	776.861	813.126
		ybhC+	337.704	46.4176	389.554	323.535	300.021
		nnr+	860.973	67.7473	926.448	791.162	865.309
		hpaG+	232.091	8.86237	221.88	236.612	237.782
		rihC+	709.413	98.1379	631.724	819.702	676.813
		yajD+	435.71	25.3728	424.218	418.117	464.795
		hofP+	822.74	60.7256	890.101	772.193	805.926
		nikB+	79.456	8.71579	71.0828	78.8072	88.4781
		1466+	560.778	53.8032	498.807	595.564	587.965
		ulaE+	438.472	22.0339	454.438	413.333	447.644
		torD+	384.779	47.6492	388.044	430.711	335.581
		cheR+	275.972	24.7865	253.715	302.684	271.517
		wcaF+	556.171	48.021	515.257	609.04	544.217

## Sheet: Figure 5d
Figure 5d
			FFAs (mg L-1)
		Strain	Mean	SD	n=1	n=2	n=3
		ihfAL-	1306.32	69.2796	1291.9	1245.38	1381.67
		ihfAL--norRH-	799.321	137.223	684.829	951.429	761.705
		ihfAL--aroMH-	1011.08	96.0067	943.359	968.929	1120.95
		ihfAL--waaFH-	311.371	79.9518	398.807	241.991	293.316
		ihfAL--nrdEH-	789.22	45.4564	836.938	784.295	746.426
		ihfAL--nprH-	501.323	38.0941	511.579	533.239	459.151
		ihfAL--yihUH-	999.25	101.144	920.439	1113.3	964.011
		ihfAL--lppH-	451.224	40.5054	406.778	460.833	486.061
		ihfAL--glpGH-	1091.41	13.9715	1106.99	1087.24	1080
		ihfAL--cirAH-	827.667	59.658	841.538	879.167	762.295
		ihfAL--ftsQH-	1110.21	35.7254	1135.23	1126.11	1069.3
		ihfAL--creCH-	1082.75	98.2145	1162.05	972.885	1113.3
		ihfAL--yijOH-	813.702	72.3718	808.793	743.91	888.403
		ihfAL--sdhBH-	485.875	33.9348	458.313	475.533	523.777
		ihfAL--palH-	983.344	48.8697	944.774	966.957	1038.3
		ihfAL--rplWH-	982.088	43.9145	937.269	1025.04	983.956
		ihfAL--recNH-	578.468	76.8572	548.182	521.368	665.855
		ihfAL--tyrUH-	1147.12	147.889	1311.98	1026.13	1103.24
		ihfAL--csrCH-	1619.89	113.942	1576.46	1749.16	1534.05
		ihfAL--rnpBH-	1712.39	52.0865	1712.06	1660.47	1764.64
		ihfAL--ssrSH-	1106.01	109.914	979.908	1181.52	1156.6
		ihfAL--csrBH-	1583.93	40.2534	1583.93	1624.19	1543.68
		ihfAL--ssrAH-	71.5123	5.48178	77.1414	71.2046	66.1908
		ihfAL--ryfAH-	1101.8	63.7989	1028.33	1133.92	1143.16
		ihfAL--sdsRH-	1580.95	116.547	1516.49	1715.48	1510.86
		ihfAL--folK+	1591.84	58.0166	1649.86	1591.84	1533.83
		ihfAL--aidB+	2052.46	46.748	2032.47	2019.04	2105.88
		ihfAL--tam+	459.138	46.2868	420.054	510.252	447.108
		ihfAL--yphF+	1692.18	102.761	1586.59	1698.11	1791.86
		ihfAL--deoD+	1654.81	69.2144	1613.36	1734.71	1616.36
		ihfAL--ybhC+	104.478	9.51022	99.6595	115.433	98.3406
		ihfAL--nnr+	1816.54	152.018	1642.11	1920.82	1886.69
		ihfAL--hpaG+	450.011	29.9183	468.046	415.475	466.51
		ihfAL--rihC+	1729.96	51.2114	1763.83	1755	1671.04
		ihfAL--yajD+	395.953	40.4881	356.758	437.621	393.479
		ihfAL--hofP+	1676.41	102.089	1666.88	1782.93	1579.43
		ihfAL--nikB+	544.276	18.2962	542.558	563.371	526.9
		ihfAL--1466+	1676.74	57.1823	1689.95	1614.1	1726.15
		ihfAL--ulaE+	1689.95	57.4553	1729.46	1624.04	1716.36
		ihfAL--torD+	688.468	69.4559	734.701	722.105	608.597
		ihfAL--cheR+	239.402	13.998	247.985	223.249	246.972
		ihfAL--wcaF+	756.849	30.9154	789.091	727.458	753.999

## Sheet: Figure 5e
Figure 5e
			FFAs (mg L-1)
		Gene	gene+Trc						gene+T7						gene+
			Improvement	Mean	SD	n=1	n=2	n=3	Improvement	Mean	SD	n=1	n=2	n=3	Mean	SD	n=1	n=2	n=3
		folK	109.474	750.97	76.5242	671.84	824.59	756.48	-129.66	511.835	52.625	534.484	451.678	549.344	641.496	70.7163	719.748	582.165	622.574
		aidB	-179.343	115.918	37.6708	153.544	78.2028	116.006	-118.218	177.043	8.75571	186.698	174.813	169.617	295.26	22.1328	314.625	300.021	271.134
		yphF	-464.402	401.227	48.584	418.812	346.299	438.57	15.675	881.303	26.0061	855.409	881.081	907.42	865.628	45.8185	864.413	912.042	820.429
		deoD	-607.498	187.491	63.5514	134.84	169.549	258.085	-131.52	663.469	54.2728	703.063	685.74	601.603	794.989	18.1325	794.98	776.861	813.126
		nnr	-426.826	434.147	91.4669	510.48	332.765	459.196	247.052	1108.03	45.0337	1143.18	1123.63	1057.27	860.973	67.7473	926.448	791.162	865.309
		rihC	10.6604	720.073	68.9326	663.931	797.009	699.281	-521.497	187.917	66.5752	146.021	153.045	264.684	709.413	98.1379	631.724	819.702	676.813
		hofP	-144.329	678.411	68.0169	755.11	625.423	654.701	-194.976	627.764	79.0387	698.876	542.666	641.751	822.74	60.7256	890.101	772.193	805.926
		1466	-295.189	265.59	8.82071	269.594	271.698	255.477	497.099	1057.88	65.9592	992.606	1124.5	1056.52	560.778	53.8032	498.807	595.564	587.965
		ulaE	-243.789	194.682	76.0232	275.172	184.779	124.097	-205.424	233.048	31.3473	266.853	227.35	204.94	438.472	22.0339	454.438	413.333	447.644

## Sheet: Figure 5f
Figure 5f
			FFAs (mg L-1)
		Gene	ihfAL--gene+Trc						ihfAL--gene+T7						ihfAL--gene+
			Improvement	Mean	SD	n=1	n=2	n=3	Improvement	Mean	SD	n=1	n=2	n=3	Mean	SD	n=1	n=2	n=3
		folK	-251.937	1339.91	38.7986	1346.79	1298.13	1374.8	-417.337	1174.51	57.6298	1187.54	1224.5	1111.48	1591.84	58.0166	1649.86	1591.84	1533.83
		aidB	-1859.76	192.706	79.8595	261.361	105.064	211.692	-1775.63	276.827	35.7724	279.157	239.947	311.378	2052.46	46.748	2032.47	2019.04	2105.88
		yphF	-1462.34	229.849	26.6461	260.617	214.422	214.508	-999.632	692.553	22.0771	717.852	677.193	682.613	1692.18	102.761	1586.59	1698.11	1791.86
		deoD	-1339.93	314.884	11.6001	308.776	307.614	328.262	-1113.5	541.312	44.5596	565.404	568.64	489.893	1654.81	69.2144	1613.36	1734.71	1616.36
		nnr	-1082.76	733.781	30.4203	706.618	728.074	766.651	-904.538	912.002	43.1527	960.766	878.749	896.491	1816.54	152.018	1642.11	1920.82	1886.69
		rihC	-1017.05	712.908	83.5703	742.063	618.666	777.995	-1018.26	711.695	62.9604	777.04	706.618	651.426	1729.96	51.2114	1763.83	1755	1671.04
		hofP	-807.73	868.684	75.8471	950.086	800	855.966	-704.793	971.621	101.911	1075.51	871.811	967.542	1676.41	102.089	1666.88	1782.93	1579.43
		1466	-1324.63	352.109	66.5681	319.076	308.518	428.733	-721.984	954.753	70.0233	1012.86	877.006	974.398	1676.74	57.1823	1689.95	1614.1	1726.15
		ulaE	-1477.8	212.152	39.2347	257.038	184.394	195.023	-1523.19	166.769	24.5718	189.257	140.541	170.508	1689.95	57.4553	1729.46	1624.04	1716.36

## Sheet: Figure 5g
Figure 5g
			FFAs (mg L-1)
		Gene	geneM-						geneL-						geneH-
			Improvement	Mean	SD	n=1	n=2	n=3	Improvement	Mean	SD	n=1	n=2	n=3	Mean	SD	n=1	n=2	n=3
		norR	-511.893	357.955	40.0066	323.697	348.246	401.923	-406.387	463.461	66.9068	498.08	505.965	386.338	869.849	72.8152	950.729	809.512	849.305
		nrdE	105.118	1148.43	101.696	1069.04	1113.2	1263.06	-335.943	707.369	160.344	892.299	622.707	607.103	1043.31	105.052	964.138	1162.49	1003.31
		npr	-106.698	748.98	58.4251	778.749	681.666	786.525	120.56	976.237	28.6345	1009.19	957.407	962.115	855.678	114.234	969.918	741.45	855.665
		yihU	-142.023	735.001	34.449	763.855	696.861	744.287	172.302	1049.33	130.974	973.021	1200.56	974.398	877.024	44.6429	832.381	877.024	921.667
		glpG	390.245	1172.31	55.5292	1147.71	1133.33	1235.89	647.31	1429.38	32.0647	1429.99	1461.13	1397.01	782.066	43.2388	737.143	823.396	785.66
		ftsQ	-324.335	722.044	38.4976	754.427	679.479	732.227	-564.501	481.878	49.6255	428.733	489.893	527.008	1046.38	58.9053	987.011	1104.81	1047.32
		creC	-336.776	1014.86	51.7678	1005.55	1070.65	968.376	-242.86	1108.77	94.696	1034.57	1215.43	1076.32	1351.63	115.517	1482.14	1310.27	1262.49
		sdhB	-83.8515	683.907	39.0843	690.076	719.54	642.105	312.365	1080.12	46.6391	1131.56	1068.23	1040.58	767.759	27.4971	789.091	736.726	777.459
		pal	134.804	1391.61	115.829	1346.79	1523.15	1304.89	-575.026	681.782	36.4837	658.001	663.558	723.788	1256.81	85.6774	1329.28	1278.9	1162.25
		rplW	18.8175	1096.08	108.169	1043.78	1023.99	1220.45	-92.3595	984.898	50.6731	996.888	1028.5	929.305	1077.26	38.8713	1082.4	1113.3	1036.07
		tyrU	-409.067	554.528	27.6989	586.473	537.191	539.919	131.518	1095.11	54.8155	1076.32	1156.85	1052.16	963.595	31.1544	989.754	929.129	971.902
		csrC	489.628	1174.5	134.694	1327.88	1075.49	1120.13	392.843	1077.72	146.988	1232.66	940.251	1060.24	684.875	80.4284	763.652	688.081	602.892
		rnpB	100.629	1184.76	84.4558	1247.18	1088.66	1218.44	-119.225	964.905	49.879	1010.65	911.729	972.333	1084.13	55.5289	1025.04	1092.12	1135.23
		ssrS	190.677	1196.92	178.551	1396.17	1143.18	1051.41	-271.773	734.47	55.4852	670.714	760.881	771.817	1006.24	50.9803	1009.94	953.514	1055.27
		csrB	883.168	1347.59	141.304	1509.95	1280.38	1252.43	766.797	1231.22	105.762	1153.18	1351.59	1188.89	464.423	81.5163	392.601	553.023	447.644
		ryfA	357.754	1329.59	129.392	1448.8	1347.99	1191.99	-269.244	702.595	71.0274	623.384	760.615	723.788	971.84	89.5861	1051.88	875.064	988.58
		sdsR	-56.6101	923.097	108.793	797.506	988.354	983.432	-294.535	685.173	49.3293	741.62	650.34	663.558	979.708	64.9787	1054.17	934.482	950.473

## Sheet: Figure 5h
Figure 5h
			FFAs (mg L-1)
		Gene	ihfAL--geneM-						ihfAL--geneL-						ihfAL--geneH-
			Improvement	Mean	SD	n=1	n=2	n=3	Improvement	Mean	SD	n=1	n=2	n=3	Mean	SD	n=1	n=2	n=3
		norR	865.498	1664.82	145.343	1812.07	1660.92	1521.46	298.968	1098.29	131.031	962.115	1223.49	1109.26	799.321	137.223	684.829	951.429	761.705
		nrdE	847.778	1637	183.197	1492.05	1842.9	1576.04	545.468	1334.69	59.9153	1272.75	1392.36	1338.95	789.22	45.4564	836.938	784.295	746.426
		npr	568.765	1070.09	48.181	1022.03	1069.84	1118.39	935.194	1436.52	117.036	1317.45	1440.69	1551.41	501.323	38.0941	511.579	533.239	459.151
		yihU	133.253	1132.5	108.989	1241.96	1131.56	1023.99	-62.2746	936.975	165.392	1082.17	756.938	971.817	999.25	101.144	920.439	1113.3	964.011
		glpG	-8.00053	1083.41	78.5201	1001.31	1091.16	1157.77	-16.657	1074.76	163.555	1257.73	942.753	1023.79	1091.41	13.9715	1106.99	1087.24	1080
		ftsQ	-104.483	1005.73	82.1318	1100.39	953.403	963.391	-110.746	999.465	165.164	1186	871.811	940.583	1110.21	35.7254	1135.23	1126.11	1069.3
		creC	676.024	1758.77	92.2334	1824.29	1653.3	1798.72	166.787	1249.53	138.262	1094.5	1360.06	1294.04	1082.75	98.2145	1162.05	972.885	1113.3
		sdhB	222.047	707.921	136.001	738.295	559.301	826.167	529.634	1015.51	100.125	1111.48	911.688	1023.36	485.875	33.9348	458.313	475.533	523.777
		pal	830.632	1813.98	106.163	1925.4	1802.53	1714	-227.079	756.264	75.3773	809.082	669.943	789.768	983.344	48.8697	944.774	966.957	1038.3
		rplW	963.664	1945.75	124.815	1905.55	2085.71	1845.99	691.183	1673.27	80.5771	1591.99	1753.12	1674.7	982.088	43.9145	937.269	1025.04	983.956
		tyrU	-125.86	1021.26	72.3949	974.309	1104.63	984.834	137.818	1284.94	193.265	1475.04	1088.66	1291.11	1147.12	147.889	1311.98	1026.13	1103.24
		csrC	78.5803	1698.47	88.8612	1634.86	1660.54	1800	-400.505	1219.38	164.877	1065.82	1393.63	1198.7	1619.89	113.942	1576.46	1749.16	1534.05
		rnpB	-1082.67	629.72	116.571	561.482	764.32	563.359	-1016.54	695.852	41.6298	647.817	718.274	721.464	1712.39	52.0865	1712.06	1660.47	1764.64
		ssrS	712.708	1818.72	123.956	1794.9	1708.4	1952.85	523.695	1629.7	91.0715	1547.99	1613.24	1727.88	1106.01	109.914	979.908	1181.52	1156.6
		csrB	47.275	1631.21	67.1453	1577.78	1706.58	1609.26	72.1138	1656.04	71.3405	1576.32	1713.88	1677.93	1583.93	40.2534	1583.93	1624.19	1543.68
		ryfA	718.498	1820.3	99.8486	1749.32	1934.47	1777.1	151.614	1253.41	77.1852	1332.57	1178.36	1249.32	1101.8	63.7989	1028.33	1133.92	1143.16
		sdsR	-1.66569	1579.28	77.8799	1648.43	1594.5	1494.92	-262.705	1318.24	104.826	1409.01	1203.51	1342.2	1580.95	116.547	1516.49	1715.48	1510.86

[truncated: 19 more sheets: Figure 6, Figure 7a, Figure 7b, Figure 8a, SI Figure 1a, SI Figure 1b, SI Figure 2, SI Figure 3, SI Figure 4a, SI Figure 4b, SI Figure 7a, SI Figure 7b, SI Figure 7c, SI Figure 7d, SI Figure 8, SI Figure 9a, SI Figure 9b, SI Figure 11a, SI Figure 11b]
