# Supplementary material for: Genome-scale target identification in Escherichia coli for high-titer production of free fatty acids
Source: Nat Commun. 2021 Aug 17;12:4976. doi: 10.1038/s41467-021-25243-w (PMC8371096; doi:10.1038/s41467-021-25243-w)
Supplement: Supplementary file 5 — Source Data [file 41467_2021_25243_MOESM5_ESM.zip › Source Data/Supplementary Figure 6.xlsx]

## Sheet: ihfAL- vs. Control
	ihfAL- vs. Control
	Gene_id	readcount_ihfAL-	readcount_Control	log2 fold change	p-value	q-value	-log10 q-value	UP.DOWN
	ECD_00002	455.995	983.866	-1.1094	0.00091992	0.00010912	3.9621	down
	ECD_00008	94.0195	1078.74	-3.5202	1.19e-88	3.1e-88	87.5086	down
	ECD_00014	497.197	2965.9	-2.5766	4.03e-107	1.48e-106	105.83	down
	ECD_00027	85.1706	299.579	-1.8145	0.002795	0.00032059	3.49405	down
	ECD_00030	251.917	1049.5	-2.0587	1.91e-16	4.11e-17	16.3862	down
	ECD_00032	16.3151	77.3316	-2.2448	0.0062264	0.00069503	3.158	down
	ECD_00055	37.0547	189.755	-2.3564	2.23e-06	3.03e-07	6.51856	down
	ECD_00057	100.933	397.056	-1.9759	5.96e-06	7.93e-07	6.10073	down
	ECD_00058	205.46	824.004	-2.0038	1.17e-11	2.03e-12	11.6925	down
	ECD_00081	117.248	510.779	-2.1231	5.76e-10	9.29e-11	10.032	down
	ECD_00087	76.8748	382.109	-2.3134	9.57e-11	1.6e-11	10.7959	down
	ECD_00092	226.476	479.586	-1.0824	0.0099437	0.0010954	2.96043	down
	ECD_00096	128.309	1283.45	-3.3223	3.81e-93	1.1e-92	91.9586	down
	ECD_00097	101.762	1568.73	-3.9463	8.64e-158	5.79e-157	156.237	down
	ECD_00098	49.775	182.607	-1.8752	0.0088952	0.00098267	3.00759	down
	ECD_00111	191.357	588.76	-1.6214	0.012261	0.0013414	2.87244	down
	ECD_00113	261.872	2704.01	-3.3682	5.15e-200	4.53e-199	198.344	down
	ECD_00114	413.133	1455.65	-1.817	3.48e-11	5.9e-12	11.2291	down
	ECD_00115	294.226	2464.21	-3.0661	1.02e-146	6.09e-146	145.215	down
	ECD_00117	342.342	5186.42	-3.9212	0	0	>306	down
	ECD_00120	43.1384	223.547	-2.3735	1.91e-07	2.72e-08	7.56543	down
	ECD_00125	113.93	655.694	-2.5249	1.81e-23	5.18e-24	23.2857	down
	ECD_00142	77.9809	278.784	-1.838	0.0025336	0.00029137	3.53556	down
	ECD_00144	75.4921	556.918	-2.8831	1.33e-29	4.97e-30	29.3036	down
	ECD_00145	99.5501	337.92	-1.7632	0.0044551	0.00050319	3.29827	down
	ECD_00155	59.177	240.443	-2.0226	0.0001711	2.11e-05	4.67572	down
	ECD_00162	64.9841	416.551	-2.6803	1.69e-18	3.98e-19	18.4001	down
	ECD_00164	79.64	605.006	-2.9254	2.98e-33	1.29e-33	32.8894	down
	ECD_00167	85.1706	1859.86	-4.4487	3.23e-223	3.04e-222	221.517	down
	ECD_00168	193.017	756.42	-1.9705	5.63e-10	9.08e-11	10.0419	down
	ECD_00170	39.267	412.002	-3.3913	1.87e-32	7.73e-33	32.1118	down
	ECD_00174	125.544	410.053	-1.7076	0.0063243	0.00070516	3.15171	down
	ECD_00175	220.946	945.526	-2.0974	2.72e-16	5.8e-17	16.2366	down
	ECD_00176	76.5982	918.232	-3.5835	2.02e-78	4.09e-78	77.3883	down
	ECD_00178	60.8361	211.85	-1.8	0.014669	0.0015969	2.79672	down
	ECD_00183	81.2992	270.336	-1.7334	0.017808	0.0019254	2.71548	down
	ECD_00195	21.5692	121.521	-2.4942	2.59e-05	3.35e-06	5.47496	down
	ECD_00196	146.836	943.576	-2.6839	5.32e-40	3.02e-40	39.52	down
	ECD_00202	86.2767	529.624	-2.6179	1.54e-21	4.12e-22	21.3851	down
	ECD_00219	113.653	377.56	-1.7321	0.0052557	0.00059034	3.2289	down
	ECD_00232	206.013	825.954	-2.0033	1.14e-11	1.98e-12	11.7033	down
	ECD_00294	12.9968	252.79	-4.2817	2.41e-30	9.24e-31	30.0343	down
	ECD_00296	65.8136	800.61	-3.6046	2.16e-69	3.33e-69	68.4776	down
	ECD_00297	141.306	1321.14	-3.2249	1.17e-89	3.12e-89	88.5058	down
	ECD_00298	246.939	5905.15	-4.5797	0	0	>306	down
	ECD_00319	160.386	625.152	-1.9627	2.51e-08	3.74e-09	8.42713	down
	ECD_00338	47.8393	336.62	-2.8149	2.05e-17	4.6e-18	17.3372	down
	ECD_00363	44.521	167.66	-1.913	0.0075465	0.00083696	3.0773	down
	ECD_00364	38.1609	209.25	-2.4551	8.03e-08	1.16e-08	7.93554	down
	ECD_00378	13.2733	63.6849	-2.2624	0.011604	0.0012716	2.89565	down
	ECD_00381	18.2508	142.966	-2.9696	2.54e-09	3.97e-10	9.40121	down
	ECD_00382	190.804	972.169	-2.3491	1.81e-26	5.91e-27	26.2284	down
	ECD_00383	63.0484	985.166	-3.9658	1.26e-100	4.26e-100	99.3706	down
	ECD_00387	199.1	622.552	-1.6447	0.0052542	0.00059033	3.22891	down
	ECD_00388	59.73	575.763	-3.2689	2.62e-41	1.56e-41	40.8069	down
	ECD_00389	188.039	604.357	-1.6844	0.0018856	0.00021915	3.65926	down
	ECD_00392	185.55	755.121	-2.0249	2.36e-11	4.05e-12	11.3925	down
	ECD_00393	318.007	658.944	-1.0511	0.00071199	8.51e-05	4.07007	down
	ECD_00397	106.463	339.219	-1.6719	0.024832	0.0026594	2.57522	down
	ECD_00411	13.8264	96.1772	-2.7983	6.81e-06	9.03e-07	6.04431	down
	ECD_00412	31.2477	131.269	-2.0707	0.0031483	0.00036007	3.44361	down
	ECD_00414	68.5789	356.115	-2.3765	4.42e-11	7.45e-12	11.1278	down
	ECD_00422	73.0034	246.941	-1.7581	0.016262	0.0017649	2.75328	down
	ECD_00443	111.441	421.1	-1.9179	1.97e-05	2.56e-06	5.59176	down
	ECD_00445	6676.21	260361	-5.2853	0	0	>306	down
	ECD_00475	60.8361	540.672	-3.1518	7.77e-36	3.74e-36	35.4271	down
	ECD_00479	58.6239	213.149	-1.8623	0.0057447	0.00064399	3.19112	down
	ECD_00534	28.2058	238.493	-3.0799	7.21e-16	1.51e-16	15.821	down
	ECD_00574	296.438	4774.42	-4.0095	0	0	>306	down
	ECD_00575	147.113	612.805	-2.0585	3.28e-10	5.36e-11	10.2708	down
	ECD_00596	70.5146	372.362	-2.4007	6.46e-12	1.13e-12	11.9469	down
	ECD_00597	123.331	660.893	-2.4219	1.36e-20	3.47e-21	20.4597	down
	ECD_00600	34.2895	128.669	-1.9078	0.020293	0.0021845	2.66065	down
	ECD_00601	108.952	396.406	-1.8633	0.00016098	1.99e-05	4.70115	down
	ECD_00602	52.5403	340.519	-2.6962	1.17e-15	2.43e-16	15.6144	down
	ECD_00611	270.168	851.298	-1.6558	0.00071577	8.55e-05	4.06803	down
	ECD_00623	74.9391	1365.98	-4.1881	4e-151	2.51e-150	149.6	down
	ECD_00626	87.6594	285.932	-1.7057	0.023315	0.0025016	2.60178	down
	ECD_00628	96.5083	365.213	-1.92	6.65e-05	8.41e-06	5.0752	down
	ECD_00640	68.3024	399.005	-2.5464	2.76e-15	5.65e-16	15.248	down
	ECD_00644	132.733	274.885	-1.0503	0.028381	0.0030206	2.51991	down
	ECD_00645	122.502	628.401	-2.3589	6.21e-18	1.42e-18	17.8477	down
	ECD_00680	246.11	1691.55	-2.781	4.45e-78	8.96e-78	77.0477	down
	ECD_00684	59.73	361.964	-2.5993	6.78e-15	1.36e-15	14.8665	down
	ECD_00685	295.608	1145.03	-1.9536	9.94e-14	1.88e-14	13.7258	down
	ECD_00686	170.341	1085.24	-2.6715	4.11e-45	2.83e-45	44.5482	down
	ECD_00687	227.306	835.052	-1.8772	1.97e-08	2.94e-09	8.53165	down
	ECD_00688	143.518	904.585	-2.656	3.12e-37	1.58e-37	36.8013	down
	ECD_00692	159.557	2956.15	-4.2116	0	0	>306	down
	ECD_00693	136.881	1882.6	-3.7817	1.39e-175	1.12e-174	173.951	down
	ECD_00695	26.5467	146.215	-2.4615	6.57e-06	8.72e-07	6.05948	down
	ECD_00700	160.11	671.94	-2.0693	2.56e-11	4.37e-12	11.3595	down
	ECD_00701	42.3088	916.282	-4.4368	1.38e-110	5.41e-110	109.267	down
	ECD_00702	44.521	350.267	-2.9759	8.49e-21	2.19e-21	20.6596	down
	ECD_00707	179.19	1278.9	-2.8353	8.47e-63	1.06e-62	61.9747	down
	ECD_00708	114.759	1401.07	-3.6098	2.35e-120	1.07e-119	118.971	down
	ECD_00753	58.6239	267.087	-2.1877	1.55e-06	2.13e-07	6.67162	down
	ECD_00768	191.634	1597.32	-3.0592	3.09e-95	9.41e-95	94.0264	down
	ECD_00769	22.3988	170.909	-2.9317	1.51e-10	2.5e-11	10.6021	down
	ECD_00777	50.0516	246.941	-2.3027	2.53e-07	3.59e-08	7.44491	down
	ECD_00778	153.75	1741.59	-3.5017	1.9e-140	1.1e-139	138.959	down
	ECD_00779	76.8748	2388.18	-4.9573	0	0	>306	down
	ECD_00781	161.769	5048.65	-4.9639	0	0	>306	down
	ECD_00796	237.814	493.233	-1.0524	0.0035584	0.00040498	3.39257	down
	ECD_00803	159.833	749.922	-2.2302	4.44e-17	9.81e-18	17.0083	down
	ECD_00865	60.0066	358.715	-2.5796	1.91e-14	3.73e-15	14.4283	down
	ECD_00868	54.476	640.098	-3.5546	2.28e-54	2.24e-54	53.6498	down
	ECD_00885	38.4374	408.103	-3.4084	1.71e-32	7.06e-33	32.1512	down
	ECD_00886	45.9036	208.6	-2.1841	2.34e-05	3.03e-06	5.51856	down
	ECD_00887	538.676	3166.7	-2.5555	3.39e-111	1.34e-110	109.873	down
	ECD_00888	33.4599	210.55	-2.6537	8.16e-10	1.31e-10	9.88273	down
	ECD_00892	76.8748	348.967	-2.1825	4.7e-08	6.91e-09	8.16052	down
	ECD_00893	100.656	431.498	-2.0999	2.94e-08	4.36e-09	8.36051	down
	ECD_00895	50.8811	295.68	-2.5388	1.31e-11	2.28e-12	11.6421	down
	ECD_00897	237.538	1237.31	-2.381	6.31e-35	2.95e-35	34.5302	down
	ECD_00906	92.6369	358.065	-1.9506	3.45e-05	4.43e-06	5.3536	down
	ECD_00907	155.962	3311.61	-4.4083	0	0	>306	down
	ECD_00911	234.219	1184.02	-2.3378	2.63e-31	1.04e-31	30.983	down
	ECD_00912	204.078	439.946	-1.1082	0.025935	0.0027707	2.55741	down
	ECD_00914	204.631	412.652	-1.0119	0.002349	0.00027101	3.56701	down
	ECD_00915	213.756	2266.01	-3.4061	5.37e-172	4.01e-171	170.397	down
	ECD_00916	92.0838	428.248	-2.2174	3.63e-10	5.91e-11	10.2284	down
	ECD_00930	44.2445	562.117	-3.6673	7.28e-51	6.05e-51	50.2182	down
	ECD_00931	102.039	400.955	-1.9743	5.65e-06	7.51e-07	6.12436	down
	ECD_00932	149.049	1951.49	-3.7107	8.82e-176	7.27e-175	174.138	down
	ECD_00933	172	28487.3	-7.3718	0	0	>306	down
	ECD_00934	129.139	692.086	-2.422	1.71e-21	4.54e-22	21.3429	down
	ECD_00935	121.949	415.251	-1.7677	0.0014458	0.00016937	3.77116	down
	ECD_00936	206.843	731.076	-1.8215	2.18e-06	2.96e-07	6.52871	down
	ECD_00957	30.1415	1379.62	-5.5164	4.09e-207	3.68e-206	205.434	down
	ECD_00961	546.696	21002.4	-5.2637	0	0	>306	down
	ECD_00967	25.164	228.096	-3.1802	2.31e-16	4.96e-17	16.3045	down
	ECD_00970	111.994	914.333	-3.0293	5.69e-54	5.5e-54	53.2596	down
	ECD_00974	133.563	518.577	-1.957	4.83e-07	6.76e-08	7.17005	down
	ECD_01003	86.8298	275.535	-1.666	0.046971	0.0049314	2.30703	down
	ECD_01007	94.296	316.475	-1.7468	0.0080761	0.00089393	3.0487	down
	ECD_01049	112.823	232.645	-1.0441	0.039426	0.0041525	2.38169	down
	ECD_01055	75.7687	263.188	-1.7964	0.0069421	0.00077165	3.11258	down
	ECD_01058	34.2895	172.209	-2.3283	1.07e-05	1.41e-06	5.85078	down
	ECD_01060	21.0161	143.616	-2.7726	5.8e-08	8.49e-09	8.07109	down
	ECD_01067	6.9132	45.4892	-2.7181	0.0030441	0.00034835	3.45798	down
	ECD_01069	34.0129	158.562	-2.2209	0.00012948	1.61e-05	4.79317	down
	ECD_01070	11.0611	61.0855	-2.4653	0.003485	0.0003972	3.40099	down
	ECD_01071	43.4149	211.85	-2.2868	2.51e-06	3.4e-07	6.46852	down
	ECD_01072	71.0677	663.492	-3.2228	7.3e-46	5.15e-46	45.2882	down
	ECD_01074	38.7139	469.189	-3.5992	2.74e-41	1.63e-41	40.7878	down
	ECD_01080	543.93	1230.16	-1.1773	0.0078597	0.00087047	3.06025	down
	ECD_01084	51.4342	257.339	-2.3229	8.5e-08	1.23e-08	7.91009	down
	ECD_01085	3.04181	127.37	-5.388	2.33e-20	5.91e-21	20.2284	down
	ECD_01088	78.8105	267.736	-1.7644	0.011142	0.001222	2.91293	down
	ECD_01089	127.479	499.082	-1.969	5.02e-07	7.02e-08	7.15366	down
	ECD_01090	80.4696	1022.21	-3.6671	5.47e-91	1.52e-90	89.8182	down
	ECD_01091	145.73	657.644	-2.174	1.06e-13	2.01e-14	13.6968	down
	ECD_01100	18.5274	122.171	-2.7212	1.15e-06	1.58e-07	6.80134	down
	ECD_01101	53.3699	191.055	-1.8399	0.01212	0.0013267	2.87723	down
	ECD_01104	61.1127	317.125	-2.3755	5.19e-10	8.39e-11	10.0762	down
	ECD_01108	52.8168	179.357	-1.7638	0.038021	0.0040098	2.39688	down
	ECD_01129	65.5371	292.431	-2.1577	1.11e-06	1.53e-07	6.81531	down
	ECD_01130	17.9743	108.524	-2.594	2.14e-05	2.77e-06	5.55752	down
	ECD_01134	326.303	3704.77	-3.5051	3.6e-297	4.9e-296	295.31	down
	ECD_01150	76.8748	284.632	-1.8885	0.0008313	9.89e-05	4.0048	down
	ECD_01164	180.573	540.672	-1.5822	0.039611	0.0041709	2.37977	down
	ECD_01174	46.7332	200.802	-2.1033	0.00014628	1.81e-05	4.74232	down
	ECD_01175	92.3603	894.188	-3.2752	1.92e-63	2.46e-63	62.6091	down
	ECD_01180	58.3474	736.275	-3.6575	9.75e-66	1.36e-65	64.8665	down
	ECD_01182	55.3056	469.838	-3.0867	7.07e-30	2.66e-30	29.5751	down
	ECD_01183	78.5339	289.831	-1.8838	0.00082139	9.77e-05	4.01011	down
	ECD_01190	111.994	493.233	-2.1388	5.74e-10	9.25e-11	10.0339	down
	ECD_01213	137.987	2155.54	-3.9654	8.27e-218	7.61e-217	216.119	down
	ECD_01215	255.235	4298.73	-4.074	0	0	>306	down
	ECD_01217	168.406	1956.69	-3.5384	6.95e-161	4.82e-160	159.317	down
	ECD_01220	100.656	206.001	-1.0332	0.044526	0.0046797	2.32978	down
	ECD_01234	122.778	475.037	-1.952	1.75e-06	2.39e-07	6.6216	down
	ECD_01235	133.01	410.702	-1.6266	0.033127	0.003505	2.45531	down
	ECD_01260	43.9679	238.493	-2.4394	1.49e-08	2.24e-09	8.64975	down
	ECD_01261	43.9679	201.452	-2.1959	2.58e-05	3.33e-06	5.47756	down
	ECD_01265	101.486	735.625	-2.8577	1.17e-37	6.04e-38	37.219	down
	ECD_01281	258.83	9510.49	-5.1994	0	0	>306	down
	ECD_01282	2.48875	94.2276	-5.2427	3.8e-15	7.73e-16	15.1118	down
	ECD_01283	15.209	172.859	-3.5066	1.75e-15	3.61e-16	15.4425	down
	ECD_01284	50.6046	650.496	-3.6842	4.47e-59	4.91e-59	58.3089	down
	ECD_01285	81.5757	693.385	-3.0874	2.61e-43	1.69e-43	42.7721	down
	ECD_01301	109.505	2080.16	-4.2476	6.6e-234	6.7e-233	232.174	down
	ECD_01310	118.354	613.454	-2.3738	6.11e-18	1.4e-18	17.8539	down
	ECD_01311	65.5371	541.971	-3.0478	3.49e-33	1.5e-33	32.8239	down
	ECD_01336	34.2895	159.862	-2.221	0.00012131	1.51e-05	4.82102	down
	ECD_01349	324.367	706.382	-1.1228	0.0080516	0.00089147	3.04989	down
	ECD_01367	36.7782	266.437	-2.8569	1.21e-14	2.39e-15	14.6216	down
	ECD_01383	13.2733	270.336	-4.3481	5.17e-33	2.19e-33	32.6596	down
	ECD_01437	154.303	629.701	-2.0289	8.59e-10	1.37e-10	9.86328	down
	ECD_01438	40.9261	807.758	-4.3028	9.91e-94	2.88e-93	92.5406	down
	ECD_01487	31.8007	142.316	-2.162	0.00064159	7.7e-05	4.11351	down
	ECD_01498	121.119	437.996	-1.8545	9.48e-05	1.19e-05	4.92445	down
	ECD_01532	30.1415	485.435	-4.0095	2.1e-51	1.82e-51	50.7399	down
	ECD_01552	63.878	325.573	-2.3496	7.15e-10	1.15e-10	9.9393	down
	ECD_01566	83.788	2325.15	-4.7944	3.14e-305	4.6e-304	303.337	down
	ECD_01581	400.966	812.307	-1.0185	2.89e-05	3.73e-06	5.42829	down
	ECD_01605	84.341	378.86	-2.1674	2.12e-08	3.17e-09	8.49894	down
	ECD_01607	170.341	583.561	-1.7765	0.0001177	1.47e-05	4.83268	down
	ECD_01611	96.5083	729.127	-2.9174	1.92e-39	1.06e-39	38.9747	down
	ECD_01612	63.6014	311.276	-2.2911	1.01e-08	1.54e-09	8.81248	down
	ECD_01626	157.621	3201.14	-4.3441	0	0	>306	down
	ECD_01632	165.64	1615.52	-3.2859	6.1e-114	2.51e-113	112.6	down
	ECD_01636	105.91	959.172	-3.1789	1.78e-63	2.28e-63	62.6421	down
	ECD_01645	97.0613	521.176	-2.4248	1.23e-16	2.68e-17	16.5719	down
	ECD_01646	83.2349	3221.29	-5.2743	0	0	>306	down
	ECD_01654	25.9936	173.509	-2.7388	4.79e-09	7.38e-10	9.13194	down
	ECD_01671	400.966	2072.36	-2.3697	2.47e-56	2.59e-56	55.5867	down
	ECD_01681	44.2445	250.84	-2.5032	1.18e-09	1.88e-10	9.72584	down
	ECD_01685	22.6753	1052.75	-5.5369	5.94e-159	4.05e-158	157.393	down
	ECD_01686	10.7846	374.311	-5.1172	3.69e-54	3.6e-54	53.4437	down
	ECD_01687	189.145	1732.49	-3.1953	1.61e-114	6.86e-114	113.164	down
	ECD_01688	243.345	2775.49	-3.5117	5.92e-224	5.71e-223	222.243	down
	ECD_01692	128.309	721.329	-2.491	1.49e-24	4.5e-25	24.3468	down
	ECD_01694	127.479	465.29	-1.8679	3.76e-05	4.81e-06	5.31785	down
	ECD_01709	134.393	554.968	-2.046	3.94e-09	6.09e-10	9.21538	down
	ECD_01733	139.094	287.882	-1.0494	0.024452	0.0026216	2.58143	down
	ECD_01746	23.2283	116.322	-2.3242	0.00031213	3.81e-05	4.41908	down
	ECD_01747	36.5017	226.146	-2.6312	3.4e-10	5.54e-11	10.2565	down
	ECD_01748	207.949	4820.56	-4.5349	0	0	>306	down
	ECD_01756	24.8875	100.726	-2.0169	0.015772	0.0017127	2.76632	down
	ECD_01784	242.238	509.479	-1.0726	0.0058373	0.00065381	3.18455	down
	ECD_01787	131.074	484.785	-1.887	1.36e-05	1.78e-06	5.74958	down
	ECD_01789	23.2283	174.159	-2.9064	1.67e-10	2.76e-11	10.5591	down
	ECD_01793	24.0579	133.868	-2.4762	1.31e-05	1.71e-06	5.767	down
	ECD_01800	320.219	957.223	-1.5798	0.0067172	0.00074791	3.12615	down
	ECD_01802	56.6882	694.035	-3.6139	1.08e-60	1.26e-60	59.8996	down
	ECD_01807	24.8875	95.5273	-1.9405	0.035172	0.0037193	2.42954	down
	ECD_01810	41.2027	148.165	-1.8464	0.025325	0.0027092	2.56716	down
	ECD_01817	170.618	723.928	-2.0851	1.69e-12	3.05e-13	12.5157	down
	ECD_01819	47.2863	183.906	-1.9595	0.0026309	0.00030239	3.51943	down
	ECD_01823	227.029	455.542	-1.0047	0.0010865	0.0001285	3.8911	down
	ECD_01825	111.717	794.111	-2.8295	1.94e-39	1.07e-39	38.9706	down
	ECD_01837	343.448	990.365	-1.5279	0.03288	0.0034797	2.45846	down
	ECD_01838	41.2027	200.152	-2.2803	5.39e-06	7.19e-07	6.14327	down
	ECD_01863	30.4181	115.023	-1.9189	0.025469	0.0027238	2.56482	down
	ECD_01864	52.2638	195.604	-1.904	0.0044575	0.00050326	3.29821	down
	ECD_01870	31.2477	147.515	-2.239	0.00017168	2.12e-05	4.67366	down
	ECD_01873	83.788	2301.75	-4.7798	3.81e-301	5.38e-300	299.269	down
	ECD_01889	35.6721	133.868	-1.9079	0.017897	0.0019344	2.71345	down
	ECD_01894	123.331	757.72	-2.6191	3.72e-30	1.41e-30	29.8508	down
	ECD_01910	194.399	924.081	-2.249	2.19e-21	5.78e-22	21.2381	down
	ECD_01919	139.37	528.974	-1.9243	1.34e-06	1.85e-07	6.73283	down
	ECD_01921	78.2574	265.137	-1.7604	0.012305	0.0013458	2.87102	down
	ECD_01923	75.4921	274.235	-1.861	0.0017742	0.00020656	3.68495	down
	ECD_01928	67.1963	237.844	-1.8236	0.0066867	0.00074473	3.128	down
	ECD_01930	114.759	491.283	-2.0979	3.57e-09	5.53e-10	9.25727	down
	ECD_01931	116.695	1707.79	-3.8713	3.91e-166	2.86e-165	164.544	down
	ECD_01942	116.695	449.693	-1.9462	4.01e-06	5.4e-07	6.26761	down
	ECD_01943	154.579	479.586	-1.6334	0.018358	0.0019815	2.70301	down
	ECD_01946	111.441	223.547	-1.0043	0.021947	0.0023574	2.62757	down
	ECD_02017	201.036	1506.34	-2.9055	9.97e-79	2.03e-78	77.6925	down
	ECD_02018	193.017	1865.71	-3.2729	3.9e-130	2.03e-129	128.693	down
	ECD_02019	21.0161	255.389	-3.6031	2.8e-23	7.96e-24	23.0991	down
	ECD_02020	43.6914	794.761	-4.1851	1.21e-88	3.12e-88	87.5058	down
	ECD_02021	140.476	6538.1	-5.5405	0	0	>306	down
	ECD_02024	147.666	3295.37	-4.48	0	0	>306	down
	ECD_02044	222.052	796.711	-1.8432	2.53e-07	3.59e-08	7.44491	down
	ECD_02057	8.01931	85.7796	-3.4191	4.77e-08	7e-09	8.1549	down
	ECD_02063	314.965	1037.15	-1.7194	7.48e-06	9.91e-07	6.00393	down
	ECD_02082	80.4696	1398.47	-4.1193	7.53e-151	4.65e-150	149.333	down
	ECD_02088	42.8618	154.663	-1.8514	0.021102	0.0022703	2.64392	down
	ECD_02115	120.013	1046.25	-3.124	2.7e-66	3.82e-66	65.4179	down
	ECD_02160	204.354	426.949	-1.063	0.008972	0.00099089	3.00397	down
	ECD_02161	130.245	265.137	-1.0255	0.019455	0.0020971	2.67838	down
	ECD_02178	166.746	582.912	-1.8056	4.21e-05	5.37e-06	5.27003	down
	ECD_02179	157.897	1267.2	-3.0046	1.38e-72	2.39e-72	71.6216	down
	ECD_02180	238.367	977.368	-2.0357	1.25e-14	2.48e-15	14.6055	down
	ECD_02181	233.943	1891.7	-3.0155	1.95e-108	7.28e-108	107.138	down
	ECD_02182	77.1513	419.8	-2.4439	4.73e-14	9.1e-15	14.041	down
	ECD_02183	160.386	338.57	-1.0779	0.027579	0.0029392	2.53177	down
	ECD_02193	64.9841	223.547	-1.7824	0.015754	0.0017112	2.7667	down
	ECD_02201	150.155	491.933	-1.712	0.0024787	0.00028538	3.54458	down
	ECD_02202	138.817	434.097	-1.6448	0.019727	0.0021259	2.67246	down
	ECD_02203	142.688	669.991	-2.2313	1.88e-15	3.88e-16	15.4112	down
	ECD_02206	31.8007	153.364	-2.2698	8.02e-05	1.01e-05	4.99568	down
	ECD_02207	61.6657	287.882	-2.2229	2.37e-07	3.36e-08	7.47366	down
	ECD_02208	231.177	1471.25	-2.67	2.01e-60	2.32e-60	59.6345	down
	ECD_02209	132.457	647.246	-2.2888	1.66e-16	3.59e-17	16.4449	down
	ECD_02210	24.3345	232.645	-3.2571	1.58e-17	3.56e-18	17.4486	down
	ECD_02211	130.245	949.425	-2.8658	1.8e-48	1.41e-48	47.8508	down
	ECD_02212	52.2638	277.484	-2.4085	2.43e-09	3.8e-10	9.42022	down
	ECD_02213	44.7975	185.206	-2.0476	0.00065505	7.85e-05	4.10513	down
	ECD_02219	35.6721	246.292	-2.7875	8.05e-13	1.47e-13	12.8327	down
	ECD_02220	70.2381	278.784	-1.9888	0.0001115	1.39e-05	4.85699	down
	ECD_02221	73.5564	340.519	-2.2108	2.8e-08	4.16e-09	8.38091	down
	ECD_02222	133.01	696.635	-2.3889	1.29e-20	3.31e-21	20.4802	down
	ECD_02234	78.5339	478.286	-2.6065	2.39e-19	5.86e-20	19.2321	down
	ECD_02248	171.724	592.659	-1.7871	7.13e-05	9e-06	5.04576	down
	ECD_02254	74.1095	295.03	-1.9931	6.35e-05	8.04e-06	5.09474	down
	ECD_02306	219.563	789.563	-1.8464	2.42e-07	3.44e-08	7.46344	down
	ECD_02314	136.605	3875.68	-4.8264	0	0	>306	down
	ECD_02315	37.6078	1592.77	-5.4044	4.31e-235	4.49e-234	233.348	down
	ECD_02316	195.505	1831.27	-3.2276	8.78e-124	4.18e-123	122.379	down
	ECD_02317	115.036	874.043	-2.9256	2.77e-47	2.04e-47	46.6904	down
	ECD_02322	142.965	530.924	-1.8928	4.25e-06	5.71e-07	6.24336	down
	ECD_02325	74.386	465.29	-2.645	1.05e-19	2.61e-20	19.5834	down
	ECD_02370	200.483	695.335	-1.7942	1.25e-05	1.64e-06	5.78516	down
	ECD_02393	186.38	610.855	-1.7126	0.00073252	8.74e-05	4.05849	down
	ECD_02394	242.515	488.034	-1.0089	0.00084115	0.0001	4	down
	ECD_02406	126.097	439.296	-1.8007	0.00043314	5.25e-05	4.27984	down
	ECD_02407	92.3603	308.027	-1.7377	0.010582	0.0011622	2.93472	down
	ECD_02408	95.1256	365.863	-1.9434	3.46e-05	4.43e-06	5.3536	down
	ECD_02415	197.994	402.255	-1.0227	0.0036772	0.00041803	3.37879	down
	ECD_02421	49.4985	180.657	-1.8678	0.01023	0.001126	2.94846	down
	ECD_02422	127.479	562.766	-2.1423	3.03e-11	5.16e-12	11.2874	down
	ECD_02425	30.4181	176.758	-2.5388	1.68e-07	2.41e-08	7.61798	down
	ECD_02443	155.685	1623.31	-3.3822	6.27e-122	2.92e-121	120.535	down
	ECD_02458	51.7107	243.692	-2.2365	1.45e-06	1.99e-07	6.70115	down
	ECD_02463	217.351	475.687	-1.13	0.03527	0.0037285	2.42847	down
	ECD_02465	63.878	268.386	-2.0709	2.41e-05	3.11e-06	5.50724	down
	ECD_02466	64.9841	551.719	-3.0858	9.1e-35	4.2e-35	34.3768	down
	ECD_02479	198.824	423.05	-1.0893	0.018408	0.0019865	2.70191	down
	ECD_02482	536.188	1745.49	-1.7028	2.65e-08	3.94e-09	8.4045	down
	ECD_02485	149.049	458.141	-1.62	0.027945	0.0029773	2.52618	down
	ECD_02486	777.32	12451.7	-4.0017	0	0	>306	down
	ECD_02490	244.451	879.891	-1.8478	4.63e-08	6.8e-09	8.16749	down
	ECD_02495	83.5114	443.195	-2.4079	4.83e-14	9.28e-15	14.0325	down
	ECD_02496	133.01	478.286	-1.8463	5.87e-05	7.43e-06	5.12901	down
	ECD_02497	27.3763	212.5	-2.9565	5.13e-13	9.43e-14	13.0255	down
	ECD_02498	13.8264	111.773	-3.0151	7.67e-08	1.11e-08	7.95468	down
	ECD_02502	247.493	888.339	-1.8437	5.04e-08	7.4e-09	8.13077	down
	ECD_02505	56.1352	192.354	-1.7768	0.026947	0.0028765	2.54114	down
	ECD_02510	121.949	471.138	-1.9499	2.08e-06	2.83e-07	6.54821	down
	ECD_02542	60.0066	534.173	-3.1541	1.74e-35	8.3e-36	35.0809	down
	ECD_02543	215.968	686.237	-1.6679	0.0016113	0.00018826	3.72524	down
	ECD_02546	84.341	584.861	-2.7938	1.73e-28	6.19e-29	28.2083	down
	ECD_02547	410.091	1437.46	-1.8095	8.91e-11	1.49e-11	10.8268	down
	ECD_02549	180.849	673.89	-1.8977	1.75e-07	2.51e-08	7.60033	down
	ECD_02591	232.283	1279.55	-2.4617	1.39e-40	8.04e-41	40.0947	down
	ECD_02592	156.515	1091.09	-2.8014	4.58e-52	4.1e-52	51.3872	down
	ECD_02601	188.039	1018.31	-2.4371	1.56e-31	6.22e-32	31.2062	down
	ECD_02602	97.8909	603.057	-2.623	1.91e-24	5.73e-25	24.2418	down
	ECD_02607	132.733	665.442	-2.3258	5.85e-18	1.34e-18	17.8729	down
	ECD_02608	243.621	1074.19	-2.1405	4.99e-20	1.25e-20	19.9031	down
	ECD_02624	129.139	1589.52	-3.6216	3.88e-137	2.16e-136	135.666	down
	ECD_02625	221.775	778.515	-1.8116	1.65e-06	2.26e-07	6.64589	down
	ECD_02640	168.959	996.213	-2.5598	2.18e-36	1.07e-36	35.9706	down
	ECD_02675	51.4342	194.954	-1.9223	0.0034478	0.00039341	3.40515	down
	ECD_02682	94.296	500.381	-2.4078	1.17e-15	2.44e-16	15.6126	down
	ECD_02722	139.094	545.87	-1.9725	1.27e-07	1.83e-08	7.73755	down
	ECD_02740	86.5532	558.217	-2.6892	1.75e-24	5.27e-25	24.2782	down
	ECD_02744	205.46	1195.72	-2.5409	2.65e-42	1.63e-42	41.7878	down
	ECD_02745	74.386	328.172	-2.1413	4e-07	5.63e-08	7.24949	down
	ECD_02756	82.4053	2126.95	-4.6899	2.12e-272	2.63e-271	270.58	down
	ECD_02757	126.373	1044.95	-3.0477	2.35e-62	2.91e-62	61.5361	down
	ECD_02765	179.743	1255.5	-2.8043	8.17e-60	9.37e-60	59.0283	down
	ECD_02772	120.29	778.515	-2.6942	1.12e-33	4.89e-34	33.3107	down
	ECD_02870	84.341	269.036	-1.6735	0.044626	0.0046889	2.32893	down
	ECD_02884	128.309	496.482	-1.9521	1.02e-06	1.4e-07	6.85387	down
	ECD_02901	51.7107	410.702	-2.9896	2.21e-24	6.59e-25	24.1811	down
	ECD_02907	136.605	647.896	-2.2458	2.26e-15	4.64e-16	15.3335	down
	ECD_02909	41.4792	164.411	-1.9868	0.0030855	0.00035299	3.45224	down
	ECD_02913	107.016	350.917	-1.7133	0.010339	0.0011374	2.94409	down
	ECD_02935	34.8425	649.196	-4.2197	1.24e-73	2.23e-73	72.6517	down
	ECD_02937	288.695	1277.6	-2.1458	8.94e-24	2.61e-24	23.5834	down
	ECD_02966	30.9711	129.969	-2.0692	0.0033604	0.00038366	3.41605	down
	ECD_03030	219.563	1380.92	-2.6529	1.01e-55	1.03e-55	54.9872	down
	ECD_03031	283.441	1428.36	-2.3332	3.79e-37	1.92e-37	36.7167	down
	ECD_03032	22.9518	1032.6	-5.4915	5.17e-155	3.3e-154	153.481	down
	ECD_03035	521.532	1575.88	-1.5953	0.00020642	2.54e-05	4.59517	down
	ECD_03036	194.399	595.909	-1.6161	0.013471	0.0014697	2.83277	down
	ECD_03037	34.566	173.509	-2.3276	1.01e-05	1.33e-06	5.87615	down
	ECD_03038	163.981	557.568	-1.7656	0.00023904	2.94e-05	4.53165	down
	ECD_03040	32.9068	149.465	-2.1833	0.00034664	4.22e-05	4.37469	down
	ECD_03043	337.641	1353.63	-2.0033	3.63e-18	8.4e-19	18.0757	down
	ECD_03044	172.277	555.618	-1.6894	0.0025065	0.00028842	3.53997	down
	ECD_03050	37.8843	339.219	-3.1625	2.81e-23	8e-24	23.0969	down
	ECD_03051	45.9036	267.736	-2.5441	1.03e-10	1.72e-11	10.7645	down
	ECD_03057	38.4374	214.449	-2.4801	3.16e-08	4.68e-09	8.32975	down
	ECD_03065	18.8039	121.521	-2.6921	1.82e-06	2.48e-07	6.60555	down
	ECD_03067	139.647	705.732	-2.3373	2.68e-19	6.54e-20	19.1844	down
	ECD_03068	18.2508	316.475	-4.1161	1.67e-35	8.02e-36	35.0958	down
	ECD_03077	354.785	3604.04	-3.3446	6.29e-262	7.54e-261	260.123	down
	ECD_03078	225.37	1282.15	-2.5082	2.47e-43	1.61e-43	42.7932	down
	ECD_03080	48.9454	200.802	-2.0365	0.00046881	5.67e-05	4.24642	down
	ECD_03090	29.5885	250.84	-3.0837	1.17e-16	2.55e-17	16.5935	down
	ECD_03091	54.1995	762.919	-3.8152	2.05e-73	3.64e-73	72.4389	down
	ECD_03096	152.92	1950.19	-3.6728	2.45e-172	1.86e-171	170.73	down
	ECD_03097	51.7107	200.152	-1.9526	0.0018988	0.00022054	3.65651	down
	ECD_03098	431.66	2615.63	-2.5992	2.09e-97	6.68e-97	96.1752	down
	ECD_03110	93.743	362.614	-1.9517	2.99e-05	3.85e-06	5.41454	down
	ECD_03113	52.8168	441.245	-3.0625	1.22e-27	4.18e-28	27.3788	down
	ECD_03114	81.2992	593.959	-2.8691	4.67e-31	1.84e-31	30.7352	down
	ECD_03118	91.8073	379.51	-2.0475	1.08e-06	1.48e-07	6.82974	down
	ECD_03119	11.6142	367.163	-4.9825	7.94e-52	7.01e-52	51.1543	down
	ECD_03125	21.8457	126.07	-2.5288	1.14e-05	1.5e-06	5.82391	down
	ECD_03134	17.9743	111.124	-2.6282	1.12e-05	1.47e-06	5.83268	down
	ECD_03137	91.8073	316.475	-1.7854	0.0038316	0.00043482	3.36169	down
	ECD_03138	54.1995	228.096	-2.0733	9.43e-05	1.18e-05	4.92812	down
	ECD_03145	27.6528	634.249	-4.5196	5.48e-79	1.13e-78	77.9469	down
	ECD_03146	112.547	1474.5	-3.7116	2.35e-133	1.28e-132	131.893	down
	ECD_03147	59.73	1195.07	-4.3225	1.26e-138	7.2e-138	137.143	down
	ECD_03148	11.0611	404.854	-5.1938	3.23e-59	3.58e-59	58.4461	down
	ECD_03149	32.6303	603.057	-4.208	2.96e-68	4.41e-68	67.3556	down
	ECD_03150	33.1834	259.288	-2.966	1.13e-15	2.35e-16	15.6289	down
	ECD_03151	118.907	1431.61	-3.5897	1.28e-121	5.89e-121	120.23	down
	ECD_03152	50.0516	492.583	-3.2989	2.69e-36	1.32e-36	35.8794	down
	ECD_03154	133.01	660.243	-2.3115	1.97e-17	4.42e-18	17.3546	down
	ECD_03155	21.8457	180.007	-3.0426	5.16e-12	9.08e-13	12.0419	down
	ECD_03156	34.2895	679.089	-4.3078	3.16e-79	6.54e-79	78.1844	down
	ECD_03157	45.3506	330.771	-2.8666	5.73e-18	1.32e-18	17.8794	down
	ECD_03158	17.1447	367.813	-4.4231	2.61e-45	1.81e-45	44.7423	down
	ECD_03159	37.6078	847.399	-4.4939	3.89e-104	1.36e-103	102.866	down
	ECD_03160	27.6528	258.639	-3.2254	6.48e-19	1.55e-19	18.8097	down
	ECD_03161	43.1384	734.976	-4.0907	2.42e-79	5.03e-79	78.2984	down
	ECD_03162	5.80709	70.1833	-3.5952	2e-07	2.85e-08	7.54516	down
	ECD_03163	0	37.0412	-6.0656	2.23e-07	3.17e-08	7.49894	down
	ECD_03164	20.1865	298.929	-3.8883	8.81e-31	3.43e-31	30.4647	down
	ECD_03165	57.7943	917.582	-3.9888	9.71e-95	2.87e-94	93.5421	down
	ECD_03167	17.4213	291.781	-4.066	2.87e-32	1.18e-32	31.9281	down
	ECD_03168	51.4342	742.774	-3.8521	1.01e-72	1.76e-72	71.7545	down
	ECD_03169	12.7203	321.024	-4.6575	2.3e-42	1.42e-42	41.8477	down
	ECD_03170	52.8168	316.475	-2.583	5.7e-13	1.05e-13	12.9788	down
	ECD_03171	86.2767	504.28	-2.5472	6.25e-19	1.5e-19	18.8239	down
	ECD_03172	79.087	874.043	-3.4662	5.63e-70	8.88e-70	69.0516	down
	ECD_03191	215.415	2686.46	-3.6405	9.69e-233	9.58e-232	231.019	down
	ECD_03192	31.8007	573.814	-4.1735	2.96e-64	3.93e-64	63.4056	down
	ECD_03193	30.9711	483.485	-3.9645	2.71e-50	2.23e-50	49.6517	down
	ECD_03197	60.2831	228.096	-1.9198	0.0016278	0.00019002	3.7212	down
	ECD_03200	107.569	679.089	-2.6583	1.92e-28	6.85e-29	28.1643	down
	ECD_03208	90.1481	1031.96	-3.5169	9.97e-85	2.37e-84	83.6253	down
	ECD_03236	76.8748	449.693	-2.5484	4.5e-17	9.93e-18	17.0031	down
	ECD_03238	34.566	172.209	-2.3167	1.31e-05	1.72e-06	5.76447	down
	ECD_03240	163.705	827.903	-2.3384	2.11e-22	5.8e-23	22.2366	down
	ECD_03255	176.148	639.448	-1.86	1.89e-06	2.58e-07	6.58838	down
	ECD_03266	168.406	547.82	-1.7018	0.0018929	0.00021992	3.65774	down
	ECD_03277	308.329	3346.06	-3.4399	2.2e-258	2.56e-257	256.592	down
	ECD_03282	158.451	536.123	-1.7585	0.00039376	4.78e-05	4.32057	down
	ECD_03284	236.984	783.064	-1.7243	8.07e-05	1.02e-05	4.9914	down
	ECD_03285	190.804	1433.56	-2.9094	2.78e-75	5.33e-75	74.2733	down
	ECD_03288	63.878	318.424	-2.3176	3.01e-09	4.69e-10	9.32883	down
	ECD_03310	152.367	900.036	-2.5624	3.79e-33	1.63e-33	32.7878	down
	ECD_03344	97.8909	1417.31	-3.8558	2.91e-137	1.64e-136	135.785	down
	ECD_03395	187.486	957.223	-2.3521	3.3e-26	1.07e-26	25.9706	down
	ECD_03406	64.7075	1796.17	-4.7948	2.81e-236	3e-235	234.523	down
	ECD_03411	56.6882	205.351	-1.857	0.0072555	0.00080559	3.09389	down
	ECD_03457	170.894	1319.84	-2.9492	5.47e-72	9.09e-72	71.0414	down
	ECD_03467	13.8264	255.389	-4.2072	6.67e-30	2.51e-30	29.6003	down
	ECD_03468	21.5692	167.66	-2.9585	1.36e-10	2.25e-11	10.6478	down
	ECD_03473	197.717	1700.65	-3.1046	5.27e-105	1.88e-104	103.726	down
	ECD_03476	67.7493	290.481	-2.1002	5.34e-06	7.13e-07	6.14691	down
	ECD_03494	23.2283	355.466	-3.9358	5.26e-37	2.65e-37	36.5768	down
	ECD_03506	19.91	113.723	-2.514	3.69e-05	4.73e-06	5.32514	down
	ECD_03507	215.692	467.889	-1.1172	0.027075	0.0028885	2.53933	down
	ECD_03510	137.711	809.708	-2.5558	9.67e-30	3.62e-30	29.4413	down
	ECD_03511	351.467	2342.04	-2.7363	1.99e-102	6.92e-102	101.16	down
	ECD_03554	6.63667	55.8867	-3.074	9.8e-05	1.23e-05	4.91009	down
	ECD_03556	3.59486	27.9434	-2.9585	0.0087623	0.00096827	3.014	down
	ECD_03570	42.8618	163.761	-1.9338	0.0063414	0.00070687	3.15066	down
	ECD_03582	302.798	1071.6	-1.8233	8.65e-09	1.32e-09	8.87943	down
	ECD_03584	119.184	241.093	-1.0164	0.021845	0.0023477	2.62936	down
	ECD_03585	99.8266	344.418	-1.7867	0.0024874	0.00028631	3.54316	down
	ECD_03587	1.9357	37.6911	-4.2833	9.8e-06	1.29e-06	5.88941	down
	ECD_03588	0	9.09784	-5.04	0.016482	0.0017884	2.74754	down
	ECD_03589	116.971	499.082	-2.0931	3.3e-09	5.12e-10	9.29073	down
	ECD_03613	235.878	826.604	-1.8092	8.98e-07	1.24e-07	6.90658	down
	ECD_03614	134.946	469.838	-1.7998	0.00028047	3.43e-05	4.46471	down
	ECD_03615	38.1609	232.645	-2.608	3.43e-10	5.59e-11	10.2526	down
	ECD_03616	149.602	1031.31	-2.7853	1.63e-48	1.28e-48	47.8928	down
	ECD_03617	50.3281	602.407	-3.5813	5.15e-52	4.6e-52	51.3372	down
	ECD_03618	87.6594	1343.23	-3.9377	6.73e-135	3.7e-134	133.432	down
	ECD_03620	19.357	421.1	-4.4432	6.37e-52	5.66e-52	51.2472	down
	ECD_03621	38.1609	174.159	-2.1902	0.00010044	1.26e-05	4.89963	down
	ECD_03622	51.7107	396.406	-2.9384	1.33e-22	3.67e-23	22.4353	down
	ECD_03626	69.9616	235.244	-1.7495	0.021535	0.0023157	2.63532	down
	ECD_03634	67.1963	3118.61	-5.5364	0	0	>306	down
	ECD_03635	187.486	1544.03	-3.0418	8.01e-91	2.21e-90	89.6556	down
	ECD_03636	93.743	658.944	-2.8134	1.67e-32	6.9e-33	32.1612	down
	ECD_03637	189.975	3469.53	-4.1909	0	0	>306	down
	ECD_03638	78.8105	356.765	-2.1785	3.8e-08	5.61e-09	8.25104	down
	ECD_03646	113.1	461.39	-2.0284	1.55e-07	2.22e-08	7.65365	down
	ECD_03647	9.40195	92.9279	-3.3051	4.36e-08	6.42e-09	8.19246	down
	ECD_03648	136.052	1013.11	-2.8966	4.19e-53	3.97e-53	52.4012	down
	ECD_03649	184.444	1018.31	-2.4649	8.61e-33	3.62e-33	32.4413	down
	ECD_03652	249.428	1192.47	-2.2573	1.57e-27	5.37e-28	27.27	down
	ECD_03658	117.524	504.28	-2.1013	1.92e-09	3.02e-10	9.51999	down
	ECD_03659	63.6014	738.875	-3.5382	6.43e-62	7.85e-62	61.1051	down
	ECD_03660	112.823	606.956	-2.4275	3.43e-19	8.35e-20	19.0783	down
	ECD_03661	207.119	1894.3	-3.1931	7.69e-125	3.71e-124	123.431	down
	ECD_03681	291.46	1210.01	-2.0537	1.65e-18	3.88e-19	18.4112	down
	ECD_03684	11.8907	66.2843	-2.4788	0.0021191	0.00024534	3.61023	down
	ECD_03708	525.68	4260.39	-3.0187	1.52e-242	1.67e-241	240.777	down
	ECD_03718	174.766	1167.77	-2.7403	3.37e-52	3.03e-52	51.5186	down
	ECD_03729	60.8361	286.582	-2.2359	1.77e-07	2.53e-08	7.59688	down
	ECD_03730	36.5017	167.01	-2.1939	0.00013173	1.63e-05	4.78781	down
	ECD_03755	178.361	4404	-4.6259	0	0	>306	down
	ECD_03756	170.894	739.524	-2.1135	1.64e-13	3.08e-14	13.5114	down
	ECD_03779	253.576	1068.35	-2.0749	2.47e-17	5.51e-18	17.2588	down
	ECD_03799	266.296	2349.19	-3.1411	1.83e-148	1.11e-147	146.955	down
	ECD_03801	113.653	493.883	-2.1195	1.29e-09	2.04e-10	9.69037	down
	ECD_03804	112.27	638.798	-2.5084	1.99e-22	5.48e-23	22.2612	down
	ECD_03807	25.7171	129.319	-2.3301	0.00013313	1.65e-05	4.78252	down
	ECD_03808	69.4085	483.485	-2.8003	5.53e-24	1.63e-24	23.7878	down
	ECD_03809	147.389	552.369	-1.906	1.63e-06	2.23e-07	6.6517	down
	ECD_03811	145.177	2632.53	-4.1806	1.28e-288	1.63e-287	286.788	down
	ECD_03812	95.1256	1222.36	-3.6837	2.39e-109	9.11e-109	108.04	down
	ECD_03813	247.216	499.731	-1.0154	0.00092585	0.00010979	3.95944	down
	ECD_03814	108.122	483.485	-2.1608	3.3e-10	5.39e-11	10.2684	down
	ECD_03816	154.579	482.835	-1.6432	0.014463	0.0015748	2.80277	down
	ECD_03821	45.9036	595.259	-3.6968	1.49e-54	1.48e-54	53.8297	down
	ECD_03827	208.779	625.801	-1.5837	0.025838	0.0027618	2.55881	down
	ECD_03828	286.206	914.983	-1.6767	0.00018446	2.27e-05	4.64397	down
	ECD_03840	127.479	897.437	-2.8155	9.6e-44	6.32e-44	43.1993	down
	ECD_03841	287.589	1705.85	-2.5684	9.65e-62	1.16e-61	60.9355	down
	ECD_03842	90.9777	292.431	-1.6845	0.030586	0.0032456	2.48871	down
	ECD_03843	162.045	341.169	-1.0741	0.024873	0.002663	2.57463	down
	ECD_03844	177.254	378.86	-1.0958	0.029698	0.0031548	2.50103	down
	ECD_03845	258.83	802.559	-1.6326	0.0023486	0.00027101	3.56701	down
	ECD_03847	158.727	730.427	-2.2022	7.38e-16	1.55e-16	15.8097	down
	ECD_03848	43.6914	221.597	-2.3425	4.32e-07	6.06e-08	7.21753	down
	ECD_03858	56.4117	233.295	-2.0481	0.00012979	1.61e-05	4.79317	down
	ECD_03859	30.1415	639.448	-4.407	4.62e-77	9.18e-77	76.0372	down
	ECD_03860	120.843	1094.34	-3.1789	3.69e-72	6.23e-72	71.2055	down
	ECD_03861	61.6657	876.642	-3.8294	1.26e-84	2.98e-84	83.5258	down
	ECD_03862	61.1127	870.793	-3.8328	3.35e-84	7.85e-84	83.1051	down
	ECD_03863	572.136	3166.7	-2.4685	8.45e-99	2.81e-98	97.5513	down
	ECD_03864	387.139	3000.99	-2.9545	4.42e-162	3.12e-161	160.506	down
	ECD_03872	46.1802	166.361	-1.849	0.017258	0.0018689	2.72841	down
	ECD_03877	37.8843	1145.03	-4.9176	1.54e-155	1.02e-154	153.991	down
	ECD_03886	126.926	796.711	-2.6501	9e-33	3.77e-33	32.4237	down
	ECD_03887	155.409	470.488	-1.5981	0.040403	0.0042531	2.37129	down
	ECD_03891	716.484	2150.99	-1.586	3e-05	3.87e-06	5.41229	down
	ECD_03895	59.73	266.437	-2.1573	3.37e-06	4.54e-07	6.34294	down
	ECD_03896	334.875	686.237	-1.0351	0.00026713	3.27e-05	4.48545	down
	ECD_03897	169.512	1019.61	-2.5886	1.5e-38	7.97e-39	38.0985	down
	ECD_03922	62.2188	510.129	-3.0354	5.02e-31	1.97e-31	30.7055	down
	ECD_03925	156.791	323.623	-1.0455	0.015612	0.0016963	2.7705	down
	ECD_03926	193.846	582.262	-1.5868	0.029463	0.0031316	2.50423	down
	ECD_03928	12.1672	187.156	-3.9432	2.55e-20	6.45e-21	20.1904	down
	ECD_04007	24.0579	111.124	-2.2076	0.0015668	0.00018311	3.73729	down
	ECD_04013	324.644	1954.74	-2.59	1.98e-72	3.39e-72	71.4698	down
	ECD_04030	113.376	437.346	-1.9477	5.19e-06	6.93e-07	6.15927	down
	ECD_04038	148.772	473.088	-1.669	0.0086046	0.00095163	3.02153	down
	ECD_04039	30.4181	331.421	-3.4457	2.75e-27	9.31e-28	27.0311	down
	ECD_04040	175.872	569.265	-1.6946	0.0019051	0.00022122	3.65518	down
	ECD_04044	173.383	1114.49	-2.6843	5.93e-47	4.33e-47	46.3635	down
	ECD_04067	56.4117	929.279	-4.042	5.66e-98	1.82e-97	96.7399	down
	ECD_04068	11.3376	164.411	-3.8581	1.95e-17	4.39e-18	17.3575	down
	ECD_04069	2.76528	22.0948	-2.9982	0.017682	0.0019123	2.71844	down
	ECD_04070	70.2381	301.528	-2.102	3.38e-06	4.55e-07	6.34199	down
	ECD_04078	134.116	270.336	-1.0113	0.013627	0.0014863	2.82789	down
	ECD_04088	57.2413	194.304	-1.7632	0.031046	0.0032918	2.48257	down
	ECD_04095	119.737	768.767	-2.6827	7.36e-33	3.11e-33	32.5072	down
	ECD_04100	88.2124	558.217	-2.6618	9.23e-24	2.7e-24	23.5686	down
	ECD_04103	202.418	415.251	-1.0366	0.0047901	0.00053973	3.26782	down
	ECD_04104	235.049	960.472	-2.0308	3.09e-14	6e-15	14.2218	down
	ECD_04111	50.3281	475.037	-3.2386	1.1e-33	4.81e-34	33.3179	down
	ECD_04121	126.373	446.444	-1.8208	0.00021939	2.7e-05	4.56864	down
	ECD_04124	298.65	874.043	-1.5492	0.024657	0.0026413	2.57818	down
	ECD_04196	86.5532	505.58	-2.5463	5.92e-19	1.42e-19	18.8477	down
	ECD_04197	49.775	1352.33	-4.7639	4.22e-177	3.63e-176	175.44	down
	ECD_04198	31.5242	155.963	-2.3067	3.93e-05	5.02e-06	5.2993	down
	ECD_04199	89.042	658.944	-2.8876	7.34e-35	3.42e-35	34.466	down
	ECD_04259	108.122	1030.01	-3.2519	1.2e-71	1.96e-71	70.7077	down
	ECD_04260	116.142	660.893	-2.5085	3.75e-23	1.06e-23	22.9747	down
	ECD_04272	154.856	555.618	-1.8432	1.67e-05	2.17e-06	5.66354	down
	ECD_04277	112.823	506.88	-2.1676	9.11e-11	1.52e-11	10.8182	down
	ECD_04339	45.6271	298.929	-2.7118	3.74e-14	7.23e-15	14.1409	down
	ECD_04373	53.6464	217.698	-2.0208	0.00036045	4.38e-05	4.35853	down
	ECD_04379	104.251	377.56	-1.8566	0.00027416	3.36e-05	4.47366	down
	ECD_04388	18.5274	178.058	-3.2646	7.75e-14	1.48e-14	13.8297	down
	ECD_10002	3.87139	29.8929	-2.9489	0.0069486	0.00077215	3.1123	down
	ECD_10004	307.776	5386.57	-4.1294	0	0	>306	down
	ECD_10020	21.0161	95.5273	-2.1844	0.0041918	0.00047475	3.32354	down
	ECD_10022	6.08361	35.7415	-2.5546	0.017429	0.0018859	2.72448	down
	ECD_10058	114.759	415.901	-1.8576	0.00013036	1.62e-05	4.79048	down
	ECD_n04325	35.9486	518.577	-3.8505	2.77e-51	2.38e-51	50.6234	down
	ECD_n04343	27.6528	302.828	-3.453	3.53e-25	1.09e-25	24.9626	down
	ECD_n04348	21710.8	250558	-3.5287	0	0	>306	down
	ECD_n04352	425.023	7366.65	-4.1154	0	0	>306	down
	ECD_n04358	21.5692	298.929	-3.7928	1.56e-29	5.8e-30	29.2366	down
	ECD_n04368	2672.64	36660.4	-3.7779	0	0	>306	down
	ECD_n04383	2705.55	8285.53	-1.6147	4.04e-20	1.02e-20	19.9914	down
	ECD_t00015	3.59486	144.266	-5.3266	1.2e-22	3.32e-23	22.4789	down
	ECD_t00020	1.65917	14.9465	-3.1713	0.03634	0.0038376	2.41594	down
	ECD_t00075	0	10.3975	-4.2327	0.021322	0.0022934	2.63952	down
	ECD_t00080	7.18973	49.3883	-2.7802	0.0014037	0.00016454	3.78373	down
	ECD_00024	9.12542	3.89907	1.2268	0.0011043	0.00013048	3.88446	up
	ECD_00040	230.624	100.726	1.1951	1.15e-59	1.29e-59	58.8894	up
	ECD_00063	49.775	20.7951	1.2592	1.69e-14	3.33e-15	14.4776	up
	ECD_00065	155.685	62.3852	1.3194	6.09e-43	3.87e-43	42.4123	up
	ECD_00068	180.573	89.6787	1.0097	2.4e-43	1.56e-43	42.8069	up
	ECD_00069	83.2349	37.6911	1.143	3.91e-22	1.07e-22	21.9706	up
	ECD_00152	515.725	241.743	1.0931	2.83e-125	1.4e-124	123.854	up
	ECD_00222	249.705	123.471	1.0161	1.93e-59	2.15e-59	58.6676	up
	ECD_00228	24.611	11.6972	1.0731	2.28e-07	3.24e-08	7.48945	up
	ECD_00251	27.6528	10.3975	1.4112	3.78e-09	5.86e-10	9.2321	up
	ECD_00261	304.457	144.916	1.071	5.64e-74	1.02e-73	72.9914	up
	ECD_00314	6.63667	3.24923	1.0304	0.0078188	0.00086618	3.06239	up
	ECD_00340	10.7846	5.19877	1.0527	0.00065172	7.82e-05	4.10679	up
	ECD_00417	231.454	100.726	1.2003	5.26e-60	6.05e-60	59.2182	up
	ECD_00419	49.775	22.0948	1.1717	5.12e-14	9.82e-15	14.0079	up
	ECD_00448	723.674	334.671	1.1126	1.41e-176	1.19e-175	174.924	up
	ECD_00451	11.3376	5.19877	1.1249	0.00037745	4.59e-05	4.33819	up
	ECD_00468	382.162	170.909	1.161	3.24e-96	9.94e-96	95.0026	up
	ECD_00470	118.907	48.7384	1.2867	8.66e-33	3.64e-33	32.4389	up
	ECD_00471	304.734	146.865	1.0531	2.02e-73	3.6e-73	72.4437	up
	ECD_00499	8.29584	3.24923	1.3523	0.0014147	0.00016578	3.78047	up
	ECD_00501	29.312	12.9969	1.1733	7.49e-09	1.15e-09	8.9393	up
	ECD_00511	5.80709	0	3.1596	0.0011354	0.00013392	3.87315	up
	ECD_00513	42.3088	20.7951	1.0247	1.99e-11	3.42e-12	11.466	up
	ECD_00530	43.6914	14.2966	1.6117	1.68e-14	3.3e-15	14.4815	up
	ECD_00544	8.57237	2.59938	1.7215	0.0005441	6.55e-05	4.18376	up
	ECD_00556	82.6819	39.6406	1.0606	3.15e-21	8.25e-22	21.0835	up
	ECD_00564	100.656	42.24	1.2528	1.21e-27	4.16e-28	27.3809	up
	ECD_00584	53.3699	25.9938	1.0379	4.14e-14	7.97e-15	14.0985	up
	ECD_00666	14.3795	3.24923	2.1458	2.19e-06	2.98e-07	6.52578	up
	ECD_00677	193.017	94.2276	1.0345	9.29e-47	6.75e-47	46.1707	up
	ECD_00751	17.6978	3.24923	2.4454	6.18e-08	9.03e-09	8.04431	up
	ECD_00756	156.515	67.584	1.2115	2.41e-41	1.44e-41	40.8416	up
	ECD_00818	5.53056	0	3.0893	0.0015505	0.00018126	3.7417	up
	ECD_00833	175.319	83.1803	1.0757	1.88e-43	1.23e-43	42.9101	up
	ECD_00836	6.08361	0	3.2268	0.00083287	9.9e-05	4.00436	up
	ECD_00987	196.611	98.1267	1.0026	7.04e-47	5.13e-47	46.2899	up
	ECD_01001	88.7655	33.792	1.3933	6.74e-26	2.16e-26	25.6655	up
	ECD_01140	21.0161	6.49846	1.6933	7e-08	1.02e-08	7.9914	up
	ECD_01191	5.80709	1.29969	2.1596	0.0025824	0.0002969	3.52739	up
	ECD_01204	50.6046	24.6941	1.0351	1.93e-13	3.63e-14	13.4401	up
	ECD_01279	286.483	125.42	1.1917	1.45e-73	2.59e-73	72.5867	up
	ECD_01289	28.2058	11.0474	1.3523	3.98e-09	6.15e-10	9.21112	up
	ECD_01332	12.9968	5.84861	1.152	0.00012805	1.59e-05	4.7986	up
	ECD_01335	335.705	154.013	1.1241	2.23e-83	5.02e-83	82.2993	up
	ECD_01338	5.53056	2.59938	1.0893	0.01379	0.0015033	2.82295	up
	ECD_01343	6.9132	1.94954	1.8262	0.0016144	0.0001885	3.72469	up
	ECD_01344	13.8264	4.54892	1.6038	1.63e-05	2.12e-06	5.67366	up
	ECD_01410	462.908	218.348	1.0841	3.57e-112	1.46e-111	110.836	up
	ECD_01421	374.419	178.058	1.0723	1.34e-90	3.69e-90	89.433	up
	ECD_01430	6.9132	3.24923	1.0893	0.0058986	0.00065974	3.18063	up
	ECD_01434	174.766	86.4295	1.0158	3.95e-42	2.43e-42	41.6144	up
	ECD_01450	252.47	120.221	1.0704	1.22e-61	1.46e-61	60.8356	up
	ECD_01458	5.53056	1.29969	2.0893	0.0035297	0.00040195	3.39583	up
	ECD_01460	133.563	61.0855	1.1286	2.62e-34	1.19e-34	33.9245	up
	ECD_01461	40.9261	19.4954	1.0699	2.58e-11	4.41e-12	11.3556	up
	ECD_01466	32.3538	10.3975	1.6377	3.34e-11	5.67e-12	11.2464	up
	ECD_01529	72.4503	35.7415	1.0194	1.88e-18	4.4e-19	18.3565	up
	ECD_01540	9.40195	3.89907	1.2698	0.00083252	9.9e-05	4.00436	up
	ECD_01585	127.479	62.3852	1.031	2.05e-31	8.15e-32	31.0888	up
	ECD_01601	54.1995	25.9938	1.0601	1.91e-14	3.75e-15	14.426	up
	ECD_01700	142.412	66.9341	1.0893	7.72e-36	3.72e-36	35.4295	up
	ECD_01705	135.499	52.6375	1.3641	3.08e-38	1.62e-38	37.7905	up
	ECD_01713	110.611	49.3883	1.1633	3.97e-29	1.45e-29	28.8386	up
	ECD_01721	56.4117	23.3944	1.2698	2.71e-16	5.78e-17	16.2381	up
	ECD_01760	77.9809	37.0412	1.074	3.13e-20	7.92e-21	20.1013	up
	ECD_01765	10.2315	3.89907	1.3918	0.00035474	4.32e-05	4.36452	up
	ECD_01767	3.31834	0	2.3523	0.020131	0.0021676	2.66402	up
	ECD_01806	45.0741	19.4954	1.2092	5.06e-13	9.32e-14	13.0306	up
	ECD_01855	41.7557	14.9465	1.4822	2.19e-13	4.09e-14	13.3883	up
	ECD_01859	249.981	120.221	1.0561	1.2e-60	1.4e-60	59.8539	up
	ECD_01887	55.3056	27.2935	1.0189	1.91e-14	3.74e-15	14.4271	up
	ECD_01901	180.573	89.6787	1.0097	2.4e-43	1.56e-43	42.8069	up
	ECD_01953	141.306	57.1864	1.3051	6.38e-39	3.44e-39	38.4634	up
	ECD_01954	14.1029	6.49846	1.1178	7.53e-05	9.5e-06	5.02228	up
	ECD_01956	98.7205	40.2904	1.2929	1.43e-27	4.9e-28	27.3098	up
	ECD_01957	14.9325	7.1483	1.0628	5.79e-05	7.34e-06	5.1343	up
	ECD_01960	39.5435	19.4954	1.0203	9.39e-11	1.57e-11	10.8041	up
	ECD_01975	510.194	244.342	1.0621	3.59e-122	1.69e-121	120.772	up
	ECD_02060	114.206	52.6375	1.1175	1.95e-29	7.19e-30	29.1433	up
	ECD_02068	242.515	107.874	1.1687	6.05e-62	7.4e-62	61.1308	up
	ECD_02131	104.251	42.24	1.3034	3.86e-29	1.41e-29	28.8508	up
	ECD_02132	44.521	16.896	1.3978	8.72e-14	1.66e-14	13.7799	up
	ECD_02139	144.071	59.7858	1.2689	4.32e-39	2.34e-39	38.6308	up
	ECD_02155	28.7589	11.6972	1.2978	4.14e-09	6.4e-10	9.19382	up
	ECD_02187	296.161	147.515	1.0055	8.41e-70	1.32e-69	68.8794	up
	ECD_02190	133.84	62.3852	1.1012	5.78e-34	2.58e-34	33.5884	up
	ECD_02270	11.0611	3.89907	1.5043	0.00015006	1.86e-05	4.73049	up
	ECD_02295	116.695	53.9372	1.1134	5.47e-30	2.07e-30	29.684	up
	ECD_02296	89.5951	39.6406	1.1764	4.9e-24	1.45e-24	23.8386	up
	ECD_02300	257.171	118.922	1.1127	5.61e-64	7.32e-64	63.1355	up
	ECD_02327	278.187	131.269	1.0835	3.82e-68	5.64e-68	67.2487	up
	ECD_02349	221.499	103.975	1.0911	8.14e-55	8.15e-55	54.0888	up
	ECD_02374	159.833	75.3821	1.0843	6.36e-40	3.59e-40	39.4449	up
	ECD_02375	76.8748	37.0412	1.0534	8.74e-20	2.17e-20	19.6635	up
	ECD_02377	90.9777	40.9403	1.152	3.9e-24	1.16e-24	23.9355	up
	ECD_02430	185.55	84.4799	1.1351	4e-47	2.92e-47	46.5346	up
	ECD_02431	17.4213	7.79815	1.1596	8.91e-06	1.18e-06	5.92812	up
	ECD_02433	109.505	51.3378	1.0929	5.44e-28	1.91e-28	27.719	up
	ECD_02438	113.376	52.6375	1.107	4.22e-29	1.54e-29	28.8125	up
	ECD_02514	9.67848	3.89907	1.3116	0.00062703	7.53e-05	4.12321	up
	ECD_02565	158.727	56.5366	1.4893	1.57e-46	1.13e-46	45.9469	up
	ECD_02570	66.9198	32.4923	1.0423	2.43e-17	5.44e-18	17.2644	up
	ECD_02572	103.421	50.688	1.0288	9e-26	2.87e-26	25.5421	up
	ECD_02573	159.833	77.3316	1.0474	2.96e-39	1.61e-39	38.7932	up
	ECD_02579	165.087	69.5335	1.2474	3.7e-44	2.49e-44	43.6038	up
	ECD_02615	163.705	79.931	1.0343	6.43e-40	3.62e-40	39.4413	up
	ECD_02752	348.978	168.96	1.0465	1.51e-83	3.48e-83	82.4584	up
	ECD_02823	15.209	6.49846	1.2268	2.53e-05	3.27e-06	5.48545	up
	ECD_02829	307.776	131.269	1.2294	3.69e-80	7.71e-80	79.1129	up
	ECD_02830	109.229	51.9877	1.0711	1.18e-27	4.07e-28	27.3904	up
	ECD_02831	130.521	51.9877	1.328	2.12e-36	1.05e-36	35.9788	up
	ECD_02832	56.9648	27.2935	1.0615	4.1e-15	8.33e-16	15.0794	up
	ECD_02833	46.1802	21.4449	1.1066	8.98e-13	1.63e-13	12.7878	up
	ECD_02836	123.331	57.8363	1.0925	2.62e-31	1.04e-31	30.983	up
	ECD_02837	94.0195	41.5901	1.1767	3.81e-25	1.18e-25	24.9281	up
	ECD_02847	416.451	170.26	1.2904	1.58e-110	6.13e-110	109.213	up
	ECD_02851	160.11	79.931	1.0022	1.72e-38	9.12e-39	38.04	up
	ECD_02860	86.8298	42.24	1.0396	5.28e-22	1.43e-22	21.8447	up
	ECD_02947	92.9134	44.8394	1.0511	1.48e-23	4.28e-24	23.3686	up
	ECD_02951	282.612	122.821	1.2023	6.34e-73	1.11e-72	71.9547	up
	ECD_02980	131.351	44.8394	1.5506	1.32e-39	7.32e-40	39.1355	up
	ECD_03022	161.769	72.1329	1.1652	7.54e-42	4.58e-42	41.3391	up
	ECD_03131	285.1	141.017	1.0156	1.36e-67	1.99e-67	66.7011	up
	ECD_03183	35.119	17.5458	1.0011	1.25e-09	1.97e-10	9.70553	up
	ECD_03205	5.80709	2.59938	1.1596	0.010328	0.0011365	2.94443	up
	ECD_03217	19.6335	8.44799	1.2166	1.8e-06	2.45e-07	6.61083	up
	ECD_03221	157.621	67.584	1.2217	8.46e-42	5.12e-42	41.2907	up
	ECD_03231	137.158	66.2843	1.0491	5.91e-34	2.63e-34	33.58	up
	ECD_03244	18.2508	3.89907	2.2268	7.39e-08	1.07e-08	7.97062	up
	ECD_03246	31.2477	6.49846	2.2656	1.55e-12	2.79e-13	12.5544	up
	ECD_03262	21.5692	7.79815	1.4678	1.45e-07	2.08e-08	7.68194	up
	ECD_03271	536.741	259.938	1.0461	1.89e-127	9.6e-127	126.018	up
	ECD_03326	35.119	9.09784	1.9487	4.99e-13	9.19e-14	13.0367	up
	ECD_03327	47.8393	21.4449	1.1576	1.87e-13	3.51e-14	13.4547	up
	ECD_03329	43.6914	15.5963	1.4861	5.9e-14	1.13e-14	13.9469	up
	ECD_03397	294.226	128.02	1.2006	8.64e-76	1.67e-75	74.7773	up
	ECD_03503	95.4021	47.4387	1.008	1.14e-23	3.3e-24	23.4815	up
	ECD_03523	72.1738	26.6437	1.4377	1.09e-21	2.92e-22	21.5346	up
	ECD_03538	8.57237	3.89907	1.1366	0.0019365	0.00022473	3.64834	up
	ECD_03553	51.4342	22.7446	1.1772	1.82e-14	3.57e-15	14.4473	up
	ECD_03563	254.682	118.272	1.1066	3.35e-63	4.25e-63	62.3716	up
	ECD_03742	6.9132	3.24923	1.0893	0.0058986	0.00065974	3.18063	up
	ECD_03784	247.493	120.221	1.0417	1.18e-59	1.33e-59	58.8761	up
	ECD_03830	207.119	98.1267	1.0777	4.61e-51	3.87e-51	50.4123	up
	ECD_03943	34.0129	16.2461	1.066	1.25e-09	1.98e-10	9.70333	up
	ECD_03944	73.0034	34.4418	1.0838	4.03e-19	9.79e-20	19.0092	up
	ECD_03954	65.5371	32.4923	1.0122	8.72e-17	1.91e-17	16.719	up
	ECD_03964	300.862	141.666	1.0866	1.19e-73	2.14e-73	72.6696	up
	ECD_03967	144.901	59.7858	1.2772	1.95e-39	1.07e-39	38.9706	up
	ECD_03969	147.666	62.3852	1.2431	1.3e-39	7.26e-40	39.1391	up
	ECD_03973	136.605	65.6344	1.0575	5.91e-34	2.63e-34	33.58	up
	ECD_03975	47.2863	19.4954	1.2783	6.02e-14	1.15e-14	13.9393	up
	ECD_03977	34.566	9.09784	1.9258	8.86e-13	1.61e-13	12.7932	up
	ECD_04049	136.881	59.7858	1.1951	3.98e-36	1.95e-36	35.71	up
	ECD_04064	63.3249	25.9938	1.2846	3.34e-18	7.75e-19	18.1107	up
	ECD_04074	132.457	62.3852	1.0862	2.08e-33	9.05e-34	33.0434	up
	ECD_04075	102.868	49.3883	1.0586	5.41e-26	1.74e-26	25.7595	up
	ECD_04155	38.4374	14.2966	1.4268	3.2e-12	5.69e-13	12.2449	up
	ECD_04187	68.3024	33.792	1.0153	1.88e-17	4.21e-18	17.3757	up
	ECD_04188	46.7332	18.8455	1.3102	5.81e-14	1.11e-14	13.9547	up
	ECD_04281	9.95501	2.59938	1.9373	0.00012237	1.52e-05	4.81816	up
	ECD_04289	4.9775	1.94954	1.3523	0.013428	0.0014654	2.83404	up
	ECD_04337	12.7203	4.54892	1.4835	5.11e-05	6.5e-06	5.18709	up
	ECD_04357	9.12542	4.54892	1.0044	0.0019427	0.00022538	3.64708	up
	ECD_10035	5.25403	0	3.3934	0.0017676	0.00020585	3.68645	up
	ECD_10056	202.142	100.076	1.0143	2.03e-48	1.58e-48	47.8013	up
	ECD_n04304	21.5692	7.79815	1.4678	1.45e-07	2.08e-08	7.68194	up
	ECD_n04335	6.08361	1.94954	1.6418	0.0040125	0.0004547	3.34228	up
	ECD_n04364	3.31834	0	2.3523	0.020131	0.0021676	2.66402	up
	ECD_n04367	9.40195	4.54892	1.0474	0.0014778	0.00017286	3.76231	up
	ECD_n04378	15.209	4.54892	1.7413	3.84e-06	5.17e-07	6.28651	up
	ECD_t00007	10.5081	4.54892	1.2079	0.00048885	5.9e-05	4.22915	up
	ECD_t00022	36.5017	14.2966	1.3523	2.16e-11	3.7e-12	11.4318	up
	ECD_t00027	11.8907	2.59938	2.1936	1.5e-05	1.96e-06	5.70774	up
	ECD_t00029	3.04181	0	2.2268	0.028024	0.002985	2.52506	up
	ECD_t00032	37.8843	18.8455	1.0074	2.64e-10	4.32e-11	10.3645	up
	ECD_t00034	14.1029	6.49846	1.1178	7.53e-05	9.5e-06	5.02228	up
	ECD_t00035	167.299	71.483	1.2268	2.38e-44	1.6e-44	43.7959	up
	ECD_t00038	7.74278	2.59938	1.5747	0.0013256	0.00015566	3.80782	up
	ECD_t00040	5.25403	1.94954	1.4303	0.009937	0.001095	2.96059	up
	ECD_t00055	4.42445	1.94954	1.1824	0.024453	0.0026216	2.58143	up
	ECD_t00056	21.5692	9.74769	1.1458	8.33e-07	1.15e-07	6.9393	up
	ECD_t00062	19.6335	7.1483	1.4576	5.48e-07	7.66e-08	7.11577	up
	ECD_t00082	3.87139	0	2.5747	0.010467	0.0011502	2.93923	up
	ECD_00001	8.57237	31.8424	-1.8932	0.25987	0.025902	1.58667	None
	ECD_00003	115.589	193.654	-0.74448	0.00010709	1.34e-05	4.8729	None
	ECD_00004	185.274	261.238	-0.49571	3.96e-11	6.69e-12	11.1746	None
	ECD_00005	129.692	138.417	-0.093938	4.05e-14	7.82e-15	14.1068	None
	ECD_00006	96.7848	80.5809	0.26434	3.33e-15	6.79e-16	15.1681	None
	ECD_00007	219.01	123.471	0.82683	1.63e-47	1.22e-47	46.9136	None
	ECD_00009	65.8136	90.9784	-0.46714	5.18e-05	6.59e-06	5.18111	None
	ECD_00010	52.2638	80.5809	-0.62463	0.0022848	0.00026391	3.57854	None
	ECD_00011	191.357	134.518	0.50847	2.51e-34	1.14e-34	33.9431	None
	ECD_00012	24.3345	19.4954	0.31987	5.21e-05	6.61e-06	5.1798	None
	ECD_00013	22.9518	17.5458	0.38748	5.34e-05	6.78e-06	5.16877	None
	ECD_00015	142.412	251.49	-0.82043	0.00013518	1.67e-05	4.77728	None
	ECD_00016	1.38264	1.29969	0.089256	0.38664	0.037934	1.42097	None
	ECD_00017	2.76528	3.24923	-0.23267	0.31422	0.031036	1.50813	None
	ECD_00018	173.66	181.307	-0.062173	4.74e-19	1.15e-19	18.9393	None
	ECD_00019	104.804	110.474	-0.076009	6.4e-12	1.12e-12	11.9508	None
	ECD_00020	102.315	84.4799	0.27634	3.86e-16	8.19e-17	16.0867	None
	ECD_00021	140.753	109.824	0.35797	4.73e-23	1.33e-23	22.8761	None
	ECD_00022	38.4374	36.3914	0.078914	5.62e-06	7.48e-07	6.1261	None
	ECD_00023	1.9357	4.54892	-1.2327	0.91181	0.085151	1.06981	None
	ECD_00025	15.7621	22.0948	-0.48724	0.052064	0.005443	2.26416	None
	ECD_00026	6.9132	7.79815	-0.17378	0.097391	0.0099967	2.00014	None
	ECD_00028	10.2315	14.9465	-0.54678	0.14072	0.014307	1.84445	None
	ECD_00029	123.331	243.042	-0.97867	0.010049	0.0011064	2.95609	None
	ECD_00031	39.5435	83.1803	-1.0728	0.26575	0.026461	1.57739	None
	ECD_00033	139.37	193.004	-0.46971	4.22e-09	6.51e-10	9.18642	None
	ECD_00034	30.1415	77.9815	-1.3714	0.95883	0.088932	1.05094	None
	ECD_00035	205.184	204.701	0.0033954	7.5e-24	2.2e-24	23.6576	None
	ECD_00036	150.155	321.674	-1.0991	0.048067	0.0050397	2.2976	None
	ECD_00037	434.978	1045.6	-1.2653	0.21801	0.021844	1.66067	None
	ECD_00038	164.258	123.471	0.41179	9.89e-28	3.42e-28	27.466	None
	ECD_00039	353.403	241.743	0.54784	1.26e-63	1.62e-63	62.7905	None
	ECD_00041	245.833	156.613	0.65048	6.78e-48	5.19e-48	47.2848	None
	ECD_00042	110.058	91.6282	0.2644	4.43e-17	9.8e-18	17.0088	None
	ECD_00043	175.595	152.064	0.20758	4.59e-25	1.42e-25	24.8477	None
	ECD_00044	142.688	115.673	0.30282	2.31e-22	6.32e-23	22.1993	None
	ECD_00045	100.38	70.1833	0.51627	7.1e-19	1.7e-19	18.7696	None
	ECD_00046	57.2413	32.4923	0.81696	1.57e-13	2.95e-14	13.5302	None
	ECD_00047	181.402	93.5778	0.95496	2.18e-42	1.35e-42	41.8697	None
	ECD_00048	4.70097	2.59938	0.85479	0.032517	0.0034423	2.46315	None
	ECD_00049	210.714	116.322	0.85716	1.54e-46	1.11e-46	45.9547	None
	ECD_00050	47.2863	34.4418	0.45726	2.54e-09	3.97e-10	9.40121	None
	ECD_00051	368.888	238.493	0.62923	5.16e-70	8.17e-70	69.0878	None
	ECD_00052	142.688	143.616	-0.0093473	7.62e-17	1.67e-17	16.7773	None
	ECD_00053	151.814	190.405	-0.32677	3.76e-12	6.67e-13	12.1759	None
	ECD_00054	27.6528	98.1267	-1.8272	0.079347	0.0081956	2.08642	None
	ECD_00056	176.701	159.862	0.14449	7.91e-24	2.32e-24	23.6345	None
	ECD_00059	259.383	206.651	0.32789	4.16e-40	2.36e-40	39.6271	None
	ECD_00060	111.994	70.1833	0.67422	4.67e-23	1.32e-23	22.8794	None
	ECD_00061	246.11	244.992	0.0065688	2.23e-28	7.92e-29	28.1013	None
	ECD_00062	225.094	167.01	0.43059	6.62e-38	3.43e-38	37.4647	None
	ECD_00064	91.8073	57.8363	0.66663	4.21e-19	1.02e-19	18.9914	None
	ECD_00066	206.013	180.657	0.18948	1.17e-28	4.19e-29	28.3778	None
	ECD_00067	182.508	122.171	0.57906	2.09e-34	9.51e-35	34.0218	None
	ECD_00070	128.862	87.7292	0.5547	2.15e-24	6.44e-25	24.1911	None
	ECD_00071	255.235	194.954	0.3887	2.01e-41	1.2e-41	40.9208	None
	ECD_00072	237.538	165.061	0.52516	1.1e-42	6.91e-43	42.1605	None
	ECD_00073	83.2349	199.503	-1.2611	0.57357	0.055072	1.25907	None
	ECD_00074	162.875	436.696	-1.4229	0.5783	0.055459	1.25603	None
	ECD_00075	139.647	231.995	-0.73231	1.47e-05	1.92e-06	5.7167	None
	ECD_00076	319.113	509.479	-0.67495	1.42e-12	2.56e-13	12.5918	None
	ECD_00077	4.70097	2.59938	0.85479	0.032517	0.0034423	2.46315	None
	ECD_00078	245.557	143.616	0.77384	1.66e-51	1.44e-51	50.8416	None
	ECD_00079	275.145	534.823	-0.95887	5.52e-05	7e-06	5.1549	None
	ECD_00080	148.219	151.414	-0.030769	4.74e-17	1.04e-17	16.983	None
	ECD_00082	104.528	198.203	-0.9231	0.0071074	0.00078958	3.1026	None
	ECD_00083	120.566	297.629	-1.3037	0.70422	0.066758	1.1755	None
	ECD_00084	32.3538	76.0319	-1.2327	0.65068	0.062114	1.20681	None
	ECD_00085	132.457	292.431	-1.1426	0.11979	0.012226	1.91272	None
	ECD_00086	118.354	309.327	-1.386	0.83577	0.078494	1.10516	None
	ECD_00088	164.811	198.853	-0.27089	4.15e-14	8e-15	14.0969	None
	ECD_00089	200.206	294.38	-0.55619	1.1e-10	1.84e-11	10.7352	None
	ECD_00090	167.299	189.755	-0.18171	4.99e-16	1.05e-16	15.9788	None
	ECD_00091	210.714	323.623	-0.61903	6.98e-10	1.12e-10	9.95078	None
	ECD_00093	124.714	280.084	-1.1672	0.17971	0.01814	1.74136	None
	ECD_00094	112.823	225.496	-0.99904	0.019402	0.002092	2.67944	None
	ECD_00095	298.374	447.744	-0.58555	2.41e-14	4.69e-15	14.3288	None
	ECD_00099	264.084	681.038	-1.3667	0.91772	0.085622	1.06741	None
	ECD_00100	268.785	196.903	0.44897	1.54e-45	1.08e-45	44.9666	None
	ECD_00101	75.2156	81.2307	-0.11099	1.23e-08	1.86e-09	8.73049	None
	ECD_00102	42.5853	83.8301	-0.97711	0.12893	0.013132	1.88167	None
	ECD_00103	40.6496	61.0855	-0.58759	0.0049818	0.00056085	3.25115	None
	ECD_00104	128.862	172.859	-0.42377	3.75e-09	5.81e-10	9.23582	None
	ECD_00105	214.033	134.518	0.67003	1.95e-42	1.21e-42	41.9172	None
	ECD_00106	71.0677	69.5335	0.031486	1.75e-09	2.76e-10	9.55909	None
	ECD_00107	27.9293	18.1957	0.61818	1.24e-06	1.71e-07	6.767	None
	ECD_00108	112.27	172.209	-0.61718	6.46e-06	8.58e-07	6.06651	None
	ECD_00109	38.9904	81.2307	-1.0589	0.24755	0.024717	1.607	None
	ECD_00110	417.004	311.276	0.42187	2.89e-68	4.32e-68	67.3645	None
	ECD_00112	98.997	169.61	-0.77676	0.00063728	7.65e-05	4.11634	None
	ECD_00116	140.2	135.818	0.045811	1.59e-17	3.58e-18	17.4461	None
	ECD_00118	218.457	244.342	-0.16155	5.69e-21	1.48e-21	20.8297	None
	ECD_00119	69.685	209.25	-1.5863	0.1927	0.019407	1.71204	None
	ECD_00121	41.4792	111.773	-1.4301	0.75521	0.071351	1.1466	None
	ECD_00122	395.988	378.86	0.063792	2.18e-47	1.62e-47	46.7905	None
	ECD_00123	314.689	566.665	-0.84857	6.55e-08	9.55e-09	8.02	None
	ECD_00124	79.9166	128.669	-0.6871	0.00048671	5.88e-05	4.23062	None
	ECD_00126	152.92	233.295	-0.60938	1.08e-07	1.56e-08	7.80688	None
	ECD_00127	73.5564	111.773	-0.60365	0.00020802	2.56e-05	4.59176	None
	ECD_00128	82.6819	91.6282	-0.14822	5.52e-09	8.48e-10	9.0716	None
	ECD_00129	142.965	151.414	-0.082838	1.34e-15	2.77e-16	15.5575	None
	ECD_00130	133.286	263.837	-0.98512	0.0084547	0.00093532	3.02904	None
	ECD_00131	454.888	282.683	0.68633	4.64e-89	1.23e-88	87.9101	None
	ECD_00132	67.1963	190.405	-1.5026	0.42341	0.041378	1.38323	None
	ECD_00133	56.9648	137.767	-1.2741	0.68648	0.065217	1.18564	None
	ECD_00134	236.708	207.951	0.18687	1.33e-32	5.52e-33	32.2581	None
	ECD_00135	66.3667	55.8867	0.24795	9.43e-11	1.57e-11	10.8041	None
	ECD_00136	14.656	13.6468	0.10293	0.0045318	0.00051106	3.29153	None
	ECD_00137	13.8264	16.2461	-0.23267	0.024422	0.0026196	2.58177	None
	ECD_00138	212.65	178.058	0.25614	2.73e-31	1.08e-31	30.9666	None
	ECD_00139	52.8168	33.792	0.64432	1.75e-11	3.02e-12	11.52	None
	ECD_00140	60.2831	51.3378	0.23173	8.98e-10	1.43e-10	9.84466	None
	ECD_00141	30.1415	35.0917	-0.21938	0.00079565	9.48e-05	4.02319	None
	ECD_00143	68.8555	62.3852	0.14237	3.48e-10	5.66e-11	10.2472	None
	ECD_00146	33.1834	42.8898	-0.37018	0.0017255	0.00020113	3.69652	None
	ECD_00147	311.37	240.443	0.37294	1.54e-49	1.24e-49	48.9066	None
	ECD_00148	334.322	369.112	-0.14282	5.72e-32	2.31e-32	31.6364	None
	ECD_00149	238.644	174.809	0.44908	1.25e-40	7.25e-41	40.1397	None
	ECD_00150	59.4535	30.5427	0.96093	5.15e-15	1.04e-15	14.983	None
	ECD_00151	42.5853	24.0443	0.82466	1.76e-10	2.91e-11	10.5361	None
	ECD_00153	172.553	438.646	-1.346	0.92468	0.086105	1.06497	None
	ECD_00154	239.197	214.449	0.15756	4.62e-32	1.88e-32	31.7258	None
	ECD_00156	140.753	98.1267	0.52045	6.75e-26	2.16e-26	25.6655	None
	ECD_00157	65.8136	54.587	0.26983	7.42e-11	1.24e-11	10.9066	None
	ECD_00158	140.2	340.519	-1.2803	0.5573	0.05364	1.27051	None
	ECD_00159	241.409	226.796	0.090083	2.47e-30	9.48e-31	30.0232	None
	ECD_00160	268.509	396.406	-0.56201	1.12e-13	2.13e-14	13.6716	None
	ECD_00161	326.303	183.256	0.83235	4.01e-70	6.37e-70	69.1959	None
	ECD_00163	58.6239	43.5397	0.42916	5.24e-11	8.81e-12	11.055	None
	ECD_00165	253.3	402.904	-0.66959	2.11e-10	3.47e-11	10.4597	None
	ECD_00166	60.8361	131.269	-1.1095	0.22638	0.022655	1.64484	None
	ECD_00169	296.991	430.848	-0.53676	1.04e-15	2.16e-16	15.6655	None
	ECD_00171	150.155	190.405	-0.34262	9.09e-12	1.58e-12	11.8013	None
	ECD_00172	110.058	287.882	-1.3872	0.83512	0.078452	1.1054	None
	ECD_00173	212.927	159.212	0.4194	1.18e-35	5.68e-36	35.2457	None
	ECD_00177	109.505	306.727	-1.486	0.36684	0.036054	1.44305	None
	ECD_00179	71.3442	150.114	-1.0732	0.13546	0.01379	1.86044	None
	ECD_00180	165.917	187.156	-0.17378	4.61e-16	9.74e-17	16.0114	None
	ECD_00181	62.7718	85.1298	-0.43955	5e-05	6.36e-06	5.19654	None
	ECD_00182	582.921	871.443	-0.58011	7.58e-27	2.53e-27	26.5969	None
	ECD_00184	338.47	265.137	0.35229	7.91e-53	7.33e-53	52.1349	None
	ECD_00185	102.039	83.1803	0.29481	2.46e-16	5.26e-17	16.279	None
	ECD_00186	279.017	194.954	0.51722	1.47e-49	1.18e-49	48.9281	None
	ECD_00187	16.3151	60.4357	-1.8892	0.12314	0.012559	1.90104	None
	ECD_00188	51.9873	88.379	-0.76555	0.01181	0.0012935	2.88823	None
	ECD_00189	103.975	76.6818	0.43927	1.69e-18	3.98e-19	18.4001	None
	ECD_00190	8.01931	15.5963	-0.95965	0.49205	0.047673	1.32173	None
	ECD_00191	366.676	269.036	0.44671	2.26e-61	2.69e-61	60.5702	None
	ECD_00192	96.5083	76.0319	0.34405	3.95e-16	8.36e-17	16.0778	None
	ECD_00193	148.219	322.973	-1.1237	0.074309	0.0076974	2.11366	None
	ECD_00194	62.4953	59.136	0.079712	6.97e-09	1.07e-09	8.97062	None
	ECD_00197	50.6046	85.1298	-0.7504	0.011054	0.001213	2.91614	None
	ECD_00198	93.1899	151.414	-0.70025	0.00021473	2.64e-05	4.5784	None
	ECD_00199	22.1222	11.6972	0.91933	2.36e-06	3.2e-07	6.49485	None
	ECD_00200	167.576	101.376	0.7251	1.02e-34	4.7e-35	34.3279	None
	ECD_00201	184.997	171.559	0.1088	4.69e-24	1.39e-24	23.857	None
	ECD_00203	90.9777	140.367	-0.62562	5.82e-05	7.37e-06	5.13253	None
	ECD_00204	131.351	193.004	-0.55521	1.68e-07	2.41e-08	7.61798	None
	ECD_00205	110.335	154.663	-0.48724	2.75e-07	3.89e-08	7.41005	None
	ECD_00206	112.27	154.013	-0.45608	9.21e-08	1.33e-08	7.87615	None
	ECD_00207	46.4567	83.8301	-0.85158	0.038978	0.0041075	2.38642	None
	ECD_00208	121.949	166.361	-0.44804	2.03e-08	3.04e-09	8.51713	None
	ECD_00209	191.91	143.616	0.41822	2.84e-32	1.17e-32	31.9318	None
	ECD_00210	4.70097	3.24923	0.53286	0.053406	0.0055775	2.25356	None
	ECD_00211	NA	NA	NA	NA	NA	NA	None
	ECD_00212	212.65	147.515	0.52762	1.85e-38	9.8e-39	38.0088	None
	ECD_00213	32.6303	25.9938	0.32804	2.58e-06	3.5e-07	6.45593	None
	ECD_00214	100.38	102.026	-0.023467	4.03e-12	7.13e-13	12.1469	None
	ECD_00215	206.013	142.316	0.53364	1.82e-37	9.35e-38	37.0292	None
	ECD_00216	449.358	300.879	0.57868	4.18e-82	9.12e-82	81.04	None
	ECD_00217	69.685	191.704	-1.46	0.56724	0.054544	1.26325	None
	ECD_00218	102.868	139.067	-0.43498	1.85e-07	2.64e-08	7.5784	None
	ECD_00220	7.46625	16.896	-1.1782	0.7567	0.071475	1.14585	None
	ECD_00221	38.9904	72.1329	-0.88754	0.07711	0.0079708	2.0985	None
	ECD_00223	90.1481	59.136	0.60826	3.88e-18	8.97e-19	18.0472	None
	ECD_00224	243.068	124.77	0.96208	2.13e-56	2.24e-56	55.6498	None
	ECD_00225	159.557	79.931	0.99724	2.84e-38	1.49e-38	37.8268	None
	ECD_00226	139.647	92.2781	0.59772	4.87e-27	1.63e-27	26.7878	None
	ECD_00227	25.9936	25.9938	-1.12e-05	0.00034757	4.23e-05	4.37366	None
	ECD_00229	45.9036	30.5427	0.58778	7.62e-10	1.22e-10	9.91364	None
	ECD_00230	13.8264	11.0474	0.32372	0.0022517	0.00026016	3.58476	None
	ECD_00231	38.9904	20.1452	0.95268	2.59e-10	4.24e-11	10.3726	None
	ECD_00233	68.5789	133.868	-0.96498	0.047236	0.0049579	2.3047	None
	ECD_00234	97.3378	166.361	-0.77324	0.00066174	7.93e-05	4.10073	None
	ECD_00235	98.4439	209.9	-1.0923	0.10081	0.010343	1.98535	None
	ECD_00236	0	1.29969	-1.2327	0.95279	0.088435	1.05338	None
	ECD_00237	6.63667	7.1483	-0.10714	0.089902	0.0092424	2.03422	None
	ECD_00238	166.746	104.625	0.67243	1.73e-33	7.54e-34	33.1226	None
	ECD_00239	89.5951	213.149	-1.2504	0.51679	0.050009	1.30095	None
	ECD_00240	115.589	230.695	-0.99699	0.017365	0.0018795	2.72596	None
	ECD_00241	86.8298	57.1864	0.60252	1.82e-17	4.1e-18	17.3872	None
	ECD_00242	77.7044	53.2873	0.5442	3.14e-15	6.4e-16	15.1938	None
	ECD_00243	217.627	147.515	0.561	3.25e-40	1.85e-40	39.7328	None
	ECD_00244	70.7912	54.587	0.37501	1.66e-12	2.99e-13	12.5243	None
	ECD_00245	30.1415	21.4449	0.49112	1.45e-06	1.99e-07	6.70115	None
	ECD_00246	247.493	335.97	-0.44095	8.72e-16	1.82e-16	15.7399	None
	ECD_00247	48.6689	34.4418	0.49884	8.28e-10	1.32e-10	9.87943	None
	ECD_00248	42.5853	54.587	-0.3582	0.0003361	4.1e-05	4.38722	None
	ECD_00249	172.277	106.575	0.69286	5.7e-35	2.67e-35	34.5735	None
	ECD_00250	371.377	239.793	0.63109	1.47e-70	2.36e-70	69.6271	None
	ECD_00252	43.4149	37.6911	0.20397	2.85e-07	4.03e-08	7.39469	None
	ECD_00253	159.28	93.5778	0.76733	6.8e-34	3.01e-34	33.5214	None
	ECD_00254	93.4664	68.2338	0.45396	5.89e-17	1.3e-17	16.8861	None
	ECD_00255	50.6046	44.8394	0.1745	4.63e-08	6.81e-09	8.16685	None
	ECD_00256	305.287	222.897	0.45379	1.15e-51	1e-51	51	None
	ECD_00257	123.055	102.676	0.26121	7.28e-19	1.74e-19	18.7595	None
	ECD_00258	165.917	96.827	0.77698	1.99e-35	9.49e-36	35.0227	None
	ECD_00259	4.14792	5.84861	-0.49571	0.32301	0.031858	1.49678	None
	ECD_00260	195.229	154.663	0.33603	8.34e-31	3.25e-31	30.4881	None
	ECD_00262	93.743	99.4264	-0.084918	1.03e-10	1.72e-11	10.7645	None
	ECD_00263	269.062	178.058	0.59559	1.9e-50	1.57e-50	49.8041	None
	ECD_00264	363.358	186.506	0.96217	2.11e-83	4.76e-83	82.3224	None
	ECD_00265	103.698	76.6818	0.43543	2.11e-18	4.93e-19	18.3072	None
	ECD_00266	74.9391	61.7353	0.27962	2.98e-12	5.31e-13	12.2749	None
	ECD_00267	184.997	148.165	0.3203	6.47e-29	2.34e-29	28.6308	None
	ECD_00268	143.241	162.461	-0.18165	6.1e-14	1.16e-14	13.9355	None
	ECD_00269	43.9679	64.3347	-0.54915	0.002318	0.00026766	3.57242	None
	ECD_00270	256.341	191.704	0.41918	1.45e-42	9.05e-43	42.0434	None
	ECD_00271	264.361	203.402	0.37818	1.7e-42	1.06e-42	41.9747	None
	ECD_00272	130.798	98.7766	0.4051	2.65e-22	7.23e-23	22.1409	None
	ECD_00273	166.746	85.1298	0.96992	2.15e-39	1.18e-39	38.9281	None
	ECD_00274	98.4439	100.726	-0.033063	8.44e-12	1.47e-12	11.8327	None
	ECD_00275	65.8136	49.3883	0.41422	4.69e-12	8.28e-13	12.082	None
	ECD_00276	252.193	147.515	0.77367	7.62e-53	7.07e-53	52.1506	None
	ECD_00277	167.023	89.6787	0.89721	4.87e-38	2.54e-38	37.5952	None
	ECD_00278	106.463	57.1864	0.89661	7.63e-25	2.32e-25	24.6345	None
	ECD_00279	118.077	137.117	-0.21568	2.8e-11	4.78e-12	11.3206	None
	ECD_00280	286.483	243.692	0.23339	9.38e-41	5.5e-41	40.2596	None
	ECD_00281	52.8168	48.7384	0.11594	5.81e-08	8.5e-09	8.07058	None
	ECD_00282	40.0966	38.9907	0.040346	5.55e-06	7.39e-07	6.13136	None
	ECD_00283	119.737	121.521	-0.021343	3.33e-14	6.46e-15	14.1898	None
	ECD_00284	103.975	195.604	-0.9117	0.0059653	0.00066682	3.17599	None
	ECD_00285	353.679	200.152	0.82134	2.17e-75	4.19e-75	74.3778	None
	ECD_00286	152.643	90.9784	0.74657	3.6e-32	1.47e-32	31.8327	None
	ECD_00287	106.187	69.5335	0.61082	4.05e-21	1.06e-21	20.9747	None
	ECD_00288	97.3378	128.02	-0.39529	1.49e-07	2.14e-08	7.66959	None
	ECD_00289	486.136	332.071	0.54987	5.92e-87	1.48e-86	85.8297	None
	ECD_00290	288.142	201.452	0.51634	4.31e-51	3.63e-51	50.4401	None
	ECD_00291	160.663	279.434	-0.79847	2.62e-05	3.39e-06	5.4698	None
	ECD_00292	109.505	68.2338	0.68244	1.09e-22	3.02e-23	22.52	None
	ECD_00293	62.7718	100.726	-0.68225	0.0018645	0.00021681	3.66392	None
	ECD_00295	170.894	185.856	-0.12108	1.45e-17	3.27e-18	17.4855	None
	ECD_00299	NA	NA	NA	NA	NA	NA	None
	ECD_00300	224.264	145.565	0.62353	4.14e-43	2.66e-43	42.5751	None
	ECD_00301	256.894	170.909	0.58794	5.25e-48	4.06e-48	47.3915	None
	ECD_00302	99.2735	66.9341	0.56867	2.49e-19	6.1e-20	19.2147	None
	ECD_00303	104.251	78.6313	0.40689	4.04e-18	9.32e-19	18.0306	None
	ECD_00304	69.4085	68.8836	0.010951	4.07e-09	6.29e-10	9.20135	None
	ECD_00305	43.6914	50.0381	-0.19568	4.03e-05	5.14e-06	5.28904	None
	ECD_00306	278.187	183.256	0.60219	2.53e-52	2.29e-52	51.6402	None
	ECD_00307	213.203	135.818	0.65056	9e-42	5.44e-42	41.2644	None
	ECD_00308	261.595	163.111	0.68148	7.72e-52	6.83e-52	51.1656	None
	ECD_00309	142.412	116.322	0.29194	3.95e-22	1.08e-22	21.9666	None
	ECD_00310	143.241	138.417	0.049427	6.19e-18	1.42e-18	17.8477	None
	ECD_00311	17.6978	24.6941	-0.4806	0.038286	0.0040357	2.39408	None
	ECD_00312	65.2606	63.035	0.050058	5.67e-09	8.71e-10	9.05998	None
	ECD_00313	1.10611	0	NA	NA	NA	NA	None
	ECD_00315	153.473	177.408	-0.20909	2.45e-14	4.78e-15	14.3206	None
	ECD_00316	128.862	190.405	-0.56324	2.8e-07	3.96e-08	7.4023	None
	ECD_00317	86.5532	55.2369	0.64796	6.71e-18	1.53e-18	17.8153	None
	ECD_00318	133.286	262.538	-0.97799	0.0073516	0.00081602	3.0883	None
	ECD_00320	30.1415	22.0948	0.44805	2.13e-06	2.89e-07	6.5391	None
	ECD_00321	199.1	244.342	-0.29541	3.57e-16	7.58e-17	16.1203	None
	ECD_00322	56.1352	34.4418	0.70474	1.57e-12	2.82e-13	12.5498	None
	ECD_00323	120.013	238.493	-0.99076	0.013767	0.0015011	2.82359	None
	ECD_00324	141.029	119.572	0.23812	5.54e-21	1.44e-21	20.8416	None
	ECD_00325	271.274	240.443	0.17406	1.09e-36	5.45e-37	36.2636	None
	ECD_00326	71.3442	39.6406	0.84782	9.33e-17	2.04e-17	16.6904	None
	ECD_00327	76.5982	79.2812	-0.049667	2.42e-09	3.78e-10	9.42251	None
	ECD_00328	142.135	240.443	-0.75843	2.57e-05	3.33e-06	5.47756	None
	ECD_00329	44.521	87.7292	-0.97857	0.12189	0.012437	1.90528	None
	ECD_00330	190.804	103.325	0.8849	6.23e-43	3.95e-43	42.4034	None
	ECD_00331	67.7493	67.584	0.0035262	7.19e-09	1.1e-09	8.95861	None
	ECD_00332	143.241	98.7766	0.53621	1.32e-26	4.34e-27	26.3625	None
	ECD_00333	188.592	217.698	-0.20706	2.59e-17	5.76e-18	17.2396	None
	ECD_00334	80.7462	92.2781	-0.19259	2.23e-08	3.32e-09	8.47886	None
	ECD_00335	93.4664	202.752	-1.1172	0.14568	0.0148	1.82974	None
	ECD_00336	14.9325	53.2873	-1.8353	0.18906	0.01906	1.71988	None
	ECD_00337	138.264	164.411	-0.24988	2.08e-12	3.73e-13	12.4283	None
	ECD_00339	75.4921	72.7827	0.05273	3.49e-10	5.68e-11	10.2457	None
	ECD_00341	NA	NA	NA	NA	NA	NA	None
	ECD_00342	220.946	215.099	0.038692	1.65e-26	5.39e-27	26.2684	None
	ECD_00343	228.412	188.455	0.27742	4.34e-34	1.95e-34	33.71	None
	ECD_00344	274.316	165.711	0.72717	8.65e-56	8.89e-56	55.0511	None
	ECD_00345	307.223	300.879	0.030103	6.88e-36	3.33e-36	35.4776	None
	ECD_00346	88.7655	93.5778	-0.076168	2.58e-10	4.23e-11	10.3737	None
	ECD_00347	363.081	246.292	0.55993	7.36e-66	1.03e-65	64.9872	None
	ECD_00348	185.55	147.515	0.33095	3.04e-29	1.12e-29	28.9508	None
	ECD_00349	88.4889	224.197	-1.3412	0.92257	0.085973	1.06564	None
	ECD_00350	152.643	172.859	-0.17943	8.49e-15	1.69e-15	14.7721	None
	ECD_00351	233.113	195.604	0.2531	4.74e-34	2.12e-34	33.6737	None
	ECD_00352	84.6175	71.483	0.24336	2.94e-13	5.46e-14	13.2628	None
	ECD_00353	109.782	156.613	-0.51257	5.74e-07	8.01e-08	7.09637	None
	ECD_00354	98.4439	184.556	-0.90669	0.0068647	0.00076348	3.1172	None
	ECD_00355	100.103	222.897	-1.1549	0.20146	0.020238	1.69383	None
	ECD_00356	148.496	363.264	-1.2906	0.6006	0.0575	1.24033	None
	ECD_00357	142.965	207.301	-0.53606	2.56e-08	3.8e-09	8.42022	None
	ECD_00358	64.1545	137.117	-1.0958	0.19084	0.019229	1.71604	None
	ECD_00359	76.8748	159.212	-1.0504	0.095372	0.0097971	2.0089	None
	ECD_00360	68.8555	55.2369	0.31794	1.04e-11	1.81e-12	11.7423	None
	ECD_00361	76.8748	91.6282	-0.25328	1.71e-07	2.45e-08	7.61083	None
	ECD_00362	113.653	215.099	-0.92036	0.0047554	0.00053597	3.27086	None
	ECD_00365	32.9068	45.4892	-0.46714	0.0042125	0.00047696	3.32152	None
	ECD_00366	95.9552	174.159	-0.85997	0.0034774	0.00039645	3.40181	None
	ECD_00367	216.798	242.392	-0.16099	7.73e-21	2e-21	20.699	None
	ECD_00368	175.872	235.894	-0.42361	5.66e-12	9.94e-13	12.0026	None
	ECD_00369	58.0709	126.72	-1.1258	0.26807	0.026679	1.57383	None
	ECD_00370	30.4181	79.2812	-1.382	0.92779	0.086335	1.06381	None
	ECD_00371	356.168	348.967	0.029467	2.63e-41	1.56e-41	40.8069	None
	ECD_00372	64.9841	115.023	-0.82376	0.010358	0.0011388	2.94355	None
	ECD_00373	117.248	190.405	-0.69951	3.24e-05	4.17e-06	5.37986	None
	ECD_00374	162.322	187.805	-0.21038	4.73e-15	9.55e-16	15.02	None
	ECD_00375	155.685	228.096	-0.55101	1.06e-08	1.61e-09	8.79317	None
	ECD_00376	351.467	245.642	0.51683	6.01e-62	7.38e-62	61.1319	None
	ECD_00377	70.5146	111.124	-0.65617	0.00065129	7.81e-05	4.10735	None
	ECD_00379	215.968	343.768	-0.67062	4.66e-09	7.19e-10	9.14327	None
	ECD_00380	13.8264	51.3378	-1.8926	0.15295	0.015518	1.80916	None
	ECD_00384	224.264	148.165	0.598	2.08e-42	1.29e-42	41.8894	None
	ECD_00385	32.6303	68.2338	-1.0643	0.29847	0.029577	1.52905	None
	ECD_00386	274.316	324.273	-0.24137	2.22e-23	6.35e-24	23.1972	None
	ECD_00390	3.04181	1.29969	1.2268	0.059617	0.0061983	2.20773	None
	ECD_00391	440.786	269.686	0.7088	1.49e-87	3.79e-87	86.4214	None
	ECD_00394	48.6689	51.3378	-0.077021	2.89e-06	3.9e-07	6.40894	None
	ECD_00395	170.065	113.073	0.58883	2.22e-32	9.15e-33	32.0386	None
	ECD_00396	70.5146	154.663	-1.1331	0.23681	0.023662	1.62595	None
	ECD_00398	113.376	141.666	-0.32138	1.66e-09	2.61e-10	9.58336	None
	ECD_00399	38.4374	51.9877	-0.43566	0.0014479	0.00016956	3.77068	None
	ECD_00400	252.47	180.657	0.48286	6.11e-44	4.05e-44	43.3925	None
	ECD_00401	135.499	108.524	0.32026	1.3e-21	3.47e-22	21.4597	None
	ECD_00402	53.9229	79.2812	-0.55608	0.00081252	9.67e-05	4.01457	None
	ECD_00403	284.547	275.535	0.046435	6.23e-34	2.76e-34	33.5591	None
	ECD_00404	99.5501	124.121	-0.31825	1.49e-08	2.25e-09	8.64782	None
	ECD_00405	156.238	209.9	-0.42596	9.27e-11	1.55e-11	10.8097	None
	ECD_00406	89.042	96.827	-0.12092	7.35e-10	1.18e-10	9.92812	None
	ECD_00407	75.4921	51.3378	0.5563	5.94e-15	1.19e-15	14.9245	None
	ECD_00408	186.656	165.711	0.17172	1.04e-25	3.3e-26	25.4815	None
	ECD_00409	39.5435	111.124	-1.4907	0.57381	0.055082	1.25899	None
	ECD_00410	48.1159	59.7858	-0.31329	7.75e-05	9.77e-06	5.01011	None
	ECD_00413	404.007	781.115	-0.95115	6.53e-07	9.07e-08	7.04239	None
	ECD_00415	90.4246	77.3316	0.22566	7.27e-14	1.39e-14	13.857	None
	ECD_00416	376.908	346.368	0.12191	7.1e-48	5.42e-48	47.266	None
	ECD_00418	50.8811	70.8332	-0.47729	0.00042481	5.15e-05	4.28819	None
	ECD_00420	35.9486	63.035	-0.81022	0.051109	0.005346	2.27197	None
	ECD_00421	231.73	382.759	-0.72399	1.61e-08	2.43e-09	8.61439	None
	ECD_00423	68.5789	119.572	-0.80204	0.0063221	0.00070511	3.15174	None
	ECD_00424	305.84	838.301	-1.4547	0.2558	0.025509	1.59331	None
	ECD_00425	286.206	740.174	-1.3708	0.87856	0.08224	1.08492	None
	ECD_00426	197.164	126.72	0.63776	1.88e-38	9.95e-39	38.0022	None
	ECD_00427	195.229	159.862	0.28834	1.21e-29	4.51e-30	29.3458	None
	ECD_00428	181.955	200.152	-0.13751	3.02e-18	7.03e-19	18.153	None
	ECD_00429	634.355	415.251	0.61131	1.16e-117	5.05e-117	116.297	None
	ECD_00430	106.463	110.474	-0.053348	2.23e-12	3.98e-13	12.4001	None
	ECD_00431	567.712	437.996	0.37424	6.42e-89	1.68e-88	87.7747	None
	ECD_00432	112.27	178.708	-0.67062	2.4e-05	3.11e-06	5.50724	None
	ECD_00433	118.354	149.465	-0.3367	1.17e-09	1.86e-10	9.73049	None
	ECD_00434	86.2767	178.058	-1.0453	0.072751	0.00754	2.12263	None
	ECD_00435	359.486	582.912	-0.69734	2.9e-13	5.4e-14	13.2676	None
	ECD_00436	100.656	79.931	0.33261	1.3e-16	2.82e-17	16.5498	None
	ECD_00437	131.351	90.3286	0.54017	1.35e-24	4.06e-25	24.3915	None
	ECD_00438	44.521	100.076	-1.1685	0.42591	0.041601	1.3809	None
	ECD_00439	171.724	120.221	0.5144	4.2e-31	1.65e-31	30.7825	None
	ECD_00440	91.5307	118.272	-0.36978	1.92e-07	2.74e-08	7.56225	None
	ECD_00441	88.4889	89.6787	-0.019268	6.66e-11	1.12e-11	10.9508	None
	ECD_00442	130.245	94.2276	0.467	3.2e-23	9.08e-24	23.0419	None
	ECD_00444	53.9229	163.111	-1.5969	0.22979	0.02299	1.63846	None
	ECD_00446	190.251	160.512	0.24523	6.54e-28	2.28e-28	27.6421	None
	ECD_00447	534.805	361.964	0.56317	2.41e-96	7.45e-96	95.1278	None
	ECD_00449	31.5242	28.5932	0.14079	2.2e-05	2.86e-06	5.54363	None
	ECD_00450	177.254	120.221	0.56013	4.73e-33	2.02e-33	32.6946	None
	ECD_00452	40.9261	44.8394	-0.13174	3.38e-05	4.34e-06	5.36251	None
	ECD_00453	82.1288	69.5335	0.24018	7.04e-13	1.29e-13	12.8894	None
	ECD_00454	96.2317	70.8332	0.44209	2.86e-17	6.37e-18	17.1959	None
	ECD_00455	82.9584	73.4326	0.17597	2.52e-12	4.5e-13	12.3468	None
	ECD_00456	140.2	224.197	-0.67728	2.87e-06	3.88e-07	6.41117	None
	ECD_00457	295.332	204.052	0.5334	6.07e-53	5.67e-53	52.2464	None
	ECD_00458	126.65	82.5304	0.61785	5.47e-25	1.68e-25	24.7747	None
	ECD_00459	130.521	133.868	-0.036529	4.17e-15	8.46e-16	15.0726	None
	ECD_00460	NA	NA	NA	NA	NA	NA	None
	ECD_00461	202.972	123.471	0.71711	1.72e-41	1.03e-41	40.9872	None
	ECD_00462	179.467	129.969	0.46555	2.41e-31	9.56e-32	31.0195	None
	ECD_00463	153.196	81.2307	0.91529	2.34e-35	1.12e-35	34.9508	None
	ECD_00464	311.37	196.253	0.66591	9e-61	1.06e-60	59.9747	None
	ECD_00465	99.2735	114.373	-0.20426	7.63e-10	1.22e-10	9.91364	None
	ECD_00466	195.229	118.922	0.71515	6.27e-40	3.54e-40	39.451	None
	ECD_00467	150.155	96.827	0.63297	1.34e-29	4.99e-30	29.3019	None
	ECD_00469	130.798	67.584	0.95258	5.28e-31	2.07e-31	30.684	None
	ECD_00472	128.032	122.171	0.067608	1.76e-16	3.79e-17	16.4214	None
	ECD_00473	27.3763	29.8929	-0.12688	0.00066974	8.02e-05	4.09583	None
	ECD_00474	76.0452	66.9341	0.18412	1.69e-11	2.92e-12	11.5346	None
	ECD_00476	129.415	226.146	-0.80525	0.00019029	2.35e-05	4.62893	None
	ECD_00477	111.164	62.3852	0.83342	4.9e-25	1.51e-25	24.821	None
	ECD_00478	15.209	18.8455	-0.30929	0.025826	0.0027612	2.5589	None
	ECD_00480	82.9584	83.8301	-0.015081	2.36e-10	3.87e-11	10.4123	None
	ECD_00481	37.6078	27.2935	0.46247	1.01e-07	1.46e-08	7.83565	None
	ECD_00482	341.789	227.446	0.58758	2.9e-63	3.7e-63	62.4318	None
	ECD_00483	63.0484	40.2904	0.64602	1.95e-13	3.65e-14	13.4377	None
	ECD_00484	102.039	70.8332	0.52662	2.72e-19	6.63e-20	19.1785	None
	ECD_00485	45.9036	29.2431	0.65051	3.33e-10	5.44e-11	10.2644	None
	ECD_00486	358.933	309.976	0.21156	1.2e-49	9.71e-50	49.0128	None
	ECD_00487	13.2733	9.74769	0.4454	0.0016731	0.0001952	3.70952	None
	ECD_00488	71.6207	38.3409	0.90149	2.84e-17	6.32e-18	17.1993	None
	ECD_00489	0	0	-0.23267	0.65265	0.062227	1.20602	None
	ECD_00490	17.9743	14.2966	0.33026	0.00047822	5.78e-05	4.23807	None
	ECD_00491	4.70097	9.74769	-1.0521	0.68167	0.064807	1.18838	None
	ECD_00492	13.2733	9.09784	0.54494	0.0011153	0.00013167	3.88051	None
	ECD_00493	44.2445	53.9372	-0.28578	0.00010836	1.35e-05	4.86967	None
	ECD_00494	277.911	220.298	0.33517	4.23e-43	2.71e-43	42.567	None
	ECD_00495	82.1288	75.3821	0.12367	1.12e-11	1.94e-12	11.7122	None
	ECD_00496	248.599	203.402	0.28949	2.52e-37	1.29e-37	36.8894	None
	ECD_00497	19.357	13.6468	0.50429	0.00010464	1.31e-05	4.88273	None
	ECD_00498	NA	NA	NA	NA	NA	NA	None
	ECD_00500	22.1222	14.2966	0.62982	1.48e-05	1.93e-06	5.71444	None
	ECD_00502	132.733	144.916	-0.12668	6.8e-14	1.3e-14	13.8861	None
	ECD_00503	71.6207	52.6375	0.44429	2.93e-13	5.45e-14	13.2636	None
	ECD_00504	NA	NA	NA	NA	NA	NA	None
	ECD_00505	NA	NA	NA	NA	NA	NA	None
	ECD_00506	3.04181	1.94954	0.6418	0.10683	0.010937	1.9611	None
	ECD_00507	25.9936	22.0948	0.23445	5.63e-05	7.14e-06	5.1463	None
	ECD_00508	0	0	NA	NA	NA	NA	None
	ECD_00509	25.9936	25.9938	-1.12e-05	0.00034757	4.23e-05	4.37366	None
	ECD_00510	13.8264	7.79815	0.82622	0.00027557	3.38e-05	4.47108	None
	ECD_00512	155.962	94.8775	0.71705	2.82e-32	1.16e-32	31.9355	None
	ECD_00531	196.058	152.064	0.36661	1.13e-31	4.52e-32	31.3449	None
	ECD_00532	228.412	121.521	0.91043	9.89e-52	8.69e-52	51.061	None
	ECD_00533	203.801	261.238	-0.3582	4.33e-15	8.77e-16	15.057	None
	ECD_00535	91.5307	149.465	-0.70747	0.00028108	3.44e-05	4.46344	None
	ECD_00536	622.741	431.498	0.52928	2.78e-109	1.05e-108	107.979	None
	ECD_00537	226.476	162.461	0.47926	1.71e-39	9.44e-40	39.025	None
	ECD_00538	165.64	143.616	0.20584	1.06e-23	3.1e-24	23.5086	None
	ECD_00539	90.1481	191.704	-1.0885	0.11142	0.011399	1.94313	None
	ECD_00540	17.6978	25.9938	-0.5546	0.05469	0.0057069	2.2436	None
	ECD_00541	5.53056	6.49846	-0.23267	0.15465	0.015679	1.80468	None
	ECD_00542	188.316	144.916	0.37794	9.34e-31	3.63e-31	30.4401	None
	ECD_00543	37.0547	28.5932	0.37399	3.29e-07	4.65e-08	7.33255	None
	ECD_00545	3.04181	1.29969	1.2268	0.059617	0.0061983	2.20773	None
	ECD_00546	2.76528	4.54892	-0.7181	0.53388	0.051511	1.2881	None
	ECD_00547	14.9325	8.44799	0.82178	0.00015991	1.98e-05	4.70333	None
	ECD_00548	NA	NA	NA	NA	NA	NA	None
	ECD_00549	50.6046	29.2431	0.79117	5.64e-12	9.91e-13	12.0039	None
	ECD_00550	362.252	194.304	0.89868	1.78e-80	3.78e-80	79.4225	None
	ECD_00551	139.923	87.7292	0.67351	2.18e-28	7.75e-29	28.1107	None
	ECD_00552	0	0	NA	NA	NA	NA	None
	ECD_00553	486.689	271.636	0.84133	3.46e-104	1.22e-103	102.914	None
	ECD_00554	155.409	113.073	0.45881	3.1e-27	1.05e-27	26.9788	None
	ECD_00555	356.445	215.099	0.72868	5.18e-72	8.64e-72	71.0635	None
	ECD_00557	202.972	116.972	0.79511	2.14e-43	1.4e-43	42.8539	None
	ECD_00558	223.158	128.02	0.8017	1.03e-47	7.78e-48	47.109	None
	ECD_00559	163.705	92.2781	0.82703	5.87e-36	2.84e-36	35.5467	None
	ECD_00560	105.081	69.5335	0.59572	1.02e-20	2.61e-21	20.5834	None
	ECD_00561	184.997	98.7766	0.90526	4.03e-42	2.47e-42	41.6073	None
	ECD_00562	55.5821	40.9403	0.4411	1.35e-10	2.25e-11	10.6478	None
	ECD_00563	102.868	57.1864	0.84706	1.86e-23	5.34e-24	23.2725	None
	ECD_00565	421.982	332.721	0.34287	6.33e-65	8.57e-65	64.067	None
	ECD_00566	35.6721	49.3883	-0.46937	0.0029463	0.00033766	3.47152	None
	ECD_00567	266.02	249.541	0.092259	2.51e-33	1.09e-33	32.9626	None
	ECD_00568	139.923	136.468	0.036076	2.52e-17	5.61e-18	17.251	None
	ECD_00569	94.0195	70.8332	0.40853	1.63e-16	3.53e-17	16.4522	None
	ECD_00570	63.3249	33.792	0.90609	1.75e-15	3.6e-16	15.4437	None
	ECD_00571	NA	NA	NA	NA	NA	NA	None
	ECD_00572	NA	NA	NA	NA	NA	NA	None
	ECD_00573	90.1481	134.518	-0.57743	2.34e-05	3.03e-06	5.51856	None
	ECD_00576	333.216	539.372	-0.69482	1.78e-12	3.2e-13	12.4949	None
	ECD_00577	476.734	239.793	0.9914	1.93e-110	7.42e-110	109.13	None
	ECD_00578	29.865	66.2843	-1.1502	0.47568	0.046144	1.33588	None
	ECD_00579	193.293	142.316	0.44169	4.67e-33	2e-33	32.699	None
	ECD_00580	190.251	113.723	0.74238	1.4e-39	7.77e-40	39.1096	None
	ECD_00581	29.312	26.6437	0.1377	4.4e-05	5.61e-06	5.25104	None
	ECD_00582	16.0386	14.9465	0.10175	0.003001	0.00034362	3.46392	None
	ECD_00583	95.4021	56.5366	0.75484	8.19e-21	2.11e-21	20.6757	None
	ECD_00585	9.95501	6.49846	0.61532	0.0038286	0.0004346	3.36191	None
	ECD_00586	52.5403	29.2431	0.84533	1.01e-12	1.84e-13	12.7352	None
	ECD_00587	0	0	NA	NA	NA	NA	None
	ECD_00588	2.76528	5.84861	-1.0807	0.77447	0.073029	1.1365	None
	ECD_00589	419.769	258.639	0.69866	5.91e-83	1.31e-82	81.8827	None
	ECD_00590	164.534	112.423	0.54945	1.39e-30	5.36e-31	30.2708	None
	ECD_00591	195.505	116.322	0.74908	8.76e-41	5.14e-41	40.289	None
	ECD_00592	114.206	109.824	0.056447	1.04e-14	2.07e-15	14.684	None
	ECD_00593	14.9325	59.136	-1.9856	0.076487	0.0079126	2.10168	None
	ECD_00594	92.6369	86.4295	0.10006	1.03e-12	1.87e-13	12.7282	None
	ECD_00595	336.535	217.048	0.63274	3.54e-64	4.68e-64	63.3298	None
	ECD_00598	61.6657	41.5901	0.56823	1.41e-12	2.54e-13	12.5952	None
	ECD_00599	131.627	134.518	-0.031341	2.64e-15	5.41e-16	15.2668	None
	ECD_00603	75.2156	97.4769	-0.37403	2.56e-06	3.48e-07	6.45842	None
	ECD_00604	204.078	225.496	-0.14399	4.06e-20	1.02e-20	19.9914	None
	ECD_00605	34.2895	53.9372	-0.65352	0.017066	0.0018497	2.7329	None
	ECD_00606	32.3538	74.7323	-1.2078	0.58847	0.056393	1.24877	None
	ECD_00607	71.3442	88.379	-0.30891	1.37e-06	1.89e-07	6.72354	None
	ECD_00608	38.9904	70.1833	-0.84801	0.056982	0.0059383	2.22634	None
	ECD_00609	67.7493	172.859	-1.3513	0.97546	0.090263	1.04449	None
	ECD_00610	54.1995	156.613	-1.5309	0.38837	0.038085	1.41925	None
	ECD_00612	152.367	300.879	-0.98163	0.0045078	0.00050879	3.29346	None
	ECD_00613	213.756	168.31	0.34484	8.38e-34	3.7e-34	33.4318	None
	ECD_00614	128.032	76.6818	0.73955	3.83e-27	1.29e-27	26.8894	None
	ECD_00615	354.232	237.844	0.57468	6.11e-65	8.3e-65	64.0809	None
	ECD_00616	224.541	149.465	0.58717	3.69e-42	2.27e-42	41.644	None
	ECD_00617	90.1481	159.862	-0.82646	0.00265	0.00030449	3.51643	None
	ECD_00618	114.759	211.2	-0.88	0.0020876	0.00024183	3.61649	None
	ECD_00619	NA	NA	NA	NA	NA	NA	None
	ECD_00620	NA	NA	NA	NA	NA	NA	None
	ECD_00621	49.222	72.7827	-0.56429	0.0015197	0.00017771	3.75029	None
	ECD_00622	57.7943	97.4769	-0.75413	0.0069225	0.00076969	3.11368	None
	ECD_00624	467.885	364.563	0.35998	8.79e-73	1.53e-72	71.8153	None
	ECD_00625	128.862	152.064	-0.23885	7.91e-12	1.38e-12	11.8601	None
	ECD_00627	101.486	187.156	-0.88296	0.004008	0.00045432	3.34264	None
	ECD_00629	121.119	306.727	-1.3405	0.90567	0.084617	1.07254	None
	ECD_00630	287.589	213.149	0.43214	5.3e-48	4.09e-48	47.3883	None
	ECD_00631	145.454	289.181	-0.99141	0.0067827	0.000755	3.12205	None
	ECD_00632	64.1545	101.376	-0.66009	0.0012126	0.00014277	3.84536	None
	ECD_00633	90.4246	167.01	-0.88515	0.0068375	0.00076067	3.1188	None
	ECD_00634	81.0227	132.569	-0.71034	0.00066435	7.95e-05	4.09963	None
	ECD_00635	62.4953	94.8775	-0.60232	0.00061687	7.42e-05	4.1296	None
	ECD_00636	604.49	447.744	0.43305	5.85e-99	1.96e-98	97.7077	None
	ECD_00637	165.364	476.987	-1.5283	0.13778	0.014015	1.85341	None
	ECD_00638	156.515	98.1267	0.67358	1.47e-31	5.89e-32	31.2299	None
	ECD_00639	71.3442	37.0412	0.94567	1.39e-17	3.15e-18	17.5017	None
	ECD_00641	65.8136	165.711	-1.3322	0.89563	0.083718	1.07718	None
	ECD_00642	25.9936	25.344	0.036515	0.00026215	3.21e-05	4.49349	None
	ECD_00643	144.624	140.367	0.043108	5.57e-18	1.28e-18	17.8928	None
	ECD_00646	104.528	57.8363	0.85384	6.82e-24	2e-24	23.699	None
	ECD_00647	150.984	78.6313	0.94122	2.5e-35	1.19e-35	34.9245	None
	ECD_00648	159.557	85.1298	0.90633	1.38e-36	6.88e-37	36.1624	None
	ECD_00649	230.071	170.909	0.42885	1.18e-38	6.28e-39	38.202	None
	ECD_00650	32.3538	18.1957	0.83034	2.54e-08	3.78e-09	8.42251	None
	ECD_00651	81.8523	46.7889	0.80686	1.36e-18	3.21e-19	18.4935	None
	ECD_00652	290.354	214.449	0.43718	1.25e-48	9.88e-49	48.0052	None
	ECD_00653	33.4599	19.4954	0.7793	2.38e-08	3.54e-09	8.451	None
	ECD_00654	328.515	197.553	0.73372	1.03e-66	1.47e-66	65.8327	None
	ECD_00655	251.364	170.26	0.56204	3.28e-46	2.34e-46	45.6308	None
	ECD_00656	3.59486	4.54892	-0.33959	0.29015	0.028774	1.541	None
	ECD_00657	84.0645	237.194	-1.4965	0.39153	0.038348	1.41626	None
	ECD_00658	334.875	201.452	0.73319	6.01e-68	8.83e-68	67.054	None
	ECD_00659	13.5499	18.1957	-0.42532	0.056291	0.0058679	2.23152	None
	ECD_00660	133.01	81.8806	0.69994	1.7e-27	5.81e-28	27.2358	None
	ECD_00661	91.5307	76.6818	0.25537	2.34e-14	4.57e-15	14.3401	None
	ECD_00662	155.132	128.02	0.27713	1.12e-23	3.26e-24	23.4868	None
	ECD_00663	26.2702	18.1957	0.52983	5.08e-06	6.8e-07	6.16749	None
	ECD_00664	83.5114	53.9372	0.63069	3.79e-17	8.4e-18	17.0757	None
	ECD_00665	9.95501	7.79815	0.35229	0.0087117	0.00096322	3.01627	None
	ECD_00667	21.8457	25.9938	-0.25082	0.0052405	0.00058913	3.22979	None
	ECD_00668	487.795	296.33	0.71907	2.7e-97	8.46e-97	96.0726	None
	ECD_00669	323.538	216.399	0.58024	1.08e-59	1.23e-59	58.9101	None
	ECD_00670	188.316	200.152	-0.087948	6.08e-20	1.52e-20	19.8182	None
	ECD_00671	131.351	136.468	-0.055134	6.77e-15	1.36e-15	14.8665	None
	ECD_00672	165.917	226.796	-0.45094	6.79e-11	1.14e-11	10.9431	None
	ECD_00673	50.0516	154.013	-1.6216	0.2	0.020107	1.69665	None
	ECD_00674	323.814	211.2	0.61656	3.52e-61	4.17e-61	60.3799	None
	ECD_00675	224.541	118.272	0.92487	2.9e-51	2.48e-51	50.6055	None
	ECD_00676	86.0002	53.2873	0.69055	3.03e-18	7.05e-19	18.1518	None
	ECD_00678	171.447	121.521	0.49656	1.12e-30	4.34e-31	30.3625	None
	ECD_00679	26.2702	79.2812	-1.5936	0.40876	0.039987	1.39808	None
	ECD_00681	107.293	277.484	-1.3709	0.92525	0.086121	1.06489	None
	ECD_00682	15.7621	23.3944	-0.56971	0.074465	0.0077115	2.11286	None
	ECD_00683	234.496	598.508	-1.3518	0.95827	0.088902	1.05109	None
	ECD_00689	136.605	106.575	0.35814	2.01e-22	5.54e-23	22.2565	None
	ECD_00690	247.216	154.013	0.68272	4e-49	3.18e-49	48.4976	None
	ECD_00691	399.306	318.424	0.32655	1e-60	1.17e-60	59.9318	None
	ECD_00694	NA	NA	NA	NA	NA	NA	None
	ECD_00696	23.7814	57.1864	-1.2658	0.77463	0.073029	1.1365	None
	ECD_00697	104.804	189.755	-0.85644	0.0021148	0.00024492	3.61098	None
	ECD_00698	40.6496	81.2307	-0.99878	0.1603	0.016231	1.78965	None
	ECD_00699	331.834	444.494	-0.42171	2.58e-21	6.78e-22	21.1688	None
	ECD_00703	97.6144	124.121	-0.34658	4.23e-08	6.22e-09	8.20621	None
	ECD_00704	252.47	223.547	0.17553	2.62e-34	1.19e-34	33.9245	None
	ECD_00705	117.801	111.124	0.084185	1.58e-15	3.27e-16	15.4855	None
	ECD_00706	33.7364	75.3821	-1.1599	0.46923	0.045596	1.34107	None
	ECD_00709	38.1609	37.6911	0.017871	1.2e-05	1.57e-06	5.8041	None
	ECD_00725	147.113	116.322	0.33879	1.14e-23	3.32e-24	23.4789	None
	ECD_00740	98.997	163.111	-0.7204	0.00020683	2.55e-05	4.59346	None
	ECD_00741	104.804	78.6313	0.41452	2.62e-18	6.11e-19	18.214	None
	ECD_00742	225.923	269.686	-0.25545	3.59e-19	8.74e-20	19.0585	None
	ECD_00743	89.3185	53.9372	0.72768	2.72e-19	6.63e-20	19.1785	None
	ECD_00744	27.3763	30.5427	-0.1579	0.00085681	0.00010176	3.99242	None
	ECD_00745	78.2574	103.325	-0.4009	2.76e-06	3.74e-07	6.42713	None
	ECD_00746	496.921	777.865	-0.6465	5.08e-20	1.27e-20	19.8962	None
	ECD_00747	206.843	160.512	0.36586	2.64e-33	1.14e-33	32.9431	None
	ECD_00748	42.5853	65.6344	-0.6241	0.005864	0.0006564	3.18283	None
	ECD_00749	128.862	108.524	0.24781	1.83e-19	4.48e-20	19.3487	None
	ECD_00750	9.95501	24.6941	-1.3107	0.92439	0.086105	1.06497	None
	ECD_00752	129.968	92.2781	0.4941	1.3e-23	3.76e-24	23.4248	None
	ECD_00754	116.142	114.373	0.022142	1.93e-14	3.77e-15	14.4237	None
	ECD_00755	241.132	128.02	0.91346	1.34e-54	1.33e-54	53.8761	None
	ECD_00757	68.0259	55.2369	0.30045	1.96e-11	3.36e-12	11.4737	None
	ECD_00758	107.569	103.975	0.049026	7.66e-14	1.46e-14	13.8356	None
	ECD_00759	205.184	166.361	0.3026	1.95e-31	7.75e-32	31.1107	None
	ECD_00760	100.103	81.2307	0.30139	3.88e-16	8.21e-17	16.0857	None
	ECD_00761	317.454	257.339	0.30288	1.04e-47	7.82e-48	47.1068	None
	ECD_00762	120.29	141.017	-0.22935	2.85e-11	4.86e-12	11.3134	None
	ECD_00763	99.2735	132.569	-0.41726	1.95e-07	2.78e-08	7.55596	None
	ECD_00764	127.479	211.2	-0.72834	3.13e-05	4.03e-06	5.39469	None
	ECD_00765	101.486	70.1833	0.53208	2.89e-19	7.06e-20	19.1512	None
	ECD_00766	452.123	299.579	0.59378	1.96e-83	4.47e-83	82.3497	None
	ECD_00767	103.698	239.143	-1.2055	0.32546	0.032091	1.49362	None
	ECD_00770	73.5564	71.483	0.041251	7.45e-10	1.2e-10	9.92082	None
	ECD_00771	16.3151	30.5427	-0.90462	0.26911	0.026768	1.57238	None
	ECD_00772	124.438	93.5778	0.41118	2.16e-21	5.72e-22	21.2426	None
	ECD_00773	126.65	374.311	-1.5634	0.1154	0.011787	1.9286	None
	ECD_00774	163.151	136.468	0.25765	2.02e-24	6.06e-25	24.2175	None
	ECD_00775	246.11	144.916	0.76409	2.49e-51	2.14e-51	50.6696	None
	ECD_00776	106.187	289.181	-1.4454	0.54545	0.05255	1.27943	None
	ECD_00780	247.493	159.212	0.63643	8.79e-48	6.66e-48	47.1765	None
	ECD_00782	139.37	159.212	-0.19203	1.96e-13	3.66e-14	13.4365	None
	ECD_00783	230.348	155.313	0.56863	1.11e-42	6.99e-43	42.1555	None
	ECD_00784	166.193	146.215	0.18477	2.45e-23	6.98e-24	23.1561	None
	ECD_00785	187.209	119.572	0.64678	8.38e-37	4.19e-37	36.3778	None
	ECD_00786	135.222	347.667	-1.3624	0.96757	0.089555	1.04791	None
	ECD_00787	387.139	426.949	-0.14121	7.95e-37	3.99e-37	36.399	None
	ECD_00788	181.679	133.218	0.4476	2.64e-31	1.04e-31	30.983	None
	ECD_00789	32.6303	58.4861	-0.84188	0.078344	0.0080963	2.09171	None
	ECD_00790	188.316	116.972	0.68699	6.22e-38	3.23e-38	37.4908	None
	ECD_00791	88.2124	48.7384	0.85592	1.96e-20	4.97e-21	20.3036	None
	ECD_00792	166.746	131.269	0.34513	9.66e-27	3.2e-27	26.4949	None
	ECD_00793	33.1834	38.9907	-0.23267	0.00048959	5.91e-05	4.22841	None
	ECD_00794	107.846	167.66	-0.63657	1.56e-05	2.04e-06	5.69037	None
	ECD_00795	186.38	468.539	-1.3299	0.80955	0.076142	1.11838	None
	ECD_00797	395.988	609.555	-0.6223	3.71e-17	8.22e-18	17.0851	None
	ECD_00798	244.727	198.203	0.3042	3.23e-37	1.64e-37	36.7852	None
	ECD_00799	114.759	100.076	0.19751	8.76e-17	1.91e-17	16.719	None
	ECD_00800	310.264	224.197	0.46873	4.71e-53	4.43e-53	52.3536	None
	ECD_00801	308.882	200.152	0.62595	8.5e-59	9.31e-59	58.0311	None
	ECD_00802	204.631	157.263	0.37985	2.53e-33	1.09e-33	32.9626	None
	ECD_00804	295.885	163.761	0.85344	1.7e-64	2.26e-64	63.6459	None
	ECD_00805	162.598	465.29	-1.5168	0.17063	0.017246	1.76331	None
	ECD_00806	276.528	278.784	-0.011722	4.57e-31	1.8e-31	30.7447	None
	ECD_00807	81.0227	196.903	-1.2811	0.65899	0.062786	1.20214	None
	ECD_00808	84.8941	207.301	-1.288	0.68094	0.064753	1.18874	None
	ECD_00809	282.612	192.354	0.55505	1.71e-51	1.48e-51	50.8297	None
	ECD_00810	28.2058	25.344	0.15435	5.34e-05	6.78e-06	5.16877	None
	ECD_00811	148.219	131.269	0.17521	8.24e-21	2.13e-21	20.6716	None
	ECD_00812	192.463	142.316	0.43548	8.97e-33	3.76e-33	32.4248	None
	ECD_00813	334.322	182.607	0.8725	2.18e-73	3.85e-73	72.4145	None
	ECD_00814	71.0677	115.023	-0.69465	0.0011285	0.00013319	3.87553	None
	ECD_00815	180.296	104.625	0.78514	1.59e-38	8.43e-39	38.0742	None
	ECD_00816	38.9904	114.373	-1.5526	0.40878	0.039987	1.39808	None
	ECD_00817	95.4021	137.767	-0.53014	4.7e-06	6.3e-07	6.20066	None
	ECD_00819	230.624	119.572	0.94767	3.23e-53	3.09e-53	52.51	None
	ECD_00826	2.76528	1.29969	1.0893	0.081617	0.0084103	2.07519	None
	ECD_00827	120.29	70.1833	0.77731	3.78e-26	1.22e-26	25.9136	None
	ECD_00828	219.01	301.528	-0.4613	1.13e-13	2.14e-14	13.6696	None
	ECD_00829	27.9293	22.7446	0.29626	1.78e-05	2.31e-06	5.63639	None
	ECD_00830	67.4728	101.376	-0.58734	0.00029568	3.61e-05	4.44249	None
	ECD_00831	117.524	184.556	-0.6511	9.45e-06	1.25e-06	5.90309	None
	ECD_00832	219.287	166.361	0.39851	4.25e-36	2.07e-36	35.684	None
	ECD_00834	103.975	53.2873	0.96436	3.98e-25	1.23e-25	24.9101	None
	ECD_00835	NA	NA	NA	NA	NA	NA	None
	ECD_00837	NA	NA	NA	NA	NA	NA	None
	ECD_00838	23.5049	14.2966	0.71729	4.4e-06	5.91e-07	6.22841	None
	ECD_00839	61.3892	31.1926	0.97678	1.44e-15	2.98e-16	15.5258	None
	ECD_00840	63.878	129.969	-1.0248	0.10105	0.010365	1.98443	None
	ECD_00841	124.991	75.3821	0.72953	2.19e-26	7.14e-27	26.1463	None
	ECD_00842	6.9132	5.19877	0.41118	0.0252	0.0026973	2.56907	None
	ECD_00843	79.3635	41.5901	0.93223	2.93e-19	7.15e-20	19.1457	None
	ECD_00844	35.9486	25.344	0.50429	1.24e-07	1.79e-08	7.74715	None
	ECD_00845	326.026	241.093	0.4354	2.59e-54	2.55e-54	53.5935	None
	ECD_00846	121.672	75.3821	0.69071	3.73e-25	1.16e-25	24.9355	None
	ECD_00847	30.1415	20.1452	0.58132	6.54e-07	9.08e-08	7.04191	None
	ECD_00848	89.3185	52.6375	0.76287	1.13e-19	2.8e-20	19.5528	None
	ECD_00849	11.8907	7.1483	0.73416	0.0010279	0.00012172	3.91464	None
	ECD_00850	79.3635	53.2873	0.57468	8.02e-16	1.68e-16	15.7747	None
	ECD_00851	14.656	13.6468	0.10293	0.0045318	0.00051106	3.29153	None
	ECD_00852	196.058	210.55	-0.10288	2.39e-20	6.06e-21	20.2175	None
	ECD_00853	84.8941	60.4357	0.49026	6.31e-16	1.33e-16	15.8761	None
	ECD_00854	77.4278	74.0824	0.063721	1.63e-10	2.69e-11	10.5702	None
	ECD_00855	24.8875	37.6911	-0.5988	0.030046	0.00319	2.49621	None
	ECD_00856	51.1577	138.417	-1.436	0.70803	0.067103	1.17326	None
	ECD_00857	237.814	144.916	0.71462	3.05e-48	2.37e-48	47.6253	None
	ECD_00858	93.743	101.376	-0.11293	2.14e-10	3.52e-11	10.4535	None
	ECD_00859	124.438	172.859	-0.47417	3.24e-08	4.79e-09	8.31966	None
	ECD_00860	220.393	151.414	0.54158	3.55e-40	2.02e-40	39.6946	None
	ECD_00861	106.463	66.2843	0.68362	4.04e-22	1.1e-22	21.9586	None
	ECD_00862	154.303	90.3286	0.77251	5.53e-33	2.34e-33	32.6308	None
	ECD_00863	25.164	20.1452	0.32093	3.85e-05	4.92e-06	5.30803	None
	ECD_00864	125.267	111.124	0.17284	8.56e-18	1.95e-18	17.71	None
	ECD_00866	80.7462	101.376	-0.32825	4.21e-07	5.91e-08	7.22841	None
	ECD_00867	40.6496	70.8332	-0.80118	0.035278	0.0037285	2.42847	None
	ECD_00869	38.9904	118.922	-1.6088	0.28273	0.028074	1.5517	None
	ECD_00870	79.3635	127.37	-0.68247	0.00047038	5.68e-05	4.24565	None
	ECD_00871	51.1577	66.2843	-0.37372	0.00010466	1.31e-05	4.88273	None
	ECD_00872	103.145	125.42	-0.2821	3.08e-09	4.79e-10	9.31966	None
	ECD_00873	102.315	120.221	-0.23267	9.23e-10	1.47e-10	9.83268	None
	ECD_00874	184.721	163.111	0.17949	1.23e-25	3.89e-26	25.4101	None
	ECD_00875	87.9359	147.515	-0.74634	0.00075247	8.97e-05	4.04721	None
	ECD_00876	178.637	287.232	-0.68518	1.71e-07	2.45e-08	7.61083	None
	ECD_00877	106.187	67.584	0.65185	1.18e-21	3.17e-22	21.4989	None
	ECD_00878	160.663	88.379	0.86226	5.41e-36	2.63e-36	35.58	None
	ECD_00879	93.743	63.035	0.57256	2.19e-18	5.12e-19	18.2907	None
	ECD_00880	105.357	58.4861	0.84912	5.2e-24	1.54e-24	23.8125	None
	ECD_00881	545.313	321.024	0.7644	1.63e-111	6.52e-111	110.186	None
	ECD_00882	161.216	445.144	-1.4653	0.35963	0.035381	1.45123	None
	ECD_00883	164.534	167.01	-0.021551	6.1e-19	1.46e-19	18.8356	None
	ECD_00884	319.39	222.897	0.51894	1.53e-56	1.61e-56	55.7932	None
	ECD_00889	72.1738	62.3852	0.21027	3.18e-11	5.41e-12	11.2668	None
	ECD_00890	123.608	321.674	-1.3798	0.86785	0.081334	1.08973	None
	ECD_00891	182.232	226.796	-0.31562	1.62e-14	3.19e-15	14.4962	None
	ECD_00894	429.171	726.528	-0.75946	2.82e-13	5.26e-14	13.279	None
	ECD_00896	124.991	234.594	-0.90835	0.0023991	0.00027671	3.55798	None
	ECD_00898	315.795	203.402	0.63466	2.08e-60	2.4e-60	59.6198	None
	ECD_00899	89.5951	64.9846	0.46332	2.01e-16	4.33e-17	16.3635	None
	ECD_00900	215.139	140.367	0.61607	3.14e-41	1.86e-41	40.7305	None
	ECD_00901	74.9391	106.575	-0.50807	3.33e-05	4.28e-06	5.36856	None
	ECD_00902	205.46	204.701	0.0053384	6.26e-24	1.84e-24	23.7352	None
	ECD_00903	314.965	196.903	0.67771	6.65e-62	8.09e-62	61.0921	None
	ECD_00904	76.0452	53.9372	0.49558	1.78e-14	3.5e-15	14.4559	None
	ECD_00905	195.505	168.31	0.21609	6.29e-28	2.2e-28	27.6576	None
	ECD_00908	109.229	141.017	-0.36851	1.24e-08	1.88e-09	8.72584	None
	ECD_00909	181.402	181.957	-0.004403	4.23e-21	1.1e-21	20.9586	None
	ECD_00910	188.316	130.619	0.52779	2.94e-34	1.33e-34	33.8761	None
	ECD_00913	32.9068	24.0443	0.45269	6.97e-07	9.67e-08	7.01457	None
	ECD_00917	381.885	249.541	0.61386	1.07e-71	1.75e-71	70.757	None
	ECD_00918	206.013	242.392	-0.23461	4.11e-18	9.48e-19	18.0232	None
	ECD_00919	176.425	112.423	0.65011	7.47e-35	3.48e-35	34.4584	None
	ECD_00920	346.766	231.345	0.58392	5.29e-64	6.93e-64	63.1593	None
	ECD_00921	1.9357	9.09784	-2.2327	0.35373	0.034809	1.45831	None
	ECD_00922	79.64	120.871	-0.60191	0.00011009	1.38e-05	4.86012	None
	ECD_00923	158.451	277.484	-0.80837	3.99e-05	5.1e-06	5.29243	None
	ECD_00924	92.9134	61.0855	0.60506	1.31e-18	3.1e-19	18.5086	None
	ECD_00925	185.827	159.212	0.22301	8.71e-27	2.89e-27	26.5391	None
	ECD_00926	163.981	177.408	-0.11354	4.59e-17	1.01e-17	16.9957	None
	ECD_00927	60.2831	106.575	-0.82204	0.013271	0.0014487	2.83902	None
	ECD_00928	637.397	981.917	-0.62341	1.37e-26	4.51e-27	26.3458	None
	ECD_00929	243.621	681.688	-1.4845	0.18342	0.01851	1.73259	None
	ECD_00937	278.74	174.809	0.67315	7.75e-55	7.78e-55	54.109	None
	ECD_00938	120.843	68.8836	0.8109	9.51e-27	3.15e-27	26.5017	None
	ECD_00939	151.537	116.972	0.37351	5.48e-25	1.68e-25	24.7747	None
	ECD_00940	50.6046	62.3852	-0.30193	4.33e-05	5.52e-06	5.25806	None
	ECD_00941	25.4406	38.3409	-0.59175	0.027026	0.0028841	2.53999	None
	ECD_00942	76.3217	63.035	0.27594	2.04e-12	3.66e-13	12.4365	None
	ECD_00943	51.9873	44.1895	0.23445	1.22e-08	1.86e-09	8.73049	None
	ECD_00944	426.683	297.629	0.51965	5.83e-75	1.1e-74	73.9586	None
	ECD_00945	194.399	159.212	0.28807	1.61e-29	5.96e-30	29.2248	None
	ECD_00946	41.7557	22.7446	0.87645	1.45e-10	2.41e-11	10.618	None
	ECD_00947	81.2992	59.136	0.45921	5.32e-15	1.07e-15	14.9706	None
	ECD_00948	107.569	57.1864	0.91152	2.83e-25	8.84e-26	25.0535	None
	ECD_00949	131.627	105.925	0.31342	6.29e-21	1.63e-21	20.7878	None
	ECD_00950	157.344	151.414	0.055427	1.16e-19	2.86e-20	19.5436	None
	ECD_00951	235.325	291.781	-0.31023	1.92e-18	4.5e-19	18.3468	None
	ECD_00952	241.962	313.226	-0.37242	2.98e-17	6.62e-18	17.1791	None
	ECD_00953	352.297	343.768	0.035354	3.96e-41	2.34e-41	40.6308	None
	ECD_00954	121.119	117.622	0.042269	2.7e-15	5.52e-16	15.2581	None
	ECD_00955	253.023	271.636	-0.1024	8.29e-26	2.65e-26	25.5768	None
	ECD_00956	58.9005	92.9279	-0.65783	0.0018747	0.00021794	3.66166	None
	ECD_00958	81.2992	116.972	-0.52485	2.15e-05	2.79e-06	5.5544	None
	ECD_00959	220.669	312.576	-0.50232	7.94e-13	1.45e-13	12.8386	None
	ECD_00960	101.209	124.77	-0.30193	7.34e-09	1.12e-09	8.95078	None
	ECD_00962	110.058	196.903	-0.83922	0.0011607	0.00013678	3.86398	None
	ECD_00963	164.811	136.468	0.27225	5.95e-25	1.82e-25	24.7399	None
	ECD_00964	103.421	122.821	-0.24802	1.15e-09	1.82e-10	9.73993	None
	ECD_00965	54.476	48.7384	0.16056	1.78e-08	2.67e-09	8.57349	None
	ECD_00966	553.056	412.652	0.4225	5.62e-90	1.51e-89	88.821	None
	ECD_00968	84.0645	64.9846	0.3714	1.56e-14	3.07e-15	14.5129	None
	ECD_00969	253.576	213.149	0.25055	8.24e-37	4.13e-37	36.384	None
	ECD_00971	177.254	161.162	0.13731	9.68e-24	2.82e-24	23.5498	None
	ECD_00972	211.82	175.458	0.27171	1.39e-31	5.55e-32	31.2557	None
	ECD_00973	119.737	110.474	0.11616	3.12e-16	6.64e-17	16.1778	None
	ECD_00975	139.647	132.569	0.075042	5.78e-18	1.33e-18	17.8761	None
	ECD_00976	91.2542	111.124	-0.2842	2.6e-08	3.87e-09	8.41229	None
	ECD_00977	119.737	73.4326	0.70537	5.4e-25	1.66e-25	24.7799	None
	ECD_00978	62.2188	46.7889	0.41118	1.88e-11	3.23e-12	11.4908	None
	ECD_00979	16.3151	11.6972	0.48005	0.00041536	5.04e-05	4.29757	None
	ECD_00980	191.081	110.474	0.79048	7.53e-41	4.42e-41	40.3546	None
	ECD_00981	254.682	157.913	0.68957	9.13e-51	7.57e-51	50.1209	None
	ECD_00982	163.428	134.518	0.28086	6.23e-25	1.9e-25	24.7212	None
	ECD_00983	149.878	148.165	0.016587	4.33e-18	9.97e-19	18.0013	None
	ECD_00984	185.55	123.471	0.58764	3.79e-35	1.79e-35	34.7471	None
	ECD_00985	9.95501	11.6972	-0.23267	0.056191	0.005859	2.23218	None
	ECD_00986	104.528	59.136	0.82178	1.71e-23	4.93e-24	23.3072	None
	ECD_00988	27.0997	14.2966	0.92261	1.71e-07	2.44e-08	7.61261	None
	ECD_00989	25.4406	20.7951	0.29089	4.39e-05	5.59e-06	5.25259	None
	ECD_00990	50.0516	30.5427	0.71259	2.22e-11	3.81e-12	11.4191	None
	ECD_00991	99.2735	69.5335	0.5137	1.18e-18	2.81e-19	18.5513	None
	ECD_00992	38.1609	96.1772	-1.3336	0.92486	0.086105	1.06497	None
	ECD_00993	3.87139	1.94954	0.98972	0.044327	0.00466	2.33161	None
	ECD_00994	54.7525	47.4387	0.20686	7.82e-09	1.2e-09	8.92082	None
	ECD_00995	137.158	85.1298	0.6881	4.19e-28	1.48e-28	27.8297	None
	ECD_00996	310.817	191.704	0.69718	7.59e-62	9.18e-62	61.0372	None
	ECD_00997	379.949	256.689	0.56579	4.16e-69	6.32e-69	68.1993	None
	ECD_00998	150.155	94.2276	0.67223	2.55e-30	9.78e-31	30.0097	None
	ECD_00999	117.801	73.4326	0.68186	2.8e-24	8.35e-25	24.0783	None
	ECD_01000	407.326	211.2	0.94757	1.41e-92	3.97e-92	91.4012	None
	ECD_01002	90.4246	76.6818	0.23783	5.29e-14	1.01e-14	13.9957	None
	ECD_01004	279.017	187.156	0.57611	1.39e-51	1.21e-51	50.9172	None
	ECD_01005	226.2	367.813	-0.70137	8.52e-09	1.3e-09	8.88606	None
	ECD_01006	80.1931	161.162	-1.007	0.053623	0.0055985	2.25193	None
	ECD_01008	13.8264	37.0412	-1.4217	0.87363	0.081817	1.08716	None
	ECD_01009	203.525	114.373	0.83146	2.16e-44	1.46e-44	43.8356	None
	ECD_01010	16.3151	12.9969	0.32804	0.00088589	0.00010515	3.97819	None
	ECD_01011	69.132	35.0917	0.97822	2.38e-17	5.33e-18	17.2733	None
	ECD_01012	38.4374	44.1895	-0.20119	0.00012489	1.55e-05	4.80967	None
	ECD_01013	5.53056	14.2966	-1.3702	0.98384	0.090996	1.04098	None
	ECD_01014	79.9166	72.7827	0.1349	1.62e-11	2.8e-12	11.5528	None
	ECD_01015	103.698	189.105	-0.8668	0.0027045	0.00031048	3.50797	None
	ECD_01016	229.518	184.556	0.31455	2.63e-35	1.25e-35	34.9031	None
	ECD_01017	424.194	456.192	-0.10492	5.24e-42	3.2e-42	41.4949	None
	ECD_01018	367.782	237.844	0.62884	8.61e-70	1.35e-69	68.8697	None
	ECD_01019	190.251	109.174	0.80128	6.32e-41	3.73e-41	40.4283	None
	ECD_01020	228.136	129.969	0.81172	5.2e-49	4.11e-49	48.3862	None
	ECD_01021	386.31	222.897	0.79338	6.9e-81	1.48e-80	79.8297	None
	ECD_01022	198.271	483.485	-1.286	0.51808	0.050097	1.30019	None
	ECD_01023	30.9711	26.6437	0.21713	1.29e-05	1.69e-06	5.77211	None
	ECD_01024	164.258	117.622	0.4818	3.68e-29	1.35e-29	28.8697	None
	ECD_01025	222.882	138.417	0.68725	1.39e-44	9.4e-45	44.0269	None
	ECD_01026	258.001	143.616	0.84516	3.23e-56	3.36e-56	55.4737	None
	ECD_01027	254.129	206.001	0.30291	1.53e-38	8.16e-39	38.0883	None
	ECD_01028	25.164	12.9969	0.95319	3.79e-07	5.33e-08	7.27327	None
	ECD_01029	1.38264	1.94954	-0.49571	0.56828	0.054604	1.26278	None
	ECD_01030	173.106	189.105	-0.12753	1.22e-17	2.77e-18	17.5575	None
	ECD_01031	270.444	307.377	-0.18468	7.56e-25	2.31e-25	24.6364	None
	ECD_01032	58.6239	82.5304	-0.49344	0.00019622	2.42e-05	4.61618	None
	ECD_01033	121.119	103.975	0.22019	5.69e-18	1.31e-18	17.8827	None
	ECD_01034	89.8716	83.1803	0.11162	1.66e-12	2.98e-13	12.5258	None
	ECD_01035	10.2315	5.84861	0.80686	0.0018611	0.00021649	3.66456	None
	ECD_01036	38.1609	31.8424	0.26114	7.83e-07	1.09e-07	6.96257	None
	ECD_01037	25.7171	23.3944	0.13656	0.00013109	1.63e-05	4.78781	None
	ECD_01038	61.1127	43.5397	0.48914	7.11e-12	1.25e-12	11.9031	None
	ECD_01039	43.6914	24.6941	0.82318	1.05e-10	1.74e-11	10.7595	None
	ECD_01040	25.7171	18.8455	0.44851	1.19e-05	1.56e-06	5.80688	None
	ECD_01041	36.7782	23.3944	0.65269	1.83e-08	2.74e-09	8.56225	None
	ECD_01042	62.2188	105.925	-0.76762	0.0060373	0.00067468	3.1709	None
	ECD_01043	321.602	291.781	0.14039	7.73e-42	4.69e-42	41.3288	None
	ECD_01044	88.7655	63.035	0.49384	1.27e-16	2.76e-17	16.5591	None
	ECD_01045	289.525	512.728	-0.82451	6.47e-08	9.45e-09	8.02457	None
	ECD_01046	399.03	383.409	0.057612	1.95e-47	1.45e-47	46.8386	None
	ECD_01047	24.3345	19.4954	0.31987	5.21e-05	6.61e-06	5.1798	None
	ECD_01048	332.663	333.371	-0.0030661	2.22e-37	1.14e-37	36.9431	None
	ECD_01050	155.409	175.458	-0.17506	4.06e-15	8.24e-16	15.0841	None
	ECD_01051	129.692	104.625	0.30986	1.38e-20	3.53e-21	20.4522	None
	ECD_01052	65.5371	154.663	-1.2387	0.53944	0.05201	1.28391	None
	ECD_01053	30.4181	40.9403	-0.42859	0.0043513	0.0004921	3.30795	None
	ECD_01054	21.2927	19.4954	0.12722	0.00053273	6.42e-05	4.19246	None
	ECD_01056	194.399	472.438	-1.2811	0.49428	0.047877	1.31987	None
	ECD_01057	18.2508	26.6437	-0.54583	0.048901	0.0051245	2.29035	None
	ECD_01059	89.042	135.818	-0.60911	5.01e-05	6.37e-06	5.19586	None
	ECD_01061	133.286	332.071	-1.317	0.76376	0.072091	1.14212	None
	ECD_01062	143.795	200.152	-0.47709	3.1e-09	4.83e-10	9.31605	None
	ECD_01063	61.9423	109.174	-0.81763	0.011439	0.0012539	2.90174	None
	ECD_01064	175.872	170.909	0.041292	1.74e-21	4.61e-22	21.3363	None
	ECD_01065	115.036	96.1772	0.25831	1.08e-17	2.44e-18	17.6126	None
	ECD_01066	55.8586	55.2369	0.016149	1.21e-07	1.75e-08	7.75696	None
	ECD_01068	66.6432	185.856	-1.4797	0.50362	0.048746	1.31206	None
	ECD_01073	81.8523	176.758	-1.1107	0.16243	0.016442	1.78405	None
	ECD_01075	39.82	100.076	-1.3295	0.91005	0.085006	1.07055	None
	ECD_01076	103.421	170.26	-0.7192	0.00014534	1.8e-05	4.74473	None
	ECD_01077	81.2992	202.102	-1.3138	0.80006	0.075301	1.1232	None
	ECD_01078	144.624	218.348	-0.59432	1.46e-07	2.1e-08	7.67778	None
	ECD_01079	165.64	267.087	-0.68925	5.51e-07	7.7e-08	7.11351	None
	ECD_01081	25.7171	14.2966	0.84706	6.04e-07	8.42e-08	7.07469	None
	ECD_01082	170.894	132.569	0.36637	8.1e-28	2.82e-28	27.5498	None
	ECD_01083	139.647	196.253	-0.49094	8.32e-09	1.27e-09	8.8962	None
	ECD_01086	180.573	224.847	-0.31636	2.21e-14	4.31e-15	14.3655	None
	ECD_01087	75.2156	178.708	-1.2485	0.54568	0.05256	1.27934	None
	ECD_01092	148.219	110.474	0.42403	2.08e-25	6.52e-26	25.1858	None
	ECD_01093	113.1	103.975	0.12136	1.72e-15	3.56e-16	15.4486	None
	ECD_01094	57.5178	93.5778	-0.70216	0.0037306	0.00042385	3.37279	None
	ECD_01095	107.016	130.619	-0.28753	1.83e-09	2.87e-10	9.54212	None
	ECD_01096	141.029	209.9	-0.57371	1.08e-07	1.56e-08	7.80688	None
	ECD_01097	63.6014	128.669	-1.0165	0.094051	0.0096639	2.01485	None
	ECD_01098	273.763	209.9	0.38322	4.07e-44	2.73e-44	43.5638	None
	ECD_01099	92.6369	160.512	-0.79302	0.0012811	0.00015057	3.82226	None
	ECD_01102	140.753	113.073	0.31591	2.6e-22	7.11e-23	22.1481	None
	ECD_01103	168.406	267.736	-0.66887	2.16e-07	3.08e-08	7.51145	None
	ECD_01105	174.489	173.509	0.0081283	1.27e-20	3.24e-21	20.4895	None
	ECD_01106	65.2606	52.6375	0.31012	4.14e-11	7e-12	11.1549	None
	ECD_01107	99.5501	198.203	-0.99348	0.025894	0.0027671	2.55798	None
	ECD_01109	85.4471	103.325	-0.27409	5.72e-08	8.37e-09	8.07727	None
	ECD_01110	450.741	786.313	-0.80281	2.68e-12	4.79e-13	12.3197	None
	ECD_01111	122.225	89.6787	0.44671	1.4e-21	3.73e-22	21.4283	None
	ECD_01112	118.077	142.316	-0.26937	1.53e-10	2.52e-11	10.5986	None
	ECD_01113	69.685	65.6344	0.086396	8.4e-10	1.34e-10	9.8729	None
	ECD_01114	155.962	172.209	-0.14297	9.29e-16	1.94e-16	15.7122	None
	ECD_01115	83.788	94.2276	-0.16941	7.12e-09	1.09e-09	8.96257	None
	ECD_01116	NA	NA	NA	NA	NA	NA	None
	ECD_01117	NA	NA	NA	NA	NA	NA	None
	ECD_01118	133.563	90.3286	0.56427	2.21e-25	6.93e-26	25.1593	None
	ECD_01119	34.8425	52.6375	-0.59524	0.0099535	0.0010962	2.96011	None
	ECD_01120	30.6946	37.6911	-0.29624	0.0013811	0.00016199	3.79051	None
	ECD_01121	85.1706	208.6	-1.2923	0.69924	0.066322	1.17834	None
	ECD_01122	47.2863	50.688	-0.10022	5.45e-06	7.27e-07	6.13847	None
	ECD_01123	39.267	31.8424	0.30237	3.37e-07	4.75e-08	7.32331	None
	ECD_01124	130.245	185.856	-0.51296	5.22e-08	7.65e-09	8.11634	None
	ECD_01125	343.724	269.036	0.35345	1.14e-53	1.1e-53	52.9586	None
	ECD_01126	80.7462	225.496	-1.4816	0.45424	0.04427	1.35389	None
	ECD_01127	207.949	285.282	-0.45616	3.6e-13	6.67e-14	13.1759	None
	ECD_01128	76.5982	202.752	-1.4043	0.78487	0.07396	1.131	None
	ECD_01131	110.888	279.434	-1.3334	0.87122	0.08163	1.08815	None
	ECD_01132	49.222	34.4418	0.51514	5.27e-10	8.51e-11	10.0701	None
	ECD_01133	42.5853	32.4923	0.39026	3.6e-08	5.31e-09	8.27491	None
	ECD_01135	44.2445	38.3409	0.20661	2.12e-07	3.02e-08	7.51999	None
	ECD_01136	50.6046	45.4892	0.15374	6.29e-08	9.19e-09	8.03668	None
	ECD_01137	123.608	133.218	-0.10802	2.57e-13	4.78e-14	13.3206	None
	ECD_01138	181.126	264.487	-0.54621	5.56e-10	8.97e-11	10.0472	None
	ECD_01139	29.865	18.1957	0.71486	2.32e-07	3.3e-08	7.48149	None
	ECD_01141	25.164	20.1452	0.32093	3.85e-05	4.92e-06	5.30803	None
	ECD_01142	18.2508	14.2966	0.35229	0.00038262	4.65e-05	4.33255	None
	ECD_01143	152.643	100.076	0.60907	1.29e-29	4.83e-30	29.3161	None
	ECD_01144	54.476	48.7384	0.16056	1.78e-08	2.67e-09	8.57349	None
	ECD_01145	613.339	536.773	0.19237	4.2e-82	9.12e-82	81.04	None
	ECD_01146	132.733	105.925	0.32549	2.73e-21	7.16e-22	21.1451	None
	ECD_01147	20.7396	22.0948	-0.091316	0.0024647	0.00028386	3.5469	None
	ECD_01148	232.007	146.215	0.66607	9.67e-46	6.79e-46	45.1681	None
	ECD_01149	21.5692	56.5366	-1.3902	0.91926	0.085705	1.06699	None
	ECD_01151	106.187	242.392	-1.1907	0.27613	0.027425	1.56185	None
	ECD_01152	159.557	134.518	0.24627	1.08e-23	3.15e-24	23.5017	None
	ECD_01153	53.0934	115.023	-1.1153	0.26925	0.026776	1.57225	None
	ECD_01154	59.177	126.07	-1.0911	0.20133	0.02023	1.694	None
	ECD_01155	126.373	200.152	-0.66341	6.1e-06	8.11e-07	6.09098	None
	ECD_01156	77.4278	115.023	-0.57099	7.88e-05	9.93e-06	5.00305	None
	ECD_01157	154.303	136.468	0.1772	1.23e-21	3.28e-22	21.4841	None
	ECD_01158	55.5821	43.5397	0.35229	5.7e-10	9.2e-11	10.0362	None
	ECD_01159	271.827	149.465	0.86289	1.05e-59	1.2e-59	58.9208	None
	ECD_01160	148.772	116.322	0.35497	3.23e-24	9.61e-25	24.0173	None
	ECD_01161	126.373	207.951	-0.71855	2.63e-05	3.4e-06	5.46852	None
	ECD_01162	112.27	211.2	-0.91163	0.0042671	0.00048286	3.31618	None
	ECD_01163	221.222	418.501	-0.91973	8e-05	1.01e-05	4.99568	None
	ECD_01165	173.383	317.775	-0.87404	0.00013015	1.62e-05	4.79048	None
	ECD_01166	344.277	337.27	0.029667	5.41e-40	3.06e-40	39.5143	None
	ECD_01167	50.8811	98.1267	-0.94751	0.07511	0.0077763	2.10923	None
	ECD_01168	98.1674	60.4357	0.69984	1.03e-20	2.63e-21	20.58	None
	ECD_01169	85.4471	72.1329	0.24438	2.2e-13	4.11e-14	13.3862	None
	ECD_01170	62.7718	70.8332	-0.17431	5.93e-07	8.27e-08	7.08249	None
	ECD_01171	79.3635	57.8363	0.4565	1.18e-14	2.35e-15	14.6289	None
	ECD_01172	272.38	205.351	0.40753	1e-44	6.84e-45	44.1649	None
	ECD_01173	260.766	723.278	-1.4718	0.2162	0.021669	1.66416	None
	ECD_01176	457.377	287.882	0.66791	1.63e-88	4.18e-88	87.3788	None
	ECD_01177	384.097	336.62	0.19035	5.36e-52	4.78e-52	51.3206	None
	ECD_01178	101.486	198.853	-0.97042	0.017196	0.0018632	2.72974	None
	ECD_01179	36.2252	59.7858	-0.72281	0.025293	0.0027065	2.56759	None
	ECD_01181	215.692	174.159	0.30857	4.04e-33	1.73e-33	32.762	None
	ECD_01184	67.4728	72.1329	-0.096351	5.21e-08	7.63e-09	8.11748	None
	ECD_01185	79.9166	189.755	-1.2476	0.52996	0.051171	1.29098	None
	ECD_01186	106.74	229.396	-1.1037	0.10137	0.010394	1.98322	None
	ECD_01187	25.4406	68.8836	-1.437	0.78902	0.07431	1.12895	None
	ECD_01188	6.9132	9.74769	-0.49571	0.202	0.020282	1.69289	None
	ECD_01189	178.084	189.105	-0.08663	5.67e-19	1.37e-19	18.8633	None
	ECD_01192	NA	NA	NA	NA	NA	NA	None
	ECD_01193	0	0	NA	NA	NA	NA	None
	ECD_01194	89.042	79.931	0.15573	6.78e-13	1.24e-13	12.9066	None
	ECD_01195	40.6496	55.8867	-0.45926	0.0013531	0.00015879	3.79918	None
	ECD_01196	257.448	247.591	0.056318	3.59e-31	1.41e-31	30.8508	None
	ECD_01197	78.5339	206.651	-1.3958	0.821	0.077199	1.11239	None
	ECD_01198	337.364	237.194	0.50824	3.54e-59	3.91e-59	58.4078	None
	ECD_01199	57.5178	107.874	-0.90727	0.039034	0.0041123	2.38592	None
	ECD_01200	119.46	98.7766	0.27429	1.49e-18	3.51e-19	18.4547	None
	ECD_01201	207.119	133.218	0.63667	2.8e-40	1.6e-40	39.7959	None
	ECD_01202	405.39	220.298	0.87986	6.09e-89	1.61e-88	87.7932	None
	ECD_01203	110.058	69.5335	0.66249	1.58e-22	4.35e-23	22.3615	None
	ECD_01205	57.2413	41.5901	0.46081	5.2e-11	8.75e-12	11.058	None
	ECD_01207	13.2733	15.5963	-0.23267	0.027457	0.0029277	2.53347	None
	ECD_01208	64.431	128.02	-0.99054	0.070946	0.0073586	2.1332	None
	ECD_01209	58.3474	61.0855	-0.066162	2.51e-07	3.56e-08	7.44855	None
	ECD_01210	305.84	222.897	0.4564	7.43e-52	6.59e-52	51.1811	None
	ECD_01211	375.525	228.746	0.71516	3.72e-75	7.1e-75	74.1487	None
	ECD_01212	147.942	217.698	-0.55729	3.03e-08	4.5e-09	8.34679	None
	ECD_01214	94.296	91.6282	0.041405	3.15e-12	5.61e-13	12.251	None
	ECD_01216	98.7205	84.4799	0.22474	5.48e-15	1.1e-15	14.9586	None
	ECD_01218	76.3217	105.925	-0.47288	1.46e-05	1.91e-06	5.71897	None
	ECD_01219	86.8298	101.376	-0.22345	1.37e-08	2.07e-09	8.68403	None
	ECD_01221	188.869	303.478	-0.68421	7.33e-08	1.07e-08	7.97062	None
	ECD_01222	62.2188	98.1267	-0.6573	0.0013841	0.00016229	3.78971	None
	ECD_01223	160.939	199.503	-0.30989	4.25e-13	7.84e-14	13.1057	None
	ECD_01224	108.399	135.168	-0.3184	3.46e-09	5.37e-10	9.27003	None
	ECD_01225	38.7139	117.622	-1.6032	0.29573	0.029313	1.53294	None
	ECD_01226	108.952	98.7766	0.14145	3e-15	6.11e-16	15.214	None
	ECD_01227	89.3185	106.575	-0.25483	1.81e-08	2.72e-09	8.56543	None
	ECD_01228	42.0322	85.1298	-1.0182	0.17541	0.017719	1.75156	None
	ECD_01229	73.2799	84.4799	-0.20519	1.27e-07	1.84e-08	7.73518	None
	ECD_01230	130.798	120.871	0.11387	1.49e-17	3.37e-18	17.4724	None
	ECD_01231	43.9679	63.035	-0.5197	0.0016832	0.00019625	3.70719	None
	ECD_01232	30.4181	23.3944	0.37876	3.57e-06	4.8e-07	6.31876	None
	ECD_01233	25.7171	25.9938	-0.015441	0.00042049	5.1e-05	4.29243	None
	ECD_01236	293.949	348.967	-0.24752	9.89e-25	2.99e-25	24.5243	None
	ECD_01237	114.759	198.853	-0.79309	0.00033868	4.13e-05	4.38405	None
	ECD_01238	163.705	291.781	-0.83379	6.34e-05	8.03e-06	5.09528	None
	ECD_01239	10.2315	26.6437	-1.3808	0.96023	0.089021	1.05051	None
	ECD_01240	48.6689	61.7353	-0.3431	0.00010396	1.3e-05	4.88606	None
	ECD_01241	50.3281	70.1833	-0.47976	0.0004712	5.69e-05	4.24489	None
	ECD_01242	454.059	296.33	0.61568	5.33e-85	1.28e-84	83.8928	None
	ECD_01243	NA	NA	NA	NA	NA	NA	None
	ECD_01244	NA	NA	NA	NA	NA	NA	None
	ECD_01245	148.496	185.206	-0.31871	4.73e-12	8.33e-13	12.0794	None
	ECD_01246	148.496	144.266	0.04169	2.15e-18	5.02e-19	18.2993	None
	ECD_01247	80.7462	142.316	-0.81763	0.0038833	0.00044057	3.35599	None
	ECD_01248	339.576	386.658	-0.18732	1.13e-30	4.35e-31	30.3615	None
	ECD_01249	57.7943	124.121	-1.1027	0.22629	0.022651	1.64491	None
	ECD_01250	433.043	1067.7	-1.3019	0.4573	0.044513	1.35151	None
	ECD_01251	95.6787	218.998	-1.1946	0.31242	0.030874	1.51041	None
	ECD_01252	71.3442	140.367	-0.97633	0.048948	0.0051281	2.29004	None
	ECD_01253	623.847	947.475	-0.6029	2.93e-27	9.89e-28	27.0048	None
	ECD_01254	53.9229	146.215	-1.4391	0.68922	0.065461	1.18402	None
	ECD_01255	115.036	108.524	0.084063	3.38e-15	6.88e-16	15.1624	None
	ECD_01256	25.4406	70.1833	-1.464	0.71924	0.068116	1.16675	None
	ECD_01257	120.566	156.613	-0.37738	2.89e-09	4.5e-10	9.34679	None
	ECD_01258	60.8361	65.6344	-0.10952	2.94e-07	4.16e-08	7.38091	None
	ECD_01259	110.888	99.4264	0.1574	1.03e-15	2.14e-16	15.6696	None
	ECD_01262	226.476	217.698	0.05703	1.22e-27	4.18e-28	27.3788	None
	ECD_01263	219.287	510.779	-1.2199	0.19448	0.019566	1.7085	None
	ECD_01264	67.7493	220.298	-1.7012	0.049223	0.0051541	2.28785	None
	ECD_01266	85.1706	77.9815	0.12722	4.28e-12	7.55e-13	12.1221	None
	ECD_01267	92.3603	89.0289	0.053	3.86e-12	6.84e-13	12.1649	None
	ECD_01268	151.814	148.815	0.028787	1.57e-18	3.7e-19	18.4318	None
	ECD_01269	45.0741	45.4892	-0.013227	2.94e-06	3.97e-07	6.40121	None
	ECD_01270	45.3506	36.3914	0.31753	3.43e-08	5.06e-09	8.29585	None
	ECD_01271	228.689	178.708	0.35578	2.34e-36	1.15e-36	35.9393	None
	ECD_01272	41.2027	39.6406	0.055759	3.43e-06	4.61e-07	6.3363	None
	ECD_01273	134.669	97.4769	0.46629	6.07e-24	1.79e-24	23.7471	None
	ECD_01274	183.338	214.449	-0.22613	1.81e-16	3.9e-17	16.4089	None
	ECD_01275	82.4053	57.1864	0.52706	6.98e-16	1.47e-16	15.8327	None
	ECD_01276	126.373	112.423	0.16875	7.14e-18	1.63e-18	17.7878	None
	ECD_01277	163.428	131.269	0.31613	1.19e-25	3.78e-26	25.4225	None
	ECD_01278	84.8941	50.0381	0.76264	8.96e-19	2.13e-19	18.6716	None
	ECD_01280	244.451	147.515	0.72868	5.92e-50	4.84e-50	49.3152	None
	ECD_01286	220.116	153.364	0.52131	1.41e-39	7.81e-40	39.1073	None
	ECD_01287	136.881	78.6313	0.79975	6.76e-30	2.55e-30	29.5935	None
	ECD_01288	39.82	21.4449	0.89286	3.22e-10	5.26e-11	10.279	None
	ECD_01290	114.759	76.0319	0.59393	1.86e-22	5.14e-23	22.289	None
	ECD_01291	56.9648	33.792	0.75339	4.93e-13	9.09e-14	13.0414	None
	ECD_01292	105.634	53.9372	0.96972	1.44e-25	4.56e-26	25.341	None
	ECD_01293	323.814	172.859	0.90557	2.14e-72	3.65e-72	71.4377	None
	ECD_01294	55.0291	27.9434	0.97769	4.07e-14	7.85e-15	14.1051	None
	ECD_01295	102.315	72.1329	0.50429	4.68e-19	1.13e-19	18.9469	None
	ECD_01296	238.367	133.868	0.83237	1.03e-51	9e-52	51.0458	None
	ECD_01297	114.759	87.0793	0.39821	1.15e-19	2.85e-20	19.5452	None
	ECD_01298	251.917	204.701	0.29943	4.13e-38	2.15e-38	37.6676	None
	ECD_01299	356.445	205.351	0.79558	7.16e-75	1.35e-74	73.8697	None
	ECD_01300	391.564	343.119	0.19054	5.55e-53	5.2e-53	52.284	None
	ECD_01302	361.422	342.469	0.077712	5.09e-44	3.39e-44	43.4698	None
	ECD_01303	111.717	138.417	-0.30917	1.53e-09	2.41e-10	9.61798	None
	ECD_01304	10.7846	13.6468	-0.33959	0.066927	0.0069528	2.15784	None
	ECD_01305	103.975	103.325	0.0090339	6.45e-13	1.18e-13	12.9281	None
	ECD_01306	208.226	155.963	0.41694	7.7e-35	3.58e-35	34.4461	None
	ECD_01307	343.724	274.235	0.32584	1.72e-52	1.58e-52	51.8013	None
	ECD_01308	108.399	59.136	0.87424	5.58e-25	1.71e-25	24.767	None
	ECD_01309	98.997	298.279	-1.5912	0.11248	0.011498	1.93938	None
	ECD_01312	87.6594	78.6313	0.1568	9.92e-13	1.8e-13	12.7447	None
	ECD_01313	99.5501	57.8363	0.78345	5.42e-22	1.47e-22	21.8327	None
	ECD_01314	160.11	84.4799	0.92238	5.23e-37	2.64e-37	36.5784	None
	ECD_01315	145.177	89.6787	0.69498	9.01e-30	3.38e-30	29.4711	None
	ECD_01316	139.37	111.124	0.32676	2.69e-22	7.34e-23	22.1343	None
	ECD_01317	114.483	89.6787	0.35229	5.79e-19	1.39e-19	18.857	None
	ECD_01318	123.055	146.215	-0.24879	3.22e-11	5.46e-12	11.2628	None
	ECD_01319	189.975	180.657	0.072553	8.24e-24	2.41e-24	23.618	None
	ECD_01320	277.634	209.25	0.40795	1.44e-45	1.01e-45	44.9957	None
	ECD_01321	145.177	137.767	0.075581	1.27e-18	3e-19	18.5229	None
	ECD_01322	632.143	410.702	0.62216	4.29e-118	1.9e-117	116.721	None
	ECD_01323	5.53056	4.54892	0.2819	0.057738	0.0060108	2.22107	None
	ECD_01324	16.8682	15.5963	0.1131	0.0022054	0.00025489	3.59365	None
	ECD_01325	0	0	-1.2327	0.96661	0.089507	1.04814	None
	ECD_01326	86.8298	51.3378	0.75817	4.04e-19	9.81e-20	19.0083	None
	ECD_01327	131.627	70.8332	0.89396	2.76e-30	1.05e-30	29.9788	None
	ECD_01328	23.7814	20.1452	0.2394	0.00011273	1.41e-05	4.85078	None
	ECD_01329	1.9357	2.59938	-0.42532	0.47064	0.04571	1.33999	None
	ECD_01330	15.209	13.6468	0.15637	0.0029796	0.00034137	3.46677	None
	ECD_01331	35.3956	32.4923	0.12347	8.29e-06	1.1e-06	5.95861	None
	ECD_01333	1.9357	0	1.5747	0.10845	0.011101	1.95464	None
	ECD_01334	2.76528	0	NA	NA	NA	NA	None
	ECD_01337	87.9359	50.688	0.79481	9.87e-20	2.45e-20	19.6108	None
	ECD_01339	352.297	308.027	0.19373	5.51e-48	4.24e-48	47.3726	None
	ECD_01340	82.6819	61.7353	0.42147	7.71e-15	1.54e-15	14.8125	None
	ECD_01342	90.1481	66.9341	0.42956	3.92e-16	8.29e-17	16.0814	None
	ECD_01345	0	1.29969	NA	NA	NA	NA	None
	ECD_01346	0	0	NA	NA	NA	NA	None
	ECD_01347	37.8843	113.723	-1.5859	0.33784	0.033279	1.47783	None
	ECD_01348	73.2799	55.8867	0.39091	4.85e-13	8.95e-14	13.0482	None
	ECD_01350	120.29	160.512	-0.41617	9.79e-09	1.49e-09	8.82681	None
	ECD_01351	71.0677	98.1267	-0.46545	2.53e-05	3.27e-06	5.48545	None
	ECD_01352	86.2767	235.894	-1.4511	0.56133	0.053989	1.26769	None
	ECD_01353	342.895	215.749	0.66841	7.62e-67	1.1e-66	65.9586	None
	ECD_01354	3.04181	2.59938	0.22676	0.16973	0.017159	1.76551	None
	ECD_01355	176.701	130.619	0.43595	3.08e-30	1.18e-30	29.9281	None
	ECD_01356	100.103	137.767	-0.46075	5.12e-07	7.15e-08	7.14569	None
	ECD_01357	431.937	319.074	0.43693	1.89e-71	3.06e-71	70.5143	None
	ECD_01358	210.714	218.348	-0.051342	4.71e-23	1.33e-23	22.8761	None
	ECD_01359	12.9968	7.79815	0.73695	0.0005926	7.13e-05	4.14691	None
	ECD_01360	NA	NA	NA	NA	NA	NA	None
	ECD_01361	55.5821	38.9907	0.51149	4.36e-11	7.36e-12	11.1331	None
	ECD_01362	385.756	278.134	0.47191	1.13e-65	1.57e-65	64.8041	None
	ECD_01363	69.9616	51.3378	0.44654	5.25e-13	9.65e-14	13.0155	None
	ECD_01364	175.042	100.726	0.79727	1.04e-37	5.39e-38	37.2684	None
	ECD_01365	274.039	161.812	0.76007	8.07e-57	8.53e-57	56.0691	None
	ECD_01366	285.93	219.648	0.38047	6.67e-46	4.71e-46	45.327	None
	ECD_01368	497.197	501.681	-0.012952	2.06e-54	2.04e-54	53.6904	None
	ECD_01369	74.6625	81.8806	-0.13314	2.2e-08	3.28e-09	8.48413	None
	ECD_01370	624.124	491.933	0.34337	3.51e-95	1.05e-94	93.9788	None
	ECD_01371	134.669	350.267	-1.379	0.86688	0.081261	1.09012	None
	ECD_01372	7.46625	4.54892	0.71486	0.0097124	0.0010709	2.97025	None
	ECD_01373	2.76528	0	NA	NA	NA	NA	None
	ECD_01374	85.1706	259.938	-1.6097	0.11099	0.011357	1.94474	None
	ECD_01375	52.5403	104.625	-0.99373	0.1058	0.010837	1.96509	None
	ECD_01376	4.42445	9.09784	-1.04	0.67974	0.064654	1.1894	None
	ECD_01377	NA	NA	NA	NA	NA	NA	None
	ECD_01378	233.666	169.61	0.46223	3.36e-40	1.91e-40	39.719	None
	ECD_01379	148.219	277.484	-0.90468	0.00086581	0.0001028	3.98801	None
	ECD_01380	220.669	150.114	0.55582	1.3e-40	7.54e-41	40.1226	None
	ECD_01381	119.46	296.979	-1.3138	0.75917	0.071692	1.14453	None
	ECD_01382	12.7203	11.6972	0.12096	0.0076128	0.00084407	3.07362	None
	ECD_01384	79.9166	150.114	-0.9095	0.01545	0.0016801	2.77466	None
	ECD_01385	334.599	198.203	0.75545	8.66e-69	1.3e-68	67.8861	None
	ECD_01386	237.814	180.007	0.40178	4.24e-39	2.29e-39	38.6402	None
	ECD_01387	173.106	160.512	0.10898	1.29e-22	3.57e-23	22.4473	None
	ECD_01388	66.3667	215.099	-1.6965	0.055073	0.0057455	2.24067	None
	ECD_01389	42.8618	31.8424	0.42874	2e-08	2.99e-09	8.52433	None
	ECD_01390	135.499	142.316	-0.070821	4.63e-15	9.36e-16	15.0287	None
	ECD_01391	198.824	131.269	0.59896	8.13e-38	4.2e-38	37.3768	None
	ECD_01392	93.4664	83.1803	0.16821	1.31e-13	2.48e-14	13.6055	None
	ECD_01393	157.621	223.547	-0.50412	1.52e-09	2.4e-10	9.61979	None
	ECD_01394	128.585	85.1298	0.59499	5.53e-25	1.69e-25	24.7721	None
	ECD_01395	28.4824	46.7889	-0.7161	0.045269	0.0047553	2.32282	None
	ECD_01396	193.017	142.316	0.43962	5.81e-33	2.46e-33	32.6091	None
	ECD_01397	97.8909	77.9815	0.32804	3.84e-16	8.15e-17	16.0888	None
	ECD_01398	94.296	77.3316	0.28614	4.14e-15	8.4e-16	15.0757	None
	ECD_01399	51.4342	27.2935	0.91417	6.6e-13	1.21e-13	12.9172	None
	ECD_01400	57.5178	41.5901	0.46777	4.17e-11	7.04e-12	11.1524	None
	ECD_01401	427.789	295.03	0.53604	5.17e-76	1.01e-75	74.9957	None
	ECD_01402	14.9325	25.9938	-0.79971	0.20092	0.020193	1.6948	None
	ECD_01403	117.801	145.565	-0.30532	4.89e-10	7.91e-11	10.1018	None
	ECD_01404	48.6689	65.6344	-0.43145	0.00032115	3.92e-05	4.40671	None
	ECD_01405	75.2156	126.72	-0.75254	0.0020143	0.00023348	3.63175	None
	ECD_01406	331.28	250.84	0.40128	9.3e-54	8.97e-54	53.0472	None
	ECD_01407	150.708	122.171	0.30285	1.57e-23	4.53e-24	23.3439	None
	ECD_01408	236.984	207.951	0.18855	1.09e-32	4.55e-33	32.342	None
	ECD_01409	172.277	154.663	0.1556	1.65e-23	4.75e-24	23.3233	None
	ECD_01411	85.7237	58.4861	0.5516	1.01e-16	2.2e-17	16.6576	None
	ECD_01412	44.2445	51.9877	-0.23267	5.68e-05	7.2e-06	5.14267	None
	ECD_01413	14.1029	7.1483	0.98032	0.00012862	1.6e-05	4.79588	None
	ECD_01414	73.5564	59.136	0.31482	2.22e-12	3.98e-13	12.4001	None
	ECD_01415	47.8393	31.1926	0.61699	2.25e-10	3.7e-11	10.4318	None
	ECD_01416	212.927	155.963	0.44915	1.94e-36	9.57e-37	36.0191	None
	ECD_01417	140.753	115.023	0.29124	7.05e-22	1.9e-22	21.7212	None
	ECD_01418	2.76528	1.29969	1.0893	0.081617	0.0084103	2.07519	None
	ECD_01419	4.9775	8.44799	-0.76319	0.43432	0.042402	1.37261	None
	ECD_01420	234.496	141.017	0.7337	3.91e-48	3.03e-48	47.5186	None
	ECD_01422	109.782	120.871	-0.13884	1.38e-11	2.39e-12	11.6216	None
	ECD_01423	88.7655	52.6375	0.75391	1.82e-19	4.48e-20	19.3487	None
	ECD_01424	52.5403	35.7415	0.55582	7.5e-11	1.26e-11	10.8996	None
	ECD_01425	82.9584	70.1833	0.24126	5.26e-13	9.67e-14	13.0146	None
	ECD_01426	301.692	202.752	0.57336	1.58e-55	1.61e-55	54.7932	None
	ECD_01427	121.949	83.8301	0.54074	5.83e-23	1.64e-23	22.7852	None
	ECD_01428	18.8039	21.4449	-0.1896	0.0068366	0.00076067	3.1188	None
	ECD_01429	19.357	12.9969	0.57468	6.97e-05	8.8e-06	5.05552	None
	ECD_01431	90.4246	68.8836	0.39255	9.28e-16	1.94e-16	15.7122	None
	ECD_01432	342.618	189.105	0.85741	1.49e-74	2.77e-74	73.5575	None
	ECD_01433	61.3892	31.8424	0.94703	2.36e-15	4.84e-16	15.3152	None
	ECD_01435	26.5467	78.6313	-1.5666	0.46402	0.045112	1.34571	None
	ECD_01436	212.65	129.969	0.71031	3.27e-43	2.1e-43	42.6778	None
	ECD_01439	8.29584	9.74769	-0.23267	0.081304	0.0083824	2.07663	None
	ECD_01440	115.589	169.61	-0.55322	8.75e-07	1.21e-07	6.91721	None
	ECD_01441	56.6882	44.8394	0.33828	4.86e-10	7.86e-11	10.1046	None
	ECD_01442	134.946	68.8836	0.97014	3.29e-32	1.35e-32	31.8697	None
	ECD_01443	67.1963	40.2904	0.73794	5.58e-15	1.12e-15	14.9508	None
	ECD_01444	77.4278	39.6406	0.96587	3.92e-19	9.53e-20	19.0209	None
	ECD_01445	176.701	120.221	0.55562	7.42e-33	3.13e-33	32.5045	None
	ECD_01446	21.5692	31.8424	-0.56198	0.035354	0.0037355	2.42765	None
	ECD_01447	219.01	157.913	0.47187	4.76e-38	2.48e-38	37.6055	None
	ECD_01448	150.155	110.474	0.44275	4.54e-26	1.46e-26	25.8356	None
	ECD_01449	63.0484	119.572	-0.92334	0.036674	0.0038719	2.41208	None
	ECD_01451	8.01931	4.54892	0.81795	0.0057184	0.00064122	3.19299	None
	ECD_01452	231.73	132.569	0.80571	1.37e-49	1.11e-49	48.9547	None
	ECD_01453	236.431	155.963	0.60022	1.12e-44	7.61e-45	44.1186	None
	ECD_01454	95.1256	67.584	0.49315	1.07e-17	2.44e-18	17.6126	None
	ECD_01455	110.888	68.8836	0.68687	5.13e-23	1.44e-23	22.8416	None
	ECD_01456	121.949	112.423	0.11733	1.6e-16	3.46e-17	16.4609	None
	ECD_01457	59.73	49.3883	0.27429	5.11e-10	8.25e-11	10.0835	None
	ECD_01459	242.792	172.209	0.49556	1.05e-42	6.64e-43	42.1778	None
	ECD_01462	51.1577	31.1926	0.71375	1.32e-11	2.28e-12	11.6421	None
	ECD_01463	153.196	105.925	0.53234	2.88e-28	1.02e-28	27.9914	None
	ECD_01464	322.432	215.099	0.58399	1.22e-59	1.36e-59	58.8665	None
	ECD_01468	69.685	42.8898	0.70021	3.71e-15	7.54e-16	15.1226	None
	ECD_01469	263.255	180.007	0.5484	7.15e-48	5.45e-48	47.2636	None
	ECD_01470	7.46625	10.3975	-0.47778	0.17724	0.0179	1.74715	None
	ECD_01471	467.332	277.484	0.75204	3.8e-95	1.13e-94	93.9469	None
	ECD_01472	77.4278	44.1895	0.80915	1.08e-17	2.44e-18	17.6126	None
	ECD_01473	141.306	101.376	0.47911	2.87e-25	8.94e-26	25.0487	None
	ECD_01474	231.73	127.37	0.86342	3.55e-51	3.01e-51	50.5214	None
	ECD_01475	40.6496	33.792	0.26656	3.22e-07	4.54e-08	7.34294	None
	ECD_01476	71.0677	59.136	0.26516	1.45e-11	2.51e-12	11.6003	None
	ECD_01477	66.0902	53.2873	0.31064	3.09e-11	5.26e-12	11.279	None
	ECD_01478	147.113	107.225	0.45629	8.02e-26	2.56e-26	25.5918	None
	ECD_01479	147.942	92.9279	0.67085	7.15e-30	2.69e-30	29.5702	None
	ECD_01480	26.8232	18.1957	0.55989	3.19e-06	4.3e-07	6.36653	None
	ECD_01481	58.6239	50.688	0.20985	2.22e-09	3.47e-10	9.45967	None
	ECD_01482	244.727	274.885	-0.16765	3.98e-23	1.12e-23	22.9508	None
	ECD_01483	84.6175	72.1329	0.2303	4.05e-13	7.48e-14	13.1261	None
	ECD_01484	70.5146	59.7858	0.23812	3.02e-11	5.14e-12	11.289	None
	ECD_01485	162.598	180.007	-0.14674	2.72e-16	5.81e-17	16.2358	None
	ECD_01486	95.1256	81.2307	0.22781	1.56e-14	3.08e-15	14.5114	None
	ECD_01488	28.2058	44.1895	-0.64771	0.029331	0.0031183	2.50608	None
	ECD_01489	32.0772	43.5397	-0.44078	0.0037806	0.00042928	3.36726	None
	ECD_01490	30.9711	68.8836	-1.1532	0.47393	0.045985	1.33738	None
	ECD_01491	4.42445	11.6972	-1.4026	0.94963	0.088182	1.05462	None
	ECD_01492	216.798	194.954	0.15322	4.24e-29	1.54e-29	28.8125	None
	ECD_01493	126.926	92.2781	0.45993	1.47e-22	4.06e-23	22.3915	None
	ECD_01494	199.1	183.256	0.11963	4.96e-26	1.59e-26	25.7986	None
	ECD_01495	93.4664	59.136	0.66041	2.39e-19	5.86e-20	19.2321	None
	ECD_01496	117.524	68.8836	0.77073	1.72e-25	5.41e-26	25.2668	None
	ECD_01497	439.956	603.057	-0.45493	3.4e-26	1.1e-26	25.9586	None
	ECD_01499	53.3699	141.666	-1.4084	0.80442	0.075694	1.12094	None
	ECD_01500	40.6496	44.1895	-0.12046	3.15e-05	4.06e-06	5.39147	None
	ECD_01501	224.264	147.515	0.60434	1.39e-42	8.71e-43	42.06	None
	ECD_01502	207.949	126.07	0.722	1.37e-42	8.57e-43	42.067	None
	ECD_01503	0	0	NA	NA	NA	NA	None
	ECD_01504	NA	NA	NA	NA	NA	NA	None
	ECD_01505	5.80709	3.24923	0.83772	0.018035	0.0019478	2.71046	None
	ECD_01506	112.547	71.483	0.65485	6.76e-23	1.89e-23	22.7235	None
	ECD_01507	7.46625	3.89907	0.93725	0.0058654	0.0006564	3.18283	None
	ECD_01508	136.328	110.474	0.30338	1.9e-21	5.03e-22	21.2984	None
	ECD_01524	2.21222	0	1.7673	0.076939	0.0079552	2.09935	None
	ECD_01525	7.74278	3.89907	0.98972	0.0044556	0.00050319	3.29827	None
	ECD_01526	81.0227	40.9403	0.9848	3.98e-20	1e-20	20	None
	ECD_01527	120.29	89.0289	0.43417	4.47e-21	1.16e-21	20.9355	None
	ECD_01528	91.2542	57.1864	0.67422	4.42e-19	1.07e-19	18.9706	None
	ECD_01530	10.7846	5.84861	0.88281	0.0011008	0.00013011	3.88569	None
	ECD_01531	148.219	94.2276	0.65351	1.3e-29	4.86e-30	29.3134	None
	ECD_01533	19.0804	12.3471	0.62792	5.81e-05	7.36e-06	5.13312	None
	ECD_01535	92.3603	50.0381	0.88425	1.24e-21	3.33e-22	21.4776	None
	ECD_01536	138.54	72.1329	0.94158	1.46e-32	6.06e-33	32.2175	None
	ECD_01537	14.656	9.74769	0.58836	0.00050668	6.11e-05	4.21396	None
	ECD_01538	13.2733	7.79815	0.76733	0.00045971	5.56e-05	4.25493	None
	ECD_01539	19.91	52.6375	-1.4026	0.89339	0.083568	1.07796	None
	ECD_01541	32.0772	22.7446	0.49603	6.39e-07	8.88e-08	7.05159	None
	ECD_01542	44.7975	99.4264	-1.1502	0.38235	0.037523	1.4257	None
	ECD_01543	3.31834	5.19877	-0.64771	0.45483	0.044295	1.35365	None
	ECD_01544	3.87139	5.84861	-0.59524	0.39027	0.038233	1.41756	None
	ECD_01545	111.717	62.3852	0.84058	3.01e-25	9.36e-26	25.0287	None
	ECD_01546	19.91	19.4954	0.030362	0.0014535	0.00017018	3.76909	None
	ECD_01547	172.277	122.171	0.49583	8.4e-31	3.27e-31	30.4855	None
	ECD_01548	16.0386	14.9465	0.10175	0.003001	0.00034362	3.46392	None
	ECD_01549	211.267	130.619	0.69371	1.62e-42	1.01e-42	41.9957	None
	ECD_01550	91.5307	65.6344	0.4798	6.22e-17	1.37e-17	16.8633	None
	ECD_01551	73.0034	70.8332	0.043538	8.22e-10	1.31e-10	9.88273	None
	ECD_01553	93.1899	176.758	-0.92353	0.01111	0.0012188	2.91407	None
	ECD_01554	160.663	116.972	0.45787	4.42e-28	1.56e-28	27.8069	None
	ECD_01555	79.087	59.7858	0.40364	4.4e-14	8.48e-15	14.0716	None
	ECD_01556	173.936	126.72	0.45691	3.04e-30	1.16e-30	29.9355	None
	ECD_01557	395.988	293.73	0.43096	2.31e-65	3.2e-65	64.4949	None
	ECD_01558	40.3731	40.9403	-0.020127	1.05e-05	1.38e-06	5.86012	None
	ECD_01559	135.222	89.6787	0.59249	3.79e-26	1.23e-26	25.9101	None
	ECD_01560	44.2445	44.1895	0.0017933	2.99e-06	4.04e-07	6.39362	None
[truncated: 2,441 more rows]

## Sheet: fadRH- vs. Control
	fadRH- vs. Control
	Gene_id	readcount_fadRH-	readcount_Control	log2 fold change	p-value	q-value	-log10 q-value	UP.DOWN
	ECD_00008	121.551	1078.36	-3.1492	1.18e-69	1.14e-69	68.9431	down
	ECD_00014	1460.16	2964.83	-1.0218	3.07e-15	3.17e-16	15.4989	down
	ECD_00030	286.445	1049.12	-1.8729	3.91e-10	3.18e-11	10.4976	down
	ECD_00032	11.9432	77.3038	-2.6943	0.00013683	8.4e-06	5.07572	down
	ECD_00054	27.9318	98.0913	-1.8122	0.087938	0.0045112	2.34571	down
	ECD_00055	28.5097	189.687	-2.7341	9.99e-10	7.98e-11	10.098	down
	ECD_00057	94.3902	396.913	-2.0721	2.59e-07	1.83e-08	7.73755	down
	ECD_00058	200.724	823.707	-2.0369	1.25e-12	1.13e-13	12.9469	down
	ECD_00073	51.0477	199.431	-1.966	0.0015371	8.88e-05	4.05159	down
	ECD_00074	143.897	436.539	-1.6011	0.044855	0.0023527	2.62843	down
	ECD_00081	111.92	510.595	-2.1897	2.65e-11	2.26e-12	11.6459	down
	ECD_00085	141.971	292.325	-1.042	0.020492	0.0011026	2.95758	down
	ECD_00087	67.0363	381.972	-2.5105	4.35e-14	4.23e-15	14.3737	down
	ECD_00092	233.086	479.413	-1.0404	0.002851	0.00016214	3.79011	down
	ECD_00096	144.86	1282.98	-3.1468	2.26e-82	3.3e-82	81.4815	down
	ECD_00097	148.713	1568.16	-3.3985	3.71e-119	9.77e-119	118.01	down
	ECD_00098	53.552	182.541	-1.7692	0.033659	0.0017871	2.74785	down
	ECD_00099	316.881	680.793	-1.1033	0.004858	0.00027213	3.56522	down
	ECD_00113	277.199	2703.03	-3.2856	1.73e-189	8.56e-189	188.068	down
	ECD_00114	413.198	1455.13	-1.8162	3.4e-11	2.89e-12	11.5391	down
	ECD_00115	379.102	2463.33	-2.7	1.5e-103	3.33e-103	102.478	down
	ECD_00117	436.892	5184.55	-3.5689	0	0	>306	down
	ECD_00119	58.9457	209.175	-1.8273	0.01025	0.00056171	3.25049	down
	ECD_00120	44.6909	223.466	-2.322	5.96e-07	4.12e-08	7.3851	down
	ECD_00125	176.452	655.458	-1.8932	3.01e-07	2.12e-08	7.67366	down
	ECD_00142	88.8038	278.683	-1.6499	0.056647	0.0029512	2.53	down
	ECD_00144	92.6565	556.717	-2.587	8.68e-22	1.22e-22	21.9136	down
	ECD_00145	111.342	337.798	-1.6012	0.077533	0.0039972	2.39824	down
	ECD_00155	68.5774	240.356	-1.8094	0.0079116	0.00043649	3.36003	down
	ECD_00162	72.2374	416.401	-2.5272	1.54e-15	1.61e-16	15.7932	down
	ECD_00164	82.2543	604.788	-2.8783	6.73e-32	1.5e-32	31.8239	down
	ECD_00167	180.112	1859.19	-3.3677	3.32e-138	1.13e-137	136.947	down
	ECD_00168	245.222	756.148	-1.6246	0.0039535	0.00022279	3.6521	down
	ECD_00170	55.2857	411.854	-2.8972	1.27e-22	1.85e-23	22.7328	down
	ECD_00172	135.036	287.778	-1.0916	0.054966	0.0028675	2.5425	down
	ECD_00175	262.366	945.185	-1.849	1.28e-08	9.69e-10	9.01368	down
	ECD_00176	93.6196	917.901	-3.2935	6.17e-66	5.25e-66	65.2798	down
	ECD_00178	44.6909	211.773	-2.2445	5.89e-06	3.87e-07	6.41229	down
	ECD_00183	84.5659	270.238	-1.6761	0.041884	0.0022048	2.65663	down
	ECD_00187	14.2548	60.4139	-2.0834	0.041632	0.0021927	2.65902	down
	ECD_00193	149.291	322.857	-1.1128	0.062427	0.0032395	2.48952	down
	ECD_00195	17.5296	121.477	-2.7928	4.51e-07	3.14e-08	7.50307	down
	ECD_00196	125.789	943.236	-2.9066	4.45e-50	2.14e-50	49.6696	down
	ECD_00202	100.747	529.433	-2.3937	3.54e-16	3.81e-17	16.4191	down
	ECD_00232	227.5	825.656	-1.8597	5.9e-08	4.32e-09	8.36452	down
	ECD_00233	65.8805	133.82	-1.0224	0.094661	0.0048498	2.31428	down
	ECD_00235	100.169	209.825	-1.0667	0.07177	0.0037127	2.43031	down
	ECD_00294	9.82428	252.699	-4.6849	5.89e-34	1.42e-34	33.8477	down
	ECD_00296	86.107	800.321	-3.2164	9.29e-55	5.35e-55	54.2716	down
	ECD_00297	134.65	1320.66	-3.294	4.36e-94	8.35e-94	93.0783	down
	ECD_00298	235.012	5903.02	-4.6506	0	0	>306	down
	ECD_00319	122.322	624.926	-2.353	1.02e-17	1.19e-18	17.9245	down
	ECD_00338	38.1413	336.499	-3.1412	8.94e-23	1.3e-23	22.8861	down
	ECD_00356	176.452	363.133	-1.0412	0.0096172	0.00052779	3.27754	down
	ECD_00364	57.212	209.175	-1.8703	0.0054177	0.00030228	3.51959	down
	ECD_00373	92.6565	190.336	-1.0386	0.058616	0.0030479	2.516	down
	ECD_00381	17.337	142.915	-3.0432	7.56e-10	6.07e-11	10.2168	down
	ECD_00382	183.772	971.819	-2.4028	9.3e-29	1.79e-29	28.7471	down
	ECD_00383	94.5828	984.811	-3.3802	1.11e-74	1.25e-74	73.9031	down
	ECD_00387	198.99	622.328	-1.645	0.0050636	0.00028324	3.54785	down
	ECD_00388	122.515	575.556	-2.232	1.58e-13	1.48e-14	13.8297	down
	ECD_00392	209.97	754.849	-1.846	4.3e-07	2.99e-08	7.52433	down
	ECD_00411	25.6202	96.1425	-1.9079	0.04443	0.0023332	2.63205	down
	ECD_00414	79.1722	355.987	-2.1688	5.2e-08	3.82e-09	8.41794	down
	ECD_00421	172.021	382.621	-1.1533	0.093279	0.0047803	2.32054	down
	ECD_00422	55.4783	246.852	-2.1537	8.16e-06	5.32e-07	6.27409	down
	ECD_00425	175.296	739.907	-2.0776	1.44e-12	1.3e-13	12.8861	down
	ECD_00432	85.5291	178.643	-1.0626	0.091711	0.0047011	2.3278	down
	ECD_00443	125.211	420.948	-1.7493	0.0020639	0.00011843	3.92654	down
	ECD_00445	7714.95	260267	-5.0762	0	0	>306	down
	ECD_00475	96.5091	540.477	-2.4855	1.09e-18	1.33e-19	18.8761	down
	ECD_00534	31.2065	238.407	-2.9335	3.61e-14	3.52e-15	14.4535	down
	ECD_00574	1118.62	4772.7	-2.0931	4.16e-75	4.73e-75	74.3251	down
	ECD_00575	182.809	612.584	-1.7446	0.00023756	1.44e-05	4.84164	down
	ECD_00596	81.4838	372.227	-2.1916	1.19e-08	9.04e-10	9.04383	down
	ECD_00597	135.421	660.655	-2.2864	8.79e-17	9.73e-18	17.0119	down
	ECD_00601	126.175	396.263	-1.651	0.022549	0.0012089	2.91761	down
	ECD_00602	40.4529	340.396	-3.0729	6.89e-22	9.75e-23	22.011	down
	ECD_00609	83.7954	172.797	-1.0441	0.076957	0.0039706	2.40114	down
	ECD_00610	41.4161	156.556	-1.9184	0.0090773	0.00049899	3.30191	down
	ECD_00611	288.179	850.991	-1.5622	0.017667	0.00095391	3.02049	down
	ECD_00623	93.427	1365.48	-3.8694	3.33e-133	1.06e-132	131.975	down
	ECD_00626	131.761	285.829	-1.1172	0.085492	0.0043903	2.35751	down
	ECD_00628	102.095	365.082	-1.8383	0.0005308	3.15e-05	4.50169	down
	ECD_00633	82.4469	166.95	-1.0179	0.058307	0.0030334	2.51807	down
	ECD_00640	95.3533	398.861	-2.0645	3.13e-07	2.19e-08	7.65956	down
	ECD_00645	142.934	628.174	-2.1358	2.96e-12	2.63e-13	12.58	down
	ECD_00673	39.6824	153.958	-1.956	0.0061027	0.00033921	3.46953	down
	ECD_00680	376.02	1690.94	-2.1689	1.65e-32	3.77e-33	32.4237	down
	ECD_00683	271.805	598.292	-1.1383	0.023781	0.0012736	2.89497	down
	ECD_00684	97.4723	361.834	-1.8923	0.000145	8.88e-06	5.05159	down
	ECD_00685	351.17	1144.62	-1.7046	5.64e-06	3.71e-07	6.43063	down
	ECD_00686	239.058	1084.85	-2.1821	5.45e-22	7.73e-23	22.1118	down
	ECD_00687	276.814	834.751	-1.5924	0.0073526	0.00040633	3.39112	down
	ECD_00688	200.531	904.259	-2.1729	2.87e-18	3.44e-19	18.4634	down
	ECD_00692	177.608	2955.08	-4.0564	0	0	>306	down
	ECD_00693	143.897	1881.92	-3.7091	1.43e-169	6.43e-169	168.192	down
	ECD_00695	26.5834	146.163	-2.459	6.73e-06	4.41e-07	6.35556	down
	ECD_00700	189.551	671.698	-1.8252	4.58e-06	3.03e-07	6.51856	down
	ECD_00701	40.6456	915.952	-4.4941	1.82e-112	4.49e-112	111.348	down
	ECD_00702	59.331	350.141	-2.5611	7.45e-14	7.15e-15	14.1457	down
	ECD_00707	215.942	1278.44	-2.5657	1.27e-46	5.42e-47	46.266	down
	ECD_00708	132.339	1400.56	-3.4037	5.68e-107	1.37e-106	105.863	down
	ECD_00753	67.8068	266.99	-1.9773	0.00019469	1.19e-05	4.92445	down
	ECD_00768	193.404	1596.75	-3.0454	3.09e-94	5.98e-94	93.2233	down
	ECD_00776	135.421	289.077	-1.094	0.05674	0.0029546	2.5295	down
	ECD_00777	77.4385	246.852	-1.6725	0.054331	0.0028358	2.54732	down
	ECD_00778	174.14	1740.96	-3.3216	1.02e-125	2.91e-125	124.536	down
	ECD_00779	1076.82	2387.32	-1.1486	1.74e-05	1.11e-06	5.95468	down
	ECD_00781	249.652	5046.83	-4.3374	0	0	>306	down
	ECD_00856	38.9119	138.367	-1.8302	0.035723	0.0018941	2.7226	down
	ECD_00865	64.5321	358.586	-2.4742	1e-12	9.08e-14	13.0419	down
	ECD_00868	47.3877	639.867	-3.7552	3.23e-60	2.22e-60	59.6536	down
	ECD_00885	40.8382	407.956	-3.3204	8.46e-31	1.8e-31	30.7447	down
	ECD_00887	544.381	3165.56	-2.5398	4.59e-109	1.12e-108	107.951	down
	ECD_00888	53.552	210.474	-1.9746	0.00098286	5.74e-05	4.24109	down
	ECD_00892	82.8322	348.841	-2.0743	1.29e-06	8.74e-08	7.05849	down
	ECD_00893	97.087	431.342	-2.1515	4.02e-09	3.11e-10	9.50724	down
	ECD_00895	53.3593	295.573	-2.4697	1.1e-10	9.12e-12	11.04	down
	ECD_00897	239.058	1236.86	-2.3713	1.85e-34	4.56e-35	34.341	down
	ECD_00907	240.599	3310.42	-3.7823	1.45e-307	1.19e-306	305.924	down
	ECD_00911	265.256	1183.59	-2.1577	9.87e-23	1.44e-23	22.8416	down
	ECD_00914	194.945	412.503	-1.0813	0.016787	0.00090841	3.04172	down
	ECD_00915	248.882	2265.2	-3.1861	2.75e-148	1.03e-147	146.987	down
	ECD_00916	80.9059	428.094	-2.4036	1.48e-13	1.39e-14	13.857	down
	ECD_00929	305.516	681.442	-1.1573	0.028225	0.0015063	2.82209	down
	ECD_00930	77.4385	561.914	-2.8592	3.08e-29	6.04e-30	29.219	down
	ECD_00931	122.515	400.81	-1.71	0.0064443	0.00035774	3.44643	down
	ECD_00932	127.908	1950.78	-3.9309	1.38e-194	7.19e-194	193.143	down
	ECD_00933	169.902	28477	-7.3889	0	0	>306	down
	ECD_00934	158.152	691.836	-2.1291	3.59e-13	3.33e-14	13.4776	down
	ECD_00935	136.192	415.102	-1.6078	0.044678	0.002345	2.62986	down
	ECD_00936	211.511	730.813	-1.7888	9.12e-06	5.94e-07	6.22621	down
	ECD_00957	65.4952	1379.13	-4.3962	1.62e-163	6.97e-163	162.157	down
	ECD_00961	1099.74	20994.8	-4.2548	0	0	>306	down
	ECD_00967	33.7108	228.014	-2.7578	1.15e-11	9.96e-13	12.0017	down
	ECD_00970	240.213	914.003	-1.9279	1.54e-10	1.27e-11	10.8962	down
	ECD_00974	115.965	518.39	-2.1603	7.43e-11	6.2e-12	11.2076	down
	ECD_01003	128.871	275.435	-1.0958	0.064804	0.0033594	2.47374	down
	ECD_01015	91.308	189.037	-1.0499	0.069656	0.0036061	2.44296	down
	ECD_01022	235.59	483.311	-1.0367	0.0024222	0.00013836	3.85899	down
	ECD_01055	67.6142	263.093	-1.9602	0.00030937	1.86e-05	4.73049	down
	ECD_01058	36.6003	172.147	-2.2337	5.28e-05	3.31e-06	5.48017	down
	ECD_01060	19.4559	143.564	-2.8834	9.44e-09	7.21e-10	9.14206	down
	ECD_01068	57.4046	185.789	-1.6944	0.075401	0.0038934	2.40967	down
	ECD_01069	26.776	158.505	-2.5655	4.49e-07	3.12e-08	7.50585	down
	ECD_01071	34.6739	211.773	-2.6106	1.92e-09	1.51e-10	9.82102	down
	ECD_01072	75.7048	663.253	-3.1311	6e-43	2.17e-43	42.6635	down
	ECD_01074	41.2235	469.019	-3.5081	2.53e-39	7.75e-40	39.1107	down
	ECD_01084	47.1951	257.246	-2.4464	3.27e-09	2.54e-10	9.59517	down
	ECD_01085	3.46739	127.324	-5.1985	8.59e-20	1.09e-20	19.9626	down
	ECD_01087	85.7217	178.643	-1.0593	0.087998	0.0045131	2.34553	down
	ECD_01088	76.8606	267.64	-1.8	0.0059789	0.00033265	3.47801	down
	ECD_01089	145.823	498.902	-1.7745	0.00037951	2.28e-05	4.64207	down
	ECD_01090	88.6112	1021.84	-3.5275	1.74e-84	2.67e-84	83.5735	down
	ECD_01091	121.359	657.407	-2.4375	5.57e-21	7.55e-22	21.1221	down
	ECD_01100	18.6854	122.127	-2.7084	1.35e-06	9.17e-08	7.03763	down
	ECD_01101	45.2688	190.986	-2.0769	0.00032604	1.96e-05	4.70774	down
	ECD_01104	77.8237	317.01	-2.0262	1.41e-05	9.07e-07	6.04239	down
	ECD_01107	97.8576	198.131	-1.0177	0.039037	0.0020621	2.68569	down
	ECD_01126	72.0447	225.415	-1.6456	0.090971	0.0046644	2.3312	down
	ECD_01129	73.9711	292.325	-1.9825	8.57e-05	5.31e-06	5.27491	down
	ECD_01130	18.4928	108.485	-2.5525	3.48e-05	2.2e-06	5.65758	down
	ECD_01134	347.895	3703.44	-3.4121	3.53e-281	2.4e-280	279.62	down
	ECD_01150	72.43	284.53	-1.9739	0.00012937	7.95e-06	5.09963	down
	ECD_01151	117.314	242.305	-1.0465	0.037713	0.0019953	2.69999	down
	ECD_01164	180.497	540.477	-1.5823	0.038688	0.0020447	2.68937	down
	ECD_01173	246.763	723.018	-1.5509	0.038334	0.0020271	2.69312	down
	ECD_01174	36.7929	200.73	-2.4478	1.67e-07	1.2e-08	7.92082	down
	ECD_01175	75.5121	893.865	-3.5653	1.07e-75	1.24e-75	74.9066	down
	ECD_01180	111.535	736.01	-2.7222	5.98e-33	1.38e-33	32.8601	down
	ECD_01182	60.1015	469.669	-2.9662	3.82e-27	6.72e-28	27.1726	down
	ECD_01183	76.4753	289.727	-1.9216	0.00036002	2.16e-05	4.66555	down
	ECD_01186	111.535	229.313	-1.0398	0.038721	0.0020459	2.68912	down
	ECD_01190	143.319	493.055	-1.7825	0.00032381	1.95e-05	4.70997	down
	ECD_01213	118.662	2154.76	-4.1826	6.55e-237	3.8e-236	235.42	down
	ECD_01215	456.54	4297.18	-3.2346	1.22e-289	8.63e-289	288.064	down
	ECD_01217	194.945	1955.98	-3.3268	1.71e-141	6.04e-141	140.219	down
	ECD_01220	102.095	205.927	-1.0122	0.032339	0.0017198	2.76452	down
	ECD_01234	92.4638	474.866	-2.3606	5.55e-14	5.37e-15	14.27	down
	ECD_01235	104.792	410.554	-1.97	4.83e-06	3.19e-07	6.49621	down
	ECD_01261	48.9288	201.38	-2.0412	0.00041693	2.49e-05	4.6038	down
	ECD_01264	55.4783	220.218	-1.9889	0.00058122	3.44e-05	4.46344	down
	ECD_01265	107.104	735.36	-2.7794	6.31e-35	1.59e-35	34.7986	down
	ECD_01281	1583.25	9507.06	-2.5861	0	0	>306	down
	ECD_01282	7.12742	94.1937	-3.7242	4.61e-10	3.74e-11	10.4271	down
	ECD_01283	23.5012	172.797	-2.8783	3.34e-10	2.72e-11	10.5654	down
	ECD_01284	89.5743	650.261	-2.8599	1.36e-33	3.23e-34	33.4908	down
	ECD_01285	117.506	693.135	-2.5604	7e-26	1.16e-26	25.9355	down
	ECD_01301	128.101	2079.41	-4.0208	4.03e-215	2.15e-214	213.668	down
	ECD_01310	135.614	613.233	-2.1769	5.68e-13	5.22e-14	13.2823	down
	ECD_01311	81.2911	541.776	-2.7365	4.65e-25	7.46e-26	25.1273	down
	ECD_01336	38.334	159.804	-2.0596	0.0012904	7.49e-05	4.12552	down
	ECD_01367	48.1583	266.341	-2.4674	9.66e-10	7.72e-11	10.1124	down
	ECD_01371	161.041	350.141	-1.1205	0.060628	0.0031487	2.50187	down
	ECD_01381	142.356	296.872	-1.0603	0.028405	0.0015155	2.81944	down
	ECD_01383	15.9885	270.238	-4.0791	3.57e-30	7.29e-31	30.1373	down
	ECD_01437	198.99	629.474	-1.6615	0.0029665	0.00016852	3.77335	down
	ECD_01438	81.2911	807.467	-3.3122	6.01e-59	4e-59	58.3979	down
	ECD_01487	31.9771	142.265	-2.1535	0.00070952	4.17e-05	4.37986	down
	ECD_01498	143.319	437.838	-1.6112	0.036791	0.0019486	2.71028	down
	ECD_01499	38.9119	141.615	-1.8637	0.023735	0.0012715	2.89568	down
	ECD_01532	61.4499	485.26	-2.9813	2.4e-28	4.52e-29	28.3449	down
	ECD_01552	56.8267	325.455	-2.5178	2.48e-12	2.21e-13	12.6556	down
	ECD_01566	132.724	2324.31	-4.1303	1.42e-250	9.05e-250	249.043	down
	ECD_01571	138.696	292.325	-1.0757	0.039713	0.0020972	2.67836	down
	ECD_01577	184.735	406.007	-1.136	0.059843	0.0031095	2.50731	down
	ECD_01578	120.588	367.68	-1.6084	0.058315	0.0030334	2.51807	down
	ECD_01581	403.951	812.014	-1.0073	1.6e-05	1.03e-06	5.98716	down
	ECD_01583	224.995	466.421	-1.0517	0.0046339	0.00026002	3.58499	down
	ECD_01605	112.112	378.723	-1.7562	0.0029768	0.00016906	3.77196	down
	ECD_01607	177.8	583.351	-1.7141	0.00089109	5.22e-05	4.28233	down
	ECD_01608	55.4783	179.293	-1.6923	0.082487	0.0042437	2.37226	down
	ECD_01611	120.588	728.864	-2.5956	2.59e-28	4.86e-29	28.3134	down
	ECD_01625	65.11	130.572	-1.0039	0.08048	0.0041437	2.38261	down
	ECD_01626	182.038	3199.99	-4.1358	0	0	>306	down
	ECD_01632	178.378	1614.93	-3.1785	1.14e-105	2.64e-105	104.578	down
	ECD_01636	108.067	958.827	-3.1493	3.83e-62	2.86e-62	61.5436	down
	ECD_01645	153.336	520.988	-1.7646	0.0003833	2.3e-05	4.63827	down
	ECD_01646	114.231	3220.12	-4.8171	0	0	>306	down
	ECD_01654	32.7476	173.446	-2.405	2.5e-06	1.68e-07	6.77469	down
	ECD_01671	444.019	2071.61	-2.2221	9.36e-44	3.5e-44	43.4559	down
	ECD_01681	47.5804	250.75	-2.3978	1.81e-08	1.36e-09	8.86646	down
	ECD_01682	336.915	1037.43	-1.6226	0.00080355	4.72e-05	4.32606	down
	ECD_01683	141.778	302.719	-1.0943	0.051525	0.0026936	2.56967	down
	ECD_01685	53.552	1052.37	-4.2966	2.4e-121	6.48e-121	120.188	down
	ECD_01686	24.0791	374.176	-3.9579	3.08e-39	9.35e-40	39.0292	down
	ECD_01687	241.947	1731.86	-2.8396	7.54e-85	1.16e-84	83.9355	down
	ECD_01688	361.187	2774.49	-2.9414	2.1e-148	7.99e-148	147.097	down
	ECD_01692	137.155	721.069	-2.3943	1.72e-21	2.38e-22	21.6234	down
	ECD_01694	125.019	465.122	-1.8955	1.48e-05	9.55e-07	6.02	down
	ECD_01709	159.115	554.768	-1.8018	7.09e-05	4.41e-06	5.35556	down
	ECD_01746	29.8581	116.28	-1.9614	0.016283	0.00088184	3.05461	down
	ECD_01747	46.4246	226.065	-2.2838	1.21e-06	8.22e-08	7.08513	down
	ECD_01748	560.177	4818.82	-3.1047	1.94e-294	1.47e-293	292.833	down
	ECD_01787	146.401	484.61	-1.7269	0.0017497	0.00010076	3.99671	down
	ECD_01789	33.1329	174.096	-2.3935	2.95e-06	1.97e-07	6.70553	down
	ECD_01793	27.9318	133.82	-2.2603	0.0002567	1.55e-05	4.80967	down
	ECD_01800	475.611	956.878	-1.0086	3.06e-06	2.04e-07	6.69037	down
	ECD_01802	49.6993	693.785	-3.8032	1.31e-66	1.15e-66	65.9393	down
	ECD_01812	35.6371	164.352	-2.2053	0.00012241	7.54e-06	5.12263	down
	ECD_01817	157.574	723.667	-2.1993	1.12e-15	1.19e-16	15.9245	down
	ECD_01819	48.1583	183.84	-1.9326	0.0038337	0.00021641	3.66472	down
	ECD_01825	121.937	793.825	-2.7027	1.14e-34	2.82e-35	34.5498	down
	ECD_01832	77.2458	157.206	-1.0251	0.07255	0.0037511	2.42584	down
	ECD_01837	285.675	990.008	-1.7931	1.87e-07	1.33e-08	7.87615	down
	ECD_01838	55.4783	200.08	-1.8506	0.0086766	0.0004775	3.32103	down
	ECD_01870	33.3255	147.462	-2.1456	0.00063092	3.72e-05	4.42946	down
	ECD_01873	64.5321	2300.92	-5.1561	0	0	>306	down
	ECD_01889	34.6739	133.82	-1.9484	0.011487	0.0006276	3.20232	down
	ECD_01894	117.506	757.447	-2.6884	1.2e-32	2.74e-33	32.5622	down
	ECD_01910	276.043	923.748	-1.7426	7.05e-06	4.61e-07	6.3363	down
	ECD_01919	152.18	528.784	-1.7969	0.00012331	7.59e-06	5.11976	down
	ECD_01921	65.11	265.041	-2.0253	7.32e-05	4.55e-06	5.34199	down
	ECD_01928	63.1836	237.758	-1.9119	0.0014647	8.47e-05	4.07212	down
	ECD_01930	128.486	491.106	-1.9344	2.14e-06	1.44e-07	6.84164	down
	ECD_01931	158.73	1707.18	-3.427	7.62e-132	2.39e-131	130.622	down
	ECD_01942	121.937	449.531	-1.8823	3.13e-05	1.99e-06	5.70115	down
	ECD_01945	104.792	218.269	-1.0586	0.058626	0.0030479	2.516	down
	ECD_01946	108.645	223.466	-1.0404	0.041703	0.0021959	2.65839	down
	ECD_02017	231.545	1505.8	-2.7012	4.28e-64	3.46e-64	63.4609	down
	ECD_02018	217.868	1865.03	-3.0977	1.82e-114	4.6e-114	113.337	down
	ECD_02019	9.05375	255.297	-4.8175	2.36e-35	6.04e-36	35.219	down
	ECD_02020	54.5151	794.475	-3.8653	3.71e-78	4.61e-78	77.3363	down
	ECD_02021	171.251	6535.74	-5.2542	0	0	>306	down
	ECD_02024	152.373	3294.18	-4.4342	0	0	>306	down
	ECD_02044	232.508	796.424	-1.7763	6.55e-06	4.3e-07	6.36653	down
	ECD_02057	9.63165	85.7487	-3.1543	6.24e-07	4.31e-08	7.36552	down
	ECD_02063	272.19	1036.78	-1.9294	8.25e-12	7.17e-13	12.1445	down
	ECD_02075	88.4186	177.994	-1.0094	0.044754	0.0023484	2.62923	down
	ECD_02082	93.6196	1397.96	-3.9004	3.48e-138	1.16e-137	136.936	down
	ECD_02088	39.2971	154.608	-1.9761	0.0046493	0.00026073	3.58381	down
	ECD_02115	164.701	1045.87	-2.6668	2.29e-43	8.48e-44	43.0716	down
	ECD_02166	191.67	389.117	-1.0216	0.0042723	0.00024041	3.61905	down
	ECD_02179	133.88	1266.74	-3.2421	3.57e-87	5.97e-87	86.224	down
	ECD_02180	176.837	977.016	-2.466	1.26e-31	2.77e-32	31.5575	down
	ECD_02181	195.908	1891.02	-3.2709	8.19e-132	2.53e-131	130.597	down
	ECD_02182	70.311	419.649	-2.5774	1.27e-16	1.4e-17	16.8539	down
	ECD_02201	126.56	491.756	-1.9581	8.78e-07	6.02e-08	7.2204	down
	ECD_02202	137.54	433.94	-1.6576	0.014782	0.00080209	3.09578	down
	ECD_02203	119.625	669.749	-2.4851	9.08e-23	1.32e-23	22.8794	down
	ECD_02206	41.4161	153.308	-1.8882	0.014053	0.00076443	3.11666	down
	ECD_02207	64.3394	287.778	-2.1612	1.2e-06	8.18e-08	7.08725	down
	ECD_02208	225.188	1470.72	-2.7073	4.53e-63	3.52e-63	62.4535	down
	ECD_02209	113.461	647.013	-2.5116	7.98e-23	1.17e-23	22.9318	down
	ECD_02210	25.2349	232.561	-3.2041	6.14e-17	6.85e-18	17.1643	down
	ECD_02211	122.322	949.082	-2.9558	1.23e-52	6.63e-53	52.1785	down
	ECD_02212	71.4668	277.384	-1.9565	0.00022955	1.39e-05	4.85699	down
	ECD_02219	49.8919	246.203	-2.303	2.55e-07	1.8e-08	7.74473	down
	ECD_02221	101.132	340.396	-1.751	0.0054103	0.00030195	3.52006	down
	ECD_02222	118.277	696.384	-2.5577	6.57e-26	1.09e-26	25.9626	down
	ECD_02234	84.3733	478.114	-2.5025	4.44e-17	4.99e-18	17.3019	down
	ECD_02244	66.651	242.955	-1.866	0.0029369	0.00016693	3.77747	down
	ECD_02248	176.644	592.446	-1.7458	0.0002886	1.74e-05	4.75945	down
	ECD_02254	50.2772	294.924	-2.5524	8.78e-12	7.62e-13	12.118	down
	ECD_02288	144.667	304.018	-1.0714	0.033114	0.0017591	2.75471	down
	ECD_02306	254.276	789.278	-1.6341	0.0023339	0.0001335	3.87452	down
	ECD_02314	294.536	3874.28	-3.7174	0	0	>306	down
	ECD_02315	73.7784	1592.2	-4.4317	1.64e-190	8.3e-190	189.081	down
	ECD_02316	260.247	1830.61	-2.8144	2.26e-87	3.82e-87	86.4179	down
	ECD_02317	128.101	873.727	-2.7699	8.87e-41	2.91e-41	40.5361	down
	ECD_02322	115.387	530.733	-2.2015	6.12e-12	5.36e-13	12.2708	down
	ECD_02325	68.5774	465.122	-2.7618	2.65e-22	3.8e-23	22.4202	down
	ECD_02369	99.206	342.345	-1.787	0.002489	0.00014213	3.84731	down
	ECD_02393	188.78	610.635	-1.6936	0.001298	7.54e-05	4.12263	down
	ECD_02404	141.2	299.471	-1.0847	0.044267	0.0023253	2.63352	down
	ECD_02406	116.35	439.137	-1.9162	1.33e-05	8.61e-07	6.065	down
	ECD_02407	77.2458	307.916	-1.995	4.08e-05	2.58e-06	5.58838	down
	ECD_02408	85.1438	365.731	-2.1028	2.91e-07	2.05e-08	7.68825	down
	ECD_02415	195.715	402.11	-1.0388	0.0060221	0.00033496	3.47501	down
	ECD_02424	124.826	255.297	-1.0323	0.025333	0.0013549	2.86809	down
	ECD_02425	37.3708	176.694	-2.2413	3.7e-05	2.34e-06	5.63078	down
	ECD_02443	149.868	1622.73	-3.4367	3.71e-126	1.08e-125	124.967	down
	ECD_02458	62.7984	243.604	-1.9557	0.0005641	3.34e-05	4.47625	down
	ECD_02462	79.7501	164.352	-1.0432	0.083607	0.0042969	2.36684	down
	ECD_02463	153.914	475.516	-1.6274	0.021012	0.001129	2.94731	down
	ECD_02465	76.09	268.29	-1.818	0.004302	0.00024187	3.61642	down
	ECD_02466	83.7954	551.52	-2.7185	5.25e-25	8.39e-26	25.0762	down
	ECD_02470	169.324	352.739	-1.0588	0.016304	0.00088274	3.05417	down
	ECD_02479	200.724	422.897	-1.0751	0.013175	0.00071724	3.14434	down
	ECD_02485	126.175	457.976	-1.8599	5.37e-05	3.37e-06	5.47237	down
	ECD_02486	2805.31	12447.2	-2.1496	1.42e-219	7.77e-219	218.11	down
	ECD_02488	238.287	745.754	-1.646	0.0020788	0.00011925	3.92354	down
	ECD_02490	208.429	879.574	-2.0772	1.19e-14	1.2e-15	14.9208	down
	ECD_02495	119.24	443.035	-1.8936	2.51e-05	1.6e-06	5.79588	down
	ECD_02496	121.359	478.114	-1.9781	5.98e-07	4.13e-08	7.38405	down
	ECD_02497	30.2434	212.423	-2.8122	1.58e-11	1.36e-12	11.8665	down
	ECD_02498	15.9885	111.733	-2.8049	1.12e-06	7.63e-08	7.11748	down
	ECD_02504	94.3902	315.062	-1.7389	0.0093276	0.00051247	3.29033	down
	ECD_02510	160.078	470.968	-1.5569	0.085283	0.0043807	2.35846	down
	ECD_02539	151.217	302.719	-1.0014	0.00732	0.00040476	3.3928	down
	ECD_02542	75.7048	533.981	-2.8183	8.17e-27	1.42e-27	26.8477	down
	ECD_02543	218.638	685.99	-1.6496	0.0028087	0.00015988	3.79621	down
	ECD_02546	121.744	584.65	-2.2637	1.78e-14	1.77e-15	14.752	down
	ECD_02547	418.206	1436.94	-1.7807	9.63e-10	7.7e-11	10.1135	down
	ECD_02549	182.423	673.647	-1.8847	3.08e-07	2.16e-08	7.66555	down
	ECD_02591	267.76	1279.08	-2.2561	2.07e-29	4.09e-30	29.3883	down
	ECD_02592	173.755	1090.7	-2.6501	2.67e-44	1.02e-44	43.9914	down
	ECD_02600	81.6764	165.651	-1.0202	0.061128	0.0031738	2.49842	down
	ECD_02601	172.407	1017.94	-2.5618	2.71e-37	7.5e-38	37.1249	down
	ECD_02602	95.546	602.839	-2.6575	1.91e-25	3.1e-26	25.5086	down
	ECD_02607	134.65	665.202	-2.3046	2.16e-17	2.47e-18	17.6073	down
	ECD_02608	270.457	1073.81	-1.9893	2.92e-14	2.87e-15	14.5421	down
	ECD_02609	172.214	515.142	-1.5808	0.044891	0.0023537	2.62825	down
	ECD_02624	182.423	1588.95	-3.1227	1.01e-99	2.09e-99	98.6799	down
	ECD_02625	224.803	778.235	-1.7915	4.11e-06	2.72e-07	6.56543	down
	ECD_02640	172.021	995.854	-2.5333	3.15e-35	8e-36	35.0969	down
	ECD_02675	47.9656	194.883	-2.0225	0.0007033	4.14e-05	4.383	down
	ECD_02682	125.982	500.201	-1.9893	2.13e-07	1.51e-08	7.82102	down
	ECD_02722	146.979	545.674	-1.8924	3.05e-06	2.03e-07	6.6925	down
	ECD_02725	77.2458	154.608	-1.0011	0.055093	0.0028733	2.54162	down
	ECD_02730	140.237	297.522	-1.0851	0.045342	0.0023761	2.62414	down
	ECD_02740	72.43	558.016	-2.9456	2.21e-31	4.81e-32	31.3179	down
	ECD_02744	187.625	1195.29	-2.6714	1.42e-49	6.69e-50	49.1746	down
	ECD_02745	82.4469	328.054	-1.9924	2.45e-05	1.56e-06	5.80688	down
	ECD_02756	107.489	2126.18	-4.306	6.8e-244	4.19e-243	242.378	down
	ECD_02757	167.398	1044.58	-2.6416	4.41e-42	1.52e-42	41.8182	down
	ECD_02765	193.018	1255.05	-2.7009	1.05e-53	5.84e-54	53.2336	down
	ECD_02768	250.616	839.298	-1.7437	1.76e-05	1.13e-06	5.94692	down
	ECD_02772	114.231	778.235	-2.7682	1.9e-36	5.12e-37	36.2907	down
	ECD_02773	85.1438	289.077	-1.7635	0.0083221	0.0004585	3.33866	down
	ECD_02777	194.752	686.639	-1.8179	4.94e-06	3.26e-07	6.48678	down
	ECD_02778	58.1752	191.635	-1.7199	0.053224	0.0027802	2.55592	down
	ECD_02864	555.554	1231.66	-1.1486	0.0020372	0.00011694	3.93204	down
	ECD_02870	78.0164	268.939	-1.7854	0.007539	0.0004164	3.38049	down
	ECD_02884	111.727	496.303	-2.1512	2.8e-10	2.29e-11	10.6402	down
	ECD_02901	65.6879	410.554	-2.6439	1.43e-17	1.65e-18	17.7825	down
	ECD_02904	29.6655	103.938	-1.8089	0.081055	0.0041722	2.37963	down
	ECD_02907	145.438	647.663	-2.1548	4.63e-13	4.27e-14	13.3696	down
	ECD_02909	31.2065	164.352	-2.3969	5.27e-06	3.47e-07	6.45967	down
	ECD_02935	62.6057	648.962	-3.3738	1.25e-49	5.92e-50	49.2277	down
	ECD_02937	355.793	1277.14	-1.8438	5.77e-11	4.85e-12	11.3143	down
	ECD_03029	291.261	634.021	-1.1222	0.012216	0.00066654	3.17617	down
	ECD_03030	287.986	1380.42	-2.261	6.91e-32	1.53e-32	31.8153	down
	ECD_03031	266.026	1427.85	-2.4242	8.44e-43	3.04e-43	42.5171	down
	ECD_03032	35.2518	1032.23	-4.8719	4.28e-139	1.48e-138	137.83	down
	ECD_03035	507.973	1575.31	-1.6328	1.85e-05	1.19e-06	5.92445	down
	ECD_03037	39.875	173.446	-2.1209	0.00031057	1.87e-05	4.72816	down
	ECD_03038	182.231	557.367	-1.6129	0.017744	0.0009578	3.01873	down
	ECD_03040	38.5266	149.411	-1.9554	0.0069558	0.00038516	3.41436	down
	ECD_03043	339.419	1353.14	-1.9952	7.64e-18	8.94e-19	18.0487	down
	ECD_03044	179.341	555.418	-1.6309	0.011577	0.00063235	3.19904	down
	ECD_03050	28.3171	339.097	-3.582	4.6e-30	9.33e-31	30.0301	down
	ECD_03051	54.7078	267.64	-2.2905	1.07e-07	7.73e-09	8.11182	down
	ECD_03057	45.0761	214.372	-2.2497	4.63e-06	3.06e-07	6.51428	down
	ECD_03065	20.6117	121.477	-2.5591	1.08e-05	7.02e-07	6.15366	down
	ECD_03066	72.6226	145.513	-1.0027	0.064011	0.0033192	2.47897	down
	ECD_03067	156.418	705.478	-2.1732	1.35e-14	1.35e-15	14.8697	down
	ECD_03068	21.3823	316.361	-3.8871	1.76e-32	3.99e-33	32.399	down
	ECD_03070	83.4101	259.195	-1.6357	0.079475	0.0040941	2.38784	down
	ECD_03077	314.377	3602.75	-3.5185	1.61e-291	1.18e-290	289.928	down
	ECD_03078	226.922	1281.68	-2.4978	8.73e-43	3.13e-43	42.5045	down
	ECD_03080	62.7984	200.73	-1.6765	0.079178	0.0040809	2.38924	down
	ECD_03086	96.3165	200.08	-1.0547	0.066484	0.0034446	2.46286	down
	ECD_03090	33.9034	250.75	-2.8867	2.99e-14	2.93e-15	14.5331	down
	ECD_03091	65.4952	762.644	-3.5415	5.1e-64	4.11e-64	63.3862	down
	ECD_03096	262.944	1949.48	-2.8903	5e-100	1.05e-99	98.9788	down
	ECD_03098	440.744	2614.69	-2.5686	7.65e-94	1.45e-93	92.8386	down
	ECD_03113	55.8636	441.086	-2.9811	6.53e-26	1.08e-26	25.9666	down
	ECD_03114	83.6027	593.745	-2.8282	6.51e-30	1.31e-30	29.8827	down
	ECD_03118	92.8491	379.373	-2.0307	1.77e-06	1.19e-07	6.92445	down
	ECD_03119	25.6202	367.03	-3.8405	1.14e-36	3.08e-37	36.5114	down
	ECD_03125	33.7108	126.025	-1.9024	0.022569	0.0012097	2.91732	down
	ECD_03134	20.8044	111.084	-2.4167	0.00014356	8.8e-06	5.05552	down
	ECD_03138	57.212	228.014	-1.9947	0.000417	2.49e-05	4.6038	down
	ECD_03145	40.8382	634.021	-3.9565	3.22e-65	2.68e-65	64.5719	down
	ECD_03146	127.138	1473.97	-3.5352	1.49e-121	4.1e-121	120.387	down
	ECD_03147	78.9795	1194.64	-3.9189	2.56e-119	6.84e-119	118.165	down
	ECD_03148	20.8044	404.708	-4.2819	1.41e-47	6.19e-48	47.2083	down
	ECD_03149	38.9119	602.839	-3.9535	5.05e-62	3.76e-62	61.4248	down
	ECD_03150	31.5918	259.195	-3.0364	1.41e-16	1.54e-17	16.8125	down
	ECD_03151	145.631	1431.09	-3.2967	5.5e-102	1.19e-101	100.924	down
	ECD_03152	65.6879	492.405	-2.9061	6.07e-27	1.06e-27	26.9747	down
	ECD_03154	123.863	660.005	-2.4137	2.3e-20	3.01e-21	20.5214	down
	ECD_03155	23.8865	179.942	-2.9133	7.1e-11	5.93e-12	11.2269	down
	ECD_03156	45.2688	678.844	-3.9065	2.96e-68	2.72e-68	67.5654	down
	ECD_03157	38.9119	330.652	-3.087	1.55e-21	2.15e-22	21.6676	down
	ECD_03158	21.5749	367.68	-4.091	1.28e-40	4.17e-41	40.3799	down
	ECD_03159	54.9004	847.093	-3.9476	3.41e-86	5.43e-86	85.2652	down
	ECD_03160	39.875	258.545	-2.6969	2.85e-12	2.53e-13	12.5969	down
	ECD_03161	57.0194	734.711	-3.6877	1.19e-66	1.04e-66	65.983	down
	ECD_03162	5.58636	70.158	-3.6506	1.31e-07	9.38e-09	8.0278	down
	ECD_03163	0	37.0279	-6.0016	2.4e-07	1.7e-08	7.76955	down
	ECD_03164	20.6117	298.821	-3.8577	2.15e-30	4.47e-31	30.3497	down
	ECD_03165	76.09	917.251	-3.5915	9.71e-79	1.23e-78	77.9101	down
	ECD_03167	20.997	291.676	-3.7961	6.43e-29	1.25e-29	28.9031	down
	ECD_03168	71.8521	742.506	-3.3693	2.27e-56	1.39e-56	55.857	down
	ECD_03169	15.6033	320.908	-4.3622	4.66e-39	1.4e-39	38.8539	down
	ECD_03170	58.3678	316.361	-2.4383	6.9e-11	5.77e-12	11.2388	down
	ECD_03171	148.327	504.099	-1.7649	0.000472	2.81e-05	4.55129	down
	ECD_03172	136.192	873.727	-2.6815	4.06e-37	1.12e-37	36.9508	down
	ECD_03191	307.25	2685.49	-3.1277	6.99e-168	3.06e-167	166.514	down
	ECD_03192	50.2772	573.607	-3.5121	8.25e-48	3.65e-48	47.4377	down
	ECD_03193	30.6286	483.311	-3.98	1.27e-50	6.27e-51	50.2027	down
	ECD_03197	57.9825	228.014	-1.9754	0.00059493	3.52e-05	4.45346	down
	ECD_03200	117.891	678.844	-2.5256	2.66e-24	4.15e-25	24.382	down
	ECD_03208	102.288	1031.58	-3.3341	7.02e-76	8.29e-76	75.0814	down
	ECD_03214	104.6	220.868	-1.0783	0.076731	0.003961	2.4022	down
	ECD_03236	77.6311	449.531	-2.5337	8.64e-17	9.57e-18	17.0191	down
	ECD_03238	34.6739	172.147	-2.3117	1.41e-05	9.07e-07	6.04239	down
	ECD_03240	177.222	827.605	-2.2234	1.68e-18	2.04e-19	18.6904	down
	ECD_03255	146.016	639.218	-2.1302	2.62e-12	2.34e-13	12.6308	down
	ECD_03266	246.763	547.622	-1.1501	0.041193	0.0021707	2.6634	down
	ECD_03267	124.248	372.877	-1.5855	0.081749	0.0042068	2.37605	down
	ECD_03277	336.337	3344.85	-3.314	1.47e-238	8.77e-238	237.057	down
	ECD_03282	162.775	535.929	-1.7192	0.0012509	7.28e-05	4.13787	down
	ECD_03284	212.474	782.782	-1.8813	4.12e-08	3.05e-09	8.5157	down
	ECD_03285	201.494	1433.04	-2.8303	6.91e-70	6.76e-70	69.1701	down
	ECD_03288	44.8835	318.31	-2.8262	9.59e-17	1.06e-17	16.9747	down
	ECD_03310	237.324	899.712	-1.9226	3.02e-10	2.47e-11	10.6073	down
	ECD_03344	109.03	1416.8	-3.6998	1.48e-127	4.37e-127	126.36	down
	ECD_03376	188.01	378.723	-1.0103	0.0035075	0.00019845	3.70235	down
	ECD_03391	90.5375	181.242	-1.0013	0.037959	0.0020078	2.69728	down
	ECD_03395	186.469	956.878	-2.3594	1.51e-26	2.58e-27	26.5884	down
	ECD_03406	123.478	1795.53	-3.8621	5.75e-174	2.7e-173	172.569	down
	ECD_03410	224.225	672.348	-1.5843	0.020036	0.0010786	2.96714	down
	ECD_03411	56.2488	205.277	-1.8677	0.0061037	0.00033921	3.46953	down
	ECD_03455	163.16	358.586	-1.136	0.076933	0.0039704	2.40117	down
	ECD_03457	192.826	1319.36	-2.7745	5.75e-61	4.05e-61	60.3925	down
	ECD_03467	26.0055	255.297	-3.2953	1.43e-19	1.81e-20	19.7423	down
	ECD_03468	26.1981	167.6	-2.6775	2.68e-08	2e-09	8.69897	down
	ECD_03473	196.486	1700.03	-3.1131	9.01e-106	2.12e-105	104.674	down
	ECD_03476	61.6426	290.376	-2.2359	1.43e-07	1.02e-08	7.9914	down
	ECD_03494	41.2235	355.337	-3.1077	2.22e-23	3.33e-24	23.4776	down
	ECD_03506	13.8696	113.682	-3.035	4.51e-08	3.32e-09	8.47886	down
	ECD_03510	172.792	809.416	-2.2278	2.84e-18	3.41e-19	18.4672	down
	ECD_03511	364.847	2341.2	-2.6819	1.61e-96	3.21e-96	95.4935	down
	ECD_03554	6.93479	55.8666	-3.0101	0.00014844	9.08e-06	5.04191	down
	ECD_03555	138.118	424.196	-1.6188	0.034498	0.0018306	2.73741	down
	ECD_03556	2.69686	27.9333	-3.3726	0.0021309	0.00012217	3.91304	down
	ECD_03582	311.68	1071.21	-1.7811	1.26e-07	9.09e-09	8.04144	down
	ECD_03586	33.9034	126.674	-1.9016	0.022402	0.0012014	2.92031	down
	ECD_03587	3.46739	37.6775	-3.4418	0.00026695	1.61e-05	4.79317	down
	ECD_03588	0	9.09456	-3.9761	0.040281	0.0021261	2.67242	down
	ECD_03589	100.169	498.902	-2.3163	1.14e-13	1.08e-14	13.9666	down
	ECD_03613	236.361	826.306	-1.8057	1.02e-06	6.97e-08	7.15677	down
	ECD_03614	148.713	469.669	-1.6591	0.010841	0.00059313	3.22685	down
	ECD_03615	37.7561	232.561	-2.6228	2.3e-10	1.89e-11	10.7235	down
	ECD_03616	171.251	1030.93	-2.5898	4.48e-39	1.35e-39	38.8697	down
	ECD_03617	52.2035	602.19	-3.528	1.5e-50	7.35e-51	50.1337	down
	ECD_03618	85.7217	1342.75	-3.9694	9.83e-137	3.24e-136	135.489	down
	ECD_03620	17.7222	420.948	-4.57	8.52e-54	4.78e-54	53.3206	down
	ECD_03621	46.0393	174.096	-1.9189	0.0058919	0.0003279	3.48426	down
	ECD_03622	53.552	396.263	-2.8874	1.22e-21	1.7e-22	21.7696	down
	ECD_03634	115.195	3117.49	-4.7582	0	0	>306	down
	ECD_03635	164.123	1543.48	-3.2333	3.72e-105	8.55e-105	104.068	down
	ECD_03636	82.4469	658.706	-2.9981	2.05e-38	5.98e-39	38.2233	down
	ECD_03637	232.508	3468.28	-3.8989	0	0	>306	down
	ECD_03638	77.8237	356.637	-2.1962	2.06e-08	1.55e-09	8.80967	down
	ECD_03639	67.4216	232.561	-1.7863	0.012791	0.00069693	3.15681	down
	ECD_03646	110.764	461.224	-2.058	4.86e-08	3.58e-09	8.44612	down
	ECD_03647	6.16426	92.8944	-3.9136	9.94e-11	8.24e-12	11.0841	down
	ECD_03648	142.934	1012.74	-2.8249	1.19e-49	5.66e-50	49.2472	down
	ECD_03649	175.489	1017.94	-2.5362	4.19e-36	1.11e-36	35.9547	down
	ECD_03652	295.692	1192.04	-2.0113	1.5e-16	1.64e-17	16.7852	down
	ECD_03658	123.478	504.099	-2.0295	3.8e-08	2.81e-09	8.55129	down
	ECD_03659	79.1722	738.608	-3.2217	7.28e-51	3.65e-51	50.4377	down
	ECD_03660	91.6933	606.737	-2.7262	1.44e-27	2.57e-28	27.5901	down
	ECD_03661	201.109	1893.62	-3.2351	9.73e-129	2.91e-128	127.536	down
	ECD_03681	334.989	1209.58	-1.8523	9.45e-11	7.86e-12	11.1046	down
	ECD_03684	10.7874	66.2604	-2.6188	0.00073682	4.33e-05	4.36351	down
	ECD_03708	426.104	4258.85	-3.3212	1.03e-304	8.11e-304	303.091	down
	ECD_03718	215.171	1167.35	-2.4397	4.24e-36	1.12e-36	35.9508	down
	ECD_03729	67.6142	286.479	-2.083	9.24e-06	6.01e-07	6.22113	down
	ECD_03730	25.6202	166.95	-2.7041	1.74e-08	1.31e-09	8.88273	down
	ECD_03745	112.498	227.364	-1.0151	0.025828	0.001381	2.85981	down
	ECD_03749	337.686	728.214	-1.1087	0.0044026	0.00024732	3.60674	down
	ECD_03755	169.132	4402.42	-4.7021	0	0	>306	down
	ECD_03756	186.083	739.258	-1.9901	2.71e-10	2.22e-11	10.6536	down
	ECD_03779	293.38	1067.96	-1.864	5.13e-10	4.15e-11	10.382	down
	ECD_03797	159.885	338.448	-1.0819	0.030661	0.0016336	2.78685	down
	ECD_03798	147.75	487.858	-1.7233	0.0018599	0.00010688	3.9711	down
	ECD_03799	445.56	2348.35	-2.398	1.42e-66	1.23e-66	65.9101	down
	ECD_03801	140.237	493.705	-1.8158	0.0001152	7.1e-06	5.14874	down
	ECD_03804	83.0248	638.568	-2.9432	1.36e-35	3.51e-36	35.4547	down
	ECD_03807	33.3255	129.273	-1.9557	0.012011	0.00065568	3.18331	down
	ECD_03808	112.883	483.311	-2.0981	4.52e-09	3.49e-10	9.45717	down
	ECD_03809	173.948	552.17	-1.6665	0.004715	0.00026434	3.57784	down
	ECD_03811	110.186	2631.58	-4.5779	0	0	>306	down
	ECD_03812	104.985	1221.92	-3.5409	2.05e-101	4.36e-101	100.361	down
	ECD_03814	114.424	483.311	-2.0786	1.01e-08	7.71e-10	9.11295	down
	ECD_03821	68.9626	595.044	-3.1091	4.48e-38	1.3e-38	37.8861	down
	ECD_03827	187.239	625.576	-1.7403	0.00023692	1.44e-05	4.84164	down
	ECD_03828	268.145	914.653	-1.7702	1.88e-06	1.26e-07	6.89963	down
	ECD_03840	143.319	897.113	-2.6461	1.43e-36	3.85e-37	36.4145	down
	ECD_03841	270.649	1705.23	-2.6555	1.09e-68	1.02e-68	67.9914	down
	ECD_03842	88.9965	292.325	-1.7158	0.018168	0.00097992	3.00881	down
	ECD_03845	212.089	802.27	-1.9194	3.28e-09	2.55e-10	9.59346	down
	ECD_03847	188.395	730.163	-1.9545	2.53e-09	1.98e-10	9.70333	down
	ECD_03848	55.093	221.518	-2.0075	0.00040006	2.4e-05	4.61979	down
	ECD_03858	65.3026	233.211	-1.8364	0.005795	0.00032279	3.49108	down
	ECD_03859	46.6172	639.218	-3.7774	8.72e-61	6.12e-61	60.2132	down
	ECD_03860	156.803	1093.95	-2.8025	2.55e-52	1.35e-52	51.8697	down
	ECD_03861	91.1154	876.326	-3.2657	7.24e-62	5.32e-62	61.2741	down
	ECD_03862	76.4753	870.479	-3.5087	1.74e-71	1.78e-71	70.7496	down
	ECD_03863	551.508	3165.56	-2.521	2.25e-106	5.36e-106	105.271	down
	ECD_03864	391.816	2999.91	-2.9367	1.27e-159	5.33e-159	158.273	down
	ECD_03872	49.3141	166.301	-1.7537	0.050382	0.002636	2.57905	down
	ECD_03877	48.3509	1144.62	-4.5652	7.28e-143	2.61e-142	141.583	down
	ECD_03886	137.54	796.424	-2.5337	1.61e-28	3.06e-29	28.5143	down
	ECD_03891	735.473	2150.21	-1.5477	0.00043605	2.6e-05	4.58503	down
	ECD_03895	80.1353	266.341	-1.7328	0.018554	0.0010005	2.99978	down
	ECD_03896	319.771	685.99	-1.1011	0.0043465	0.00024424	3.61218	down
	ECD_03897	213.63	1019.24	-2.2543	1.08e-23	1.64e-24	23.7852	down
	ECD_03915	187.239	376.125	-1.0063	0.0032285	0.00018298	3.7376	down
	ECD_03922	117.121	509.945	-2.1223	5.86e-10	4.73e-11	10.3251	down
	ECD_03924	93.427	189.037	-1.0168	0.043193	0.0022695	2.64407	down
	ECD_03928	13.4843	187.088	-3.7944	4.12e-19	5.09e-20	19.2933	down
	ECD_03930	264.87	598.942	-1.1771	0.064926	0.0033648	2.47304	down
	ECD_04007	23.5012	111.084	-2.2408	0.0010764	6.28e-05	4.20204	down
	ECD_04017	83.4101	168.899	-1.0179	0.056848	0.0029594	2.5288	down
	ECD_04030	82.6396	437.189	-2.4034	8.3e-14	7.95e-15	14.0996	down
	ECD_04031	99.9765	209.825	-1.0695	0.074679	0.0038571	2.41374	down
	ECD_04039	48.5435	331.302	-2.7708	1.77e-16	1.93e-17	16.7144	down
	ECD_04040	164.509	569.06	-1.7904	8.53e-05	5.29e-06	5.27654	down
	ECD_04042	72.43	239.707	-1.7266	0.027849	0.0014866	2.82781	down
	ECD_04044	200.531	1114.08	-2.474	3.17e-36	8.45e-37	36.0731	down
	ECD_04046	428.608	990.008	-1.2078	0.050438	0.0026382	2.57869	down
	ECD_04067	70.1184	928.944	-3.7277	1.89e-85	2.93e-85	84.5331	down
	ECD_04068	14.2548	164.352	-3.5273	5.75e-15	5.85e-16	15.2328	down
	ECD_04069	2.11896	22.0868	-3.3818	0.0061607	0.00034229	3.46561	down
	ECD_04070	72.8153	301.42	-2.0495	1.28e-05	8.26e-07	6.08302	down
	ECD_04095	144.667	768.49	-2.4093	2.67e-23	3.98e-24	23.4001	down
	ECD_04100	98.8207	558.016	-2.4974	1.52e-19	1.91e-20	19.719	down
	ECD_04103	194.752	415.102	-1.0918	0.021274	0.0011424	2.94218	down
	ECD_04104	318.23	960.126	-1.5932	0.0039361	0.00022187	3.6539	down
	ECD_04111	74.9342	474.866	-2.6638	1.59e-20	2.1e-21	20.6778	down
	ECD_04124	281.437	873.727	-1.6344	0.0013487	7.81e-05	4.10735	down
	ECD_04126	188.78	409.905	-1.1186	0.040626	0.0021432	2.66894	down
	ECD_04196	76.8606	505.398	-2.7171	5.12e-23	7.55e-24	23.1221	down
	ECD_04197	53.3593	1351.84	-4.663	8.94e-173	4.11e-172	171.386	down
	ECD_04198	24.4644	155.907	-2.6719	8.98e-08	6.51e-09	8.18642	down
	ECD_04199	78.9795	658.706	-3.0601	2.14e-40	6.86e-41	40.1637	down
	ECD_04204	145.631	514.492	-1.8208	7e-05	4.36e-06	5.36051	down
	ECD_04239	15.6033	60.4139	-1.953	0.087227	0.0044771	2.349	down
	ECD_04259	113.846	1029.63	-3.177	5.67e-68	5.09e-68	67.2933	down
	ECD_04260	117.121	660.655	-2.4959	8.4e-23	1.23e-23	22.9101	down
	ECD_04272	170.48	555.418	-1.704	0.0015993	9.23e-05	4.0348	down
	ECD_04277	130.22	506.697	-1.9602	5.54e-07	3.84e-08	7.41567	down
	ECD_04339	62.991	298.821	-2.2461	7.05e-08	5.13e-09	8.28988	down
	ECD_04373	50.2772	217.62	-2.1138	6.15e-05	3.84e-06	5.41567	down
	ECD_04388	12.3285	177.994	-3.8518	1.04e-18	1.27e-19	18.8962	down
	ECD_10002	3.46739	29.8821	-3.1074	0.0038696	0.00021831	3.66093	down
	ECD_10004	374.093	5384.63	-3.8474	0	0	>306	down
	ECD_10007	102.288	215.021	-1.0718	0.073608	0.0038038	2.41978	down
	ECD_10022	6.93479	35.7286	-2.3652	0.03847	0.0020337	2.69171	down
	ECD_10058	192.633	415.751	-1.1099	0.032291	0.0017177	2.76505	down
	ECD_n04325	33.7108	518.39	-3.9428	2.37e-53	1.3e-53	52.8861	down
	ECD_n04343	35.6371	302.719	-3.0865	7.66e-20	9.76e-21	20.0106	down
	ECD_n04348	15207.8	250468	-4.0417	0	0	>306	down
	ECD_n04352	539.18	7364	-3.7717	0	0	>306	down
	ECD_n04358	30.8213	298.821	-3.2773	2.24e-22	3.22e-23	22.4921	down
	ECD_n04368	2927.25	36647.2	-3.6461	0	0	>306	down
	ECD_n04383	674.216	8282.55	-3.6188	0	0	>306	down
	ECD_t00015	8.66849	144.214	-4.0563	1.04e-16	1.14e-17	16.9431	down
	ECD_t00075	0	10.3938	-3.4318	0.056288	0.0029333	2.53264	down
	ECD_t00080	10.2095	49.3705	-2.2737	0.024577	0.0013155	2.88091	down
	ECD_00024	12.5211	3.89767	1.6837	3.28e-05	2.08e-06	5.68194	up
	ECD_00048	9.05375	2.59845	1.8009	0.00032543	1.96e-05	4.70774	up
	ECD_00077	6.35689	2.59845	1.2907	0.0058098	0.00032352	3.4901	up
	ECD_00251	23.8865	10.3938	1.2005	1.55e-07	1.11e-08	7.95468	up
	ECD_00322	70.6963	34.4294	1.038	3.53e-18	4.2e-19	18.3768	up
	ECD_00390	4.43056	1.29922	1.7698	0.012315	0.00067174	3.1728	up
	ECD_00451	14.8327	5.19689	1.5131	1.11e-05	7.19e-07	6.14327	up
	ECD_00490	29.0876	14.2915	1.0253	2.72e-08	2.03e-09	8.6925	up
	ECD_00499	10.7874	3.24806	1.7317	0.00010295	6.36e-06	5.19654	up
	ECD_00506	8.09059	1.94883	2.0536	0.0004441	2.65e-05	4.57675	up
	ECD_00511	3.46739	0	2.4162	0.016895	0.00091346	3.03931	up
	ECD_00530	37.3708	14.2915	1.3868	9.34e-12	8.1e-13	12.0915	up
	ECD_00544	6.54952	2.59845	1.3337	0.0047397	0.00026565	3.57569	up
	ECD_00584	52.2035	25.9845	1.0065	1.24e-13	1.18e-14	13.9281	up
	ECD_00650	41.2235	18.1891	1.1804	6.82e-12	5.96e-13	12.2248	up
	ECD_00666	8.66849	3.24806	1.4162	0.00096269	5.63e-05	4.24949	up
	ECD_00818	6.54952	0	3.3337	0.00049781	2.96e-05	4.52871	up
	ECD_00829	46.6172	22.7364	1.0359	1.72e-12	1.55e-13	12.8097	up
	ECD_00836	2.50423	0	1.9467	0.053827	0.002811	2.55114	up
	ECD_00841	165.086	75.3549	1.1314	5.18e-42	1.77e-42	41.752	up
	ECD_00843	88.0333	41.5751	1.0823	1.08e-22	1.56e-23	22.8069	up
	ECD_00847	42.3793	20.138	1.0734	1.13e-11	9.81e-13	12.0083	up
	ECD_00946	48.7362	22.7364	1.1	2.38e-13	2.22e-14	13.6536	up
	ECD_00993	4.62319	1.94883	1.2463	0.019769	0.0010645	2.97285	up
	ECD_01001	74.3563	33.7798	1.1383	6.93e-20	8.87e-21	20.0521	up
	ECD_01026	288.95	143.564	1.0091	3.38e-68	3.09e-68	67.51	up
	ECD_01140	15.4106	6.49611	1.2463	2.09e-05	1.33e-06	5.87615	up
	ECD_01191	3.66003	1.29922	1.4942	0.029568	0.0015763	2.80236	up
	ECD_01289	22.3454	11.0434	1.0168	1.16e-06	7.95e-08	7.09963	up
	ECD_01332	14.6401	5.8465	1.3243	2.5e-05	1.59e-06	5.7986	up
	ECD_01338	5.97162	2.59845	1.2005	0.0087158	0.00047939	3.31931	up
	ECD_01343	5.00846	1.94883	1.3618	0.013016	0.00070879	3.14948	up
	ECD_01372	12.1359	4.54728	1.4162	9.38e-05	5.81e-06	5.23582	up
	ECD_01416	318.037	155.907	1.0285	1.4e-75	1.61e-75	74.7932	up
	ECD_01430	8.28322	3.24806	1.3506	0.0014392	8.33e-05	4.07935	up
	ECD_01434	179.727	86.3983	1.0567	4.52e-44	1.71e-44	43.767	up
	ECD_01457	107.104	49.3705	1.1173	1.11e-27	2e-28	27.699	up
	ECD_01458	4.04529	1.29922	1.6386	0.01908	0.0010282	2.98792	up
	ECD_01461	42.1866	19.4883	1.1142	8.03e-12	7e-13	12.1549	up
	ECD_01462	62.991	31.1814	1.0145	3.4e-16	3.67e-17	16.4353	up
	ECD_01466	39.6824	10.3938	1.9328	1.83e-14	1.82e-15	14.7399	up
	ECD_01507	7.89795	3.89767	1.0189	0.0038298	0.00021625	3.66504	up
	ECD_01524	3.27476	0	2.3337	0.021244	0.0011411	2.94268	up
	ECD_01525	8.28322	3.89767	1.0876	0.0026025	0.00014844	3.82845	up
	ECD_01538	25.0423	7.79534	1.6837	4.26e-09	3.3e-10	9.48149	up
	ECD_01545	129.449	62.3627	1.0536	3.54e-32	7.93e-33	32.1007	up
	ECD_01699	105.756	49.3705	1.099	3.89e-27	6.83e-28	27.1656	up
	ECD_01721	54.1299	23.386	1.2108	2.47e-15	2.56e-16	15.5918	up
	ECD_01725	53.9372	24.0356	1.1661	5.13e-15	5.23e-16	15.2815	up
	ECD_01765	14.2548	3.89767	1.8708	5.26e-06	3.46e-07	6.46092	up
	ECD_01767	2.69686	0	2.0536	0.042573	0.0022393	2.64989	up
	ECD_01848	63.9542	24.6852	1.3734	5.89e-19	7.23e-20	19.1409	up
	ECD_01853	105.563	45.4728	1.215	1.89e-28	3.58e-29	28.4461	up
	ECD_01855	33.3255	14.9411	1.1573	8.38e-10	6.71e-11	10.1733	up
	ECD_01861	110.379	47.4216	1.2188	1.02e-29	2.03e-30	29.6925	up
	ECD_01904	123.863	57.1658	1.1155	9.97e-32	2.2e-32	31.6576	up
	ECD_01953	129.257	57.1658	1.177	6.39e-34	1.54e-34	33.8125	up
	ECD_01960	44.8835	19.4883	1.2036	6.2e-13	5.68e-14	13.2457	up
	ECD_02039	43.7277	20.138	1.1186	3.19e-12	2.83e-13	12.5482	up
	ECD_02068	219.216	107.836	1.0235	1.55e-52	8.29e-53	52.0814	up
	ECD_02132	37.5634	16.8899	1.1532	7.51e-11	6.26e-12	11.2034	up
	ECD_02155	33.5181	11.693	1.5193	3.75e-11	3.17e-12	11.4989	up
	ECD_02270	9.82428	3.89767	1.3337	0.0005423	3.22e-05	4.49214	up
	ECD_02271	3.85266	0	2.5682	0.010723	0.00058686	3.23147	up
	ECD_02330	27.1613	12.9922	1.0639	5.89e-08	4.32e-09	8.36452	up
	ECD_02352	109.223	52.6185	1.0536	2.07e-27	3.69e-28	27.433	up
	ECD_02431	19.0707	7.79534	1.2907	1.77e-06	1.2e-07	6.92082	up
	ECD_02575	43.3424	20.7876	1.0601	7.75e-12	6.76e-13	12.1701	up
	ECD_02693	164.123	81.2014	1.0152	1.28e-39	3.98e-40	39.4001	up
	ECD_02823	15.7959	6.49611	1.2819	1.42e-05	9.17e-07	6.03763	up
	ECD_02831	121.166	51.9689	1.2213	1.72e-32	3.91e-33	32.4078	up
	ECD_02837	88.4186	41.5751	1.0886	7.52e-23	1.1e-23	22.9586	up
	ECD_02851	160.656	79.9022	1.0077	1.12e-38	3.29e-39	38.4828	up
	ECD_02917	55.2857	24.6852	1.1633	2.46e-15	2.55e-16	15.5935	up
	ECD_02946	22.1528	11.0434	1.0043	1.4e-06	9.47e-08	7.02365	up
	ECD_02952	19.0707	7.14573	1.4162	9.76e-07	6.68e-08	7.17522	up
	ECD_02986	40.4529	17.5395	1.2056	8.22e-12	7.15e-13	12.1457	up
	ECD_03183	36.6003	17.5395	1.0612	3.17e-10	2.59e-11	10.5867	up
	ECD_03217	23.116	8.44495	1.4527	5.72e-08	4.19e-09	8.37779	up
	ECD_03244	10.7874	3.89767	1.4687	0.00020049	1.22e-05	4.91364	up
	ECD_03326	24.8497	9.09456	1.4502	1.86e-08	1.4e-09	8.85387	up
	ECD_03333	3.66003	0	2.4942	0.013452	0.00073193	3.13553	up
	ECD_03442	31.9771	12.3426	1.3734	3.19e-10	2.61e-11	10.5834	up
	ECD_03534	71.4668	35.7286	1.0002	4.77e-18	5.65e-19	18.248	up
	ECD_03569	472.721	170.198	1.4738	4.59e-134	1.49e-133	132.827	up
	ECD_03943	33.1329	16.2403	1.0287	2.89e-09	2.26e-10	9.64589	up
	ECD_03977	21.9602	9.09456	1.2718	3.28e-07	2.3e-08	7.63827	up
	ECD_04064	54.1299	25.9845	1.0588	2.09e-14	2.07e-15	14.684	up
	ECD_04094	57.5973	28.5829	1.0108	6.49e-15	6.59e-16	15.1811	up
	ECD_04188	41.994	18.8387	1.1565	5.64e-12	4.94e-13	12.3063	up
	ECD_04281	11.1727	2.59845	2.1043	3.29e-05	2.08e-06	5.68194	up
	ECD_04288	8.09059	3.24806	1.3167	0.0017585	0.0001012	3.99482	up
	ECD_04337	12.5211	4.54728	1.4613	6.32e-05	3.94e-06	5.4045	up
	ECD_04354	70.1184	32.4806	1.1102	1.28e-18	1.56e-19	18.8069	up
	ECD_n04295	12.9064	5.8465	1.1424	0.00014082	8.64e-06	5.06349	up
	ECD_n04304	21.5749	7.79534	1.4687	1.45e-07	1.04e-08	7.98297	up
	ECD_n04313	66.2658	31.1814	1.0876	1.64e-17	1.88e-18	17.7258	up
	ECD_n04320	15.7959	7.79534	1.0189	4.32e-05	2.72e-06	5.56543	up
	ECD_n04341	11.558	5.19689	1.1532	0.00030487	1.84e-05	4.73518	up
	ECD_n04364	5.77899	0	3.1532	0.0011756	6.85e-05	4.16431	up
	ECD_n04378	10.5948	4.54728	1.2203	0.0004501	2.68e-05	4.57187	up
	ECD_t00007	12.5211	4.54728	1.4613	6.32e-05	3.94e-06	5.4045	up
	ECD_t00023	64.1468	27.9333	1.1994	8.33e-18	9.73e-19	18.0119	up
	ECD_t00027	11.3653	2.59845	2.1289	2.67e-05	1.7e-06	5.76955	up
	ECD_t00034	13.6769	6.49611	1.0741	0.00011482	7.07e-06	5.15058	up
	ECD_t00037	21.3823	7.14573	1.5813	9.37e-08	6.78e-09	8.16877	up
	ECD_t00038	6.16426	2.59845	1.2463	0.0071179	0.00039392	3.40459	up
	ECD_t00040	8.09059	1.94883	2.0536	0.0004441	2.65e-05	4.57675	up
	ECD_t00041	6.74216	2.59845	1.3756	0.0038649	0.00021811	3.66132	up
	ECD_t00053	5.39372	2.59845	1.0536	0.015943	0.00086389	3.06354	up
	ECD_t00056	20.6117	9.74417	1.0809	2.11e-06	1.42e-07	6.84771	up
	ECD_t00062	18.878	7.14573	1.4016	1.18e-06	8.08e-08	7.09259	up
	ECD_t00082	4.04529	0	2.6386	0.0085577	0.00047109	3.3269	up
	ECD_00001	14.8327	31.831	-1.1016	0.53992	0.025832	1.58784	None
	ECD_00002	382.762	983.512	-1.3615	0.94385	0.043634	1.36017	None
	ECD_00003	108.452	193.584	-0.8359	0.0012093	7.04e-05	4.15243	None
	ECD_00004	180.69	261.144	-0.53133	3.3e-10	2.69e-11	10.5702	None
	ECD_00005	98.2428	138.367	-0.49408	1.5e-06	1.01e-07	6.99568	None
	ECD_00006	105.948	80.5518	0.39537	3.25e-18	3.88e-19	18.4112	None
	ECD_00007	192.633	123.426	0.64221	1.14e-37	3.2e-38	37.4949	None
	ECD_00009	61.0647	90.9456	-0.57467	0.00048851	2.9e-05	4.5376	None
	ECD_00010	59.7162	80.5518	-0.43179	6.92e-05	4.31e-06	5.36552	None
	ECD_00011	165.664	134.47	0.30098	1.24e-25	2.03e-26	25.6925	None
	ECD_00012	23.5012	19.4883	0.27012	0.00010069	6.23e-06	5.20551	None
	ECD_00013	25.2349	17.5395	0.52481	8.21e-06	5.35e-07	6.27165	None
	ECD_00015	150.832	251.4	-0.73704	7.99e-06	5.22e-07	6.28233	None
	ECD_00016	0	1.29922	-2.7537	0.6093	0.028955	1.53828	None
	ECD_00017	2.50423	3.24806	-0.37521	0.39185	0.019062	1.71983	None
	ECD_00018	183.579	181.242	0.018489	8.19e-22	1.15e-22	21.9393	None
	ECD_00019	118.469	110.434	0.10133	7.77e-16	8.27e-17	16.0825	None
	ECD_00020	109.223	84.4495	0.37111	2.13e-18	2.57e-19	18.5901	None
	ECD_00021	156.033	109.784	0.50718	3.07e-28	5.72e-29	28.2426	None
	ECD_00022	49.3141	36.3782	0.43892	1.55e-09	1.23e-10	9.91009	None
	ECD_00023	5.77899	4.54728	0.34581	0.046381	0.0024299	2.61441	None
	ECD_00025	23.5012	22.0868	0.089552	0.00036114	2.17e-05	4.66354	None
	ECD_00026	7.70532	7.79534	-0.016757	0.05393	0.0028156	2.55043	None
	ECD_00027	99.5913	299.471	-1.5883	0.11446	0.0058442	2.23327	None
	ECD_00028	10.7874	14.9411	-0.46993	0.10266	0.0052501	2.27983	None
	ECD_00029	103.059	242.955	-1.2372	0.43985	0.021281	1.67201	None
	ECD_00031	34.2887	83.1503	-1.278	0.76823	0.03597	1.44406	None
	ECD_00033	132.532	192.935	-0.54178	1.02e-07	7.38e-09	8.13194	None
	ECD_00034	28.1244	77.9534	-1.4708	0.68469	0.032257	1.49138	None
	ECD_00035	182.616	204.628	-0.16419	1.06e-17	1.23e-18	17.9101	None
	ECD_00036	142.741	321.558	-1.1717	0.16306	0.0082346	2.08436	None
	ECD_00037	412.427	1045.22	-1.3416	0.84873	0.039487	1.40355	None
	ECD_00038	188.01	123.426	0.60716	5.33e-36	1.41e-36	35.8508	None
	ECD_00039	422.059	241.655	0.80449	1.16e-88	2e-88	87.699	None
	ECD_00040	127.523	100.69	0.34084	9.8e-21	1.31e-21	20.8827	None
	ECD_00041	211.704	156.556	0.43536	7.83e-36	2.04e-36	35.6904	None
	ECD_00042	110.186	91.5952	0.2666	4.17e-17	4.7e-18	17.3279	None
	ECD_00043	175.103	152.009	0.20405	6.9e-25	1.1e-25	24.9586	None
	ECD_00044	187.239	115.631	0.69536	7.12e-38	2.03e-38	37.6925	None
	ECD_00045	109.416	70.158	0.64114	4.27e-22	6.1e-23	22.2147	None
	ECD_00046	58.1752	32.4806	0.84083	7.01e-14	6.73e-15	14.172	None
	ECD_00047	169.902	93.5441	0.86099	6.71e-38	1.91e-38	37.719	None
	ECD_00049	167.591	116.28	0.52733	1.26e-30	2.65e-31	30.5768	None
	ECD_00050	48.7362	34.4294	0.50135	7.97e-10	6.4e-11	10.1938	None
	ECD_00051	300.315	238.407	0.33305	2.72e-46	1.15e-46	45.9393	None
	ECD_00052	169.517	143.564	0.23973	6.75e-25	1.07e-25	24.9706	None
	ECD_00053	123.863	190.336	-0.6198	2.4e-06	1.61e-07	6.79317	None
	ECD_00056	139.659	159.804	-0.1944	2.13e-13	1.99e-14	13.7011	None
	ECD_00059	284.712	206.576	0.46283	1.46e-48	6.57e-49	48.1824	None
	ECD_00060	91.6933	70.158	0.38621	7.24e-16	7.72e-17	16.1124	None
	ECD_00061	228.848	244.904	-0.097824	1.39e-23	2.1e-24	23.6778	None
	ECD_00062	196.1	166.95	0.23218	2.32e-28	4.38e-29	28.3585	None
	ECD_00063	39.6824	20.7876	0.93278	2.28e-10	1.87e-11	10.7282	None
	ECD_00064	85.7217	57.8154	0.56821	7.03e-17	7.83e-18	17.1062	None
	ECD_00065	110.957	62.3627	0.83124	6.15e-25	9.8e-26	25.0088	None
	ECD_00066	189.551	180.592	0.069851	1.16e-23	1.76e-24	23.7545	None
	ECD_00067	151.987	122.127	0.31557	6.3e-24	9.7e-25	24.0132	None
	ECD_00068	141.2	89.6464	0.65542	2.74e-28	5.14e-29	28.289	None
	ECD_00069	63.1836	37.6775	0.74585	3.2e-14	3.13e-15	14.5045	None
	ECD_00070	99.9765	87.6975	0.18905	1.08e-14	1.09e-15	14.9626	None
	ECD_00071	273.346	194.883	0.48812	1.51e-47	6.64e-48	47.1778	None
	ECD_00072	249.46	165.001	0.59633	7.2e-47	3.11e-47	46.5072	None
	ECD_00075	122.707	231.911	-0.91835	0.0032955	0.00018672	3.72881	None
	ECD_00076	264.1	509.295	-0.94742	5.22e-05	3.27e-06	5.48545	None
	ECD_00078	244.451	143.564	0.76785	4.74e-51	2.39e-51	50.6216	None
	ECD_00079	295.692	534.63	-0.85445	2.33e-07	1.65e-08	7.78252	None
	ECD_00080	145.631	151.359	-0.055666	2.58e-16	2.8e-17	16.5528	None
	ECD_00082	135.421	198.131	-0.54901	9.31e-08	6.75e-09	8.1707	None
	ECD_00083	125.982	297.522	-1.2398	0.40313	0.019582	1.70814	None
	ECD_00084	52.3962	76.0045	-0.53662	0.00076543	4.49e-05	4.34775	None
	ECD_00086	112.498	309.215	-1.4587	0.46829	0.022574	1.64639	None
	ECD_00088	177.8	198.781	-0.16092	2.42e-17	2.75e-18	17.5607	None
	ECD_00089	191.67	294.274	-0.61854	4.21e-09	3.26e-10	9.48678	None
	ECD_00090	152.18	189.687	-0.31784	2.63e-12	2.34e-13	12.6308	None
	ECD_00091	228.077	323.507	-0.50427	3.93e-13	3.64e-14	13.4389	None
	ECD_00093	126.753	279.983	-1.1433	0.13126	0.0066678	2.17602	None
	ECD_00094	116.543	225.415	-0.95172	0.0077925	0.00043004	3.36649	None
	ECD_00095	301.856	447.582	-0.56829	5.79e-15	5.89e-16	15.2299	None
	ECD_00100	317.267	196.832	0.68873	1.07e-62	8.22e-63	62.0851	None
	ECD_00101	71.6595	81.2014	-0.18035	1.11e-07	7.98e-09	8.098	None
	ECD_00102	32.1697	83.7999	-1.3812	0.92507	0.042816	1.36839	None
	ECD_00103	44.6909	61.0635	-0.45033	0.00071428	4.2e-05	4.37675	None
	ECD_00104	134.843	172.797	-0.35779	1.82e-10	1.5e-11	10.8239	None
	ECD_00105	177.415	134.47	0.39985	1.61e-29	3.2e-30	29.4949	None
	ECD_00106	67.6142	69.5084	-0.039862	1.76e-08	1.33e-09	8.87615	None
	ECD_00107	22.9233	18.1891	0.33374	7.9e-05	4.9e-06	5.3098	None
	ECD_00108	99.206	172.147	-0.79514	0.00091743	5.37e-05	4.27003	None
	ECD_00109	43.1498	81.2014	-0.91215	0.077502	0.0039966	2.39831	None
	ECD_00110	363.691	311.164	0.22504	8.11e-51	4.05e-51	50.3925	None
	ECD_00111	223.069	588.548	-1.3997	0.66731	0.031469	1.50212	None
	ECD_00112	112.498	169.549	-0.5918	3.43e-06	2.28e-07	6.64207	None
	ECD_00116	137.347	135.769	0.016677	1.11e-16	1.22e-17	16.9136	None
	ECD_00118	243.681	244.254	-0.0033894	8.94e-28	1.62e-28	27.7905	None
	ECD_00121	37.1782	111.733	-1.5875	0.33658	0.016474	1.7832	None
	ECD_00122	432.076	378.723	0.19014	3.58e-58	2.34e-58	57.6308	None
	ECD_00123	327.861	566.461	-0.78889	1.15e-09	9.13e-11	10.0395	None
	ECD_00124	113.461	128.623	-0.18095	2.44e-11	2.08e-12	11.6819	None
	ECD_00126	174.718	233.211	-0.4166	5.19e-12	4.55e-13	12.342	None
	ECD_00127	78.0164	111.733	-0.51821	2.85e-05	1.81e-06	5.74232	None
	ECD_00128	92.4638	91.5952	0.013617	1.1e-11	9.52e-13	12.0214	None
	ECD_00129	149.483	151.359	-0.017995	2.18e-17	2.48e-18	17.6055	None
	ECD_00130	119.24	263.742	-1.1453	0.14682	0.0074408	2.12838	None
	ECD_00131	424.178	282.581	0.586	6.77e-78	8.36e-78	77.0778	None
	ECD_00132	72.43	190.336	-1.3939	0.83189	0.03873	1.41195	None
	ECD_00133	52.2035	137.718	-1.3995	0.83596	0.038911	1.40993	None
	ECD_00134	359.646	207.876	0.79086	3.05e-75	3.5e-75	74.4559	None
	ECD_00135	74.9342	55.8666	0.42364	1.36e-13	1.28e-14	13.8928	None
	ECD_00136	18.1075	13.6418	0.40855	0.00029874	1.8e-05	4.74473	None
	ECD_00137	24.2718	16.2403	0.5797	8.24e-06	5.38e-07	6.26922	None
	ECD_00138	298.966	177.994	0.74816	2.5e-61	1.8e-61	60.7447	None
	ECD_00139	52.9741	33.7798	0.64913	1.56e-11	1.34e-12	11.8729	None
	ECD_00140	67.8068	51.3193	0.40193	2.95e-12	2.62e-13	12.5817	None
	ECD_00141	41.2235	35.079	0.23286	4.08e-07	2.85e-08	7.54516	None
	ECD_00143	51.6256	62.3627	-0.2726	2.45e-05	1.56e-06	5.80688	None
	ECD_00146	22.3454	42.8744	-0.94014	0.23167	0.011516	1.9387	None
	ECD_00147	267.182	240.356	0.15265	2.12e-35	5.41e-36	35.2668	None
	ECD_00148	308.02	368.979	-0.26052	2.48e-25	4.01e-26	25.3969	None
	ECD_00149	245.607	174.745	0.4911	5.44e-43	1.97e-43	42.7055	None
	ECD_00150	38.9119	30.5317	0.3499	2.25e-07	1.59e-08	7.7986	None
	ECD_00151	46.2319	24.0356	0.94372	6.69e-12	5.85e-13	12.2328	None
	ECD_00152	384.303	241.655	0.66929	1.19e-74	1.33e-74	73.8761	None
	ECD_00153	173.948	438.488	-1.3339	0.84931	0.039495	1.40346	None
	ECD_00154	221.528	214.372	0.047374	9.05e-27	1.56e-27	26.8069	None
	ECD_00156	142.163	98.0913	0.53535	2.26e-26	3.82e-27	26.4179	None
	ECD_00157	68.9626	54.5674	0.33778	6.97e-12	6.09e-13	12.2154	None
	ECD_00158	123.478	340.396	-1.463	0.42844	0.02076	1.68277	None
	ECD_00159	250.616	226.714	0.1446	4.62e-33	1.07e-33	32.9706	None
	ECD_00160	289.335	396.263	-0.45372	9.12e-18	1.06e-18	17.9747	None
	ECD_00161	272.768	183.19	0.57433	2.39e-50	1.16e-50	49.9355	None
	ECD_00163	49.3141	43.524	0.18019	6.46e-08	4.72e-09	8.32606	None
	ECD_00165	228.463	402.759	-0.81796	1.27e-06	8.61e-08	7.065	None
	ECD_00166	53.7446	131.222	-1.2878	0.74667	0.035019	1.4557	None
	ECD_00169	253.698	430.692	-0.76355	2.56e-08	1.91e-09	8.71897	None
	ECD_00171	130.413	190.336	-0.54547	1.44e-07	1.03e-08	7.98716	None
	ECD_00173	190.321	159.155	0.25801	3.48e-28	6.48e-29	28.1884	None
	ECD_00174	170.865	409.905	-1.2624	0.43128	0.020892	1.68002	None
	ECD_00177	119.625	306.617	-1.3579	0.98904	0.045658	1.34048	None
	ECD_00179	83.0248	150.06	-0.85393	0.0061014	0.00033921	3.46953	None
	ECD_00180	172.407	187.088	-0.1179	9.63e-18	1.12e-18	17.9508	None
	ECD_00181	58.3678	85.0991	-0.54397	0.0004247	2.54e-05	4.59517	None
	ECD_00182	568.267	871.129	-0.61632	3.44e-24	5.33e-25	24.2733	None
	ECD_00184	361.957	265.041	0.4496	1.17e-60	8.14e-61	60.0894	None
	ECD_00185	88.4186	83.1503	0.088628	4.66e-12	4.1e-13	12.3872	None
	ECD_00186	231.16	194.883	0.24628	1.55e-33	3.66e-34	33.4365	None
	ECD_00188	50.8551	88.3472	-0.79679	0.017939	0.0009681	3.01408	None
	ECD_00189	93.8123	76.6542	0.29141	4.4e-15	4.51e-16	15.3458	None
	ECD_00190	7.32005	15.5907	-1.0908	0.65403	0.030902	1.51001	None
	ECD_00191	241.177	268.939	-0.15719	4.54e-23	6.7e-24	23.1739	None
	ECD_00192	122.9	76.0045	0.69333	2.1e-25	3.41e-26	25.4672	None
	ECD_00194	65.3026	59.1146	0.14362	9.91e-10	7.91e-11	10.1018	None
	ECD_00197	47.1951	85.0991	-0.85051	0.037493	0.0019847	2.70231	None
	ECD_00198	90.5375	151.359	-0.74139	0.00058635	3.47e-05	4.45967	None
	ECD_00199	20.6117	11.693	0.81782	9.52e-06	6.19e-07	6.20831	None
	ECD_00200	117.891	101.339	0.21826	1.76e-17	2.01e-18	17.6968	None
	ECD_00201	201.494	171.497	0.23255	4.19e-29	8.18e-30	29.0872	None
	ECD_00203	99.3986	140.316	-0.49738	1.41e-06	9.55e-08	7.02	None
	ECD_00204	126.175	192.935	-0.61269	1.59e-06	1.07e-07	6.97062	None
	ECD_00205	135.421	154.608	-0.19116	4.35e-13	4.02e-14	13.3958	None
	ECD_00206	116.35	153.958	-0.40406	1.24e-08	9.44e-10	9.02503	None
	ECD_00207	49.3141	83.7999	-0.76495	0.01429	0.00077584	3.11023	None
	ECD_00208	132.146	166.301	-0.33166	1.13e-10	9.38e-12	11.0278	None
	ECD_00209	238.865	143.564	0.7345	5.75e-49	2.61e-49	48.5834	None
	ECD_00210	5.77899	3.24806	0.83124	0.018596	0.0010024	2.99896	None
	ECD_00211	NA	NA	NA	NA	NA	NA	None
	ECD_00212	218.638	147.462	0.56821	1.54e-40	4.99e-41	40.3019	None
	ECD_00213	25.6202	25.9845	-0.020368	0.00045271	2.7e-05	4.56864	None
	ECD_00214	110.379	101.989	0.11405	4.94e-15	5.04e-16	15.2976	None
	ECD_00215	210.355	142.265	0.56425	5.75e-39	1.72e-39	38.7645	None
	ECD_00216	426.875	300.77	0.50515	3.87e-74	4.19e-74	73.3778	None
	ECD_00217	74.7416	191.635	-1.3584	0.98924	0.045658	1.34048	None
	ECD_00218	106.333	139.017	-0.38666	3.28e-08	2.43e-09	8.61439	None
	ECD_00219	153.143	377.424	-1.3013	0.66107	0.031212	1.50568	None
	ECD_00220	8.28322	16.8899	-1.0279	0.55967	0.026725	1.57308	None
	ECD_00221	51.2404	72.1069	-0.49286	0.00050339	2.99e-05	4.52433	None
	ECD_00222	171.443	123.426	0.47408	3.67e-30	7.47e-31	30.1267	None
	ECD_00223	115.772	59.1146	0.9697	7.77e-28	1.41e-28	27.8508	None
	ECD_00224	214.593	124.725	0.78285	2.04e-45	8.21e-46	45.0857	None
	ECD_00225	124.056	79.9022	0.63468	9.74e-25	1.54e-25	24.8125	None
	ECD_00226	107.104	92.2448	0.21547	5.51e-16	5.9e-17	16.2291	None
	ECD_00227	31.7844	25.9845	0.29067	5.03e-06	3.32e-07	6.47886	None
	ECD_00228	20.4191	11.693	0.80427	1.13e-05	7.35e-07	6.13371	None
	ECD_00229	38.9119	30.5317	0.3499	2.25e-07	1.59e-08	7.7986	None
	ECD_00230	17.5296	11.0434	0.66661	9.61e-05	5.94e-06	5.22621	None
	ECD_00231	33.1329	20.138	0.71835	5.03e-08	3.7e-09	8.4318	None
	ECD_00234	91.8859	166.301	-0.85588	0.0040441	0.00022783	3.64239	None
	ECD_00236	1.34843	1.29922	0.053633	0.40182	0.019527	1.70936	None
	ECD_00237	8.47585	7.14573	0.24628	0.020847	0.001121	2.95039	None
	ECD_00238	168.169	104.587	0.6852	5.55e-34	1.34e-34	33.8729	None
	ECD_00239	97.087	213.073	-1.134	0.16868	0.0085029	2.07043	None
	ECD_00240	101.132	230.612	-1.1892	0.28665	0.014121	1.85013	None
	ECD_00241	96.7018	57.1658	0.75839	4.29e-21	5.82e-22	21.2351	None
	ECD_00242	85.7217	53.2681	0.68639	3.97e-18	4.72e-19	18.3261	None
	ECD_00243	184.157	147.462	0.3206	9.25e-29	1.78e-29	28.7496	None
	ECD_00244	64.5321	54.5674	0.24198	1.97e-10	1.62e-11	10.7905	None
	ECD_00245	26.9686	21.4372	0.33117	1.9e-05	1.21e-06	5.91721	None
	ECD_00246	258.706	335.849	-0.3765	3.47e-18	4.14e-19	18.383	None
	ECD_00247	58.1752	34.4294	0.75676	2.73e-13	2.55e-14	13.5935	None
	ECD_00248	44.3056	54.5674	-0.30055	0.00013022	8e-06	5.09691	None
	ECD_00249	164.894	106.536	0.63019	3.01e-32	6.76e-33	32.1701	None
	ECD_00250	401.64	239.707	0.74463	1.38e-81	1.96e-81	80.7077	None
	ECD_00252	63.5689	37.6775	0.75462	2.29e-14	2.26e-15	14.6459	None
	ECD_00253	144.475	93.5441	0.6271	2.09e-28	3.96e-29	28.4023	None
	ECD_00254	104.214	68.2092	0.61152	9.66e-21	1.29e-21	20.8894	None
	ECD_00255	65.3026	44.8232	0.54289	5.17e-13	4.76e-14	13.3224	None
	ECD_00256	354.637	222.817	0.67049	4.42e-69	4.2e-69	68.3768	None
	ECD_00257	165.857	102.639	0.69237	1.11e-33	2.63e-34	33.58	None
	ECD_00258	166.05	96.7921	0.77865	1.89e-35	4.84e-36	35.3152	None
	ECD_00259	5.39372	5.8465	-0.11629	0.12884	0.0065499	2.18377	None
	ECD_00260	253.312	154.608	0.71231	3.84e-51	1.96e-51	50.7077	None
	ECD_00261	231.16	144.863	0.6742	9.33e-46	3.85e-46	45.4145	None
	ECD_00262	103.444	99.3906	0.057668	1.85e-13	1.73e-14	13.762	None
	ECD_00263	290.105	177.994	0.70475	4.8e-58	3.12e-58	57.5058	None
	ECD_00264	351.748	186.438	0.91584	8.04e-79	1.02e-78	77.9914	None
	ECD_00265	93.8123	76.6542	0.29141	4.4e-15	4.51e-16	15.3458	None
	ECD_00266	94.9681	61.7131	0.62187	3.67e-19	4.55e-20	19.342	None
	ECD_00267	169.324	148.111	0.19311	6.87e-24	1.05e-24	23.9788	None
	ECD_00268	120.01	162.403	-0.43642	1.94e-08	1.46e-09	8.83565	None
	ECD_00269	43.3424	64.3115	-0.5693	0.0031254	0.00017729	3.75132	None
	ECD_00270	263.329	191.635	0.4585	6.63e-45	2.61e-45	44.5834	None
	ECD_00271	320.156	203.328	0.65496	6.15e-62	4.55e-62	61.342	None
	ECD_00272	125.597	98.7409	0.34708	1.52e-20	2.01e-21	20.6968	None
	ECD_00273	169.517	85.0991	0.99421	1.87e-40	6.04e-41	40.219	None
	ECD_00274	127.523	100.69	0.34084	9.8e-21	1.31e-21	20.8827	None
	ECD_00275	71.6595	49.3705	0.53751	4.37e-14	4.24e-15	14.3726	None
	ECD_00276	181.653	147.462	0.30084	6.05e-28	1.11e-28	27.9547	None
	ECD_00277	146.208	89.6464	0.70571	3.96e-30	8.06e-31	30.0937	None
	ECD_00278	91.1154	57.1658	0.67254	5.14e-19	6.34e-20	19.1979	None
	ECD_00279	111.342	137.068	-0.2999	1.29e-09	1.02e-10	9.9914	None
	ECD_00280	283.941	243.604	0.22105	6.45e-40	2.03e-40	39.6925	None
	ECD_00281	72.2374	48.7209	0.56821	1.83e-14	1.82e-15	14.7399	None
	ECD_00282	36.7929	38.9767	-0.083184	5.14e-05	3.23e-06	5.4908	None
	ECD_00283	125.597	121.477	0.048112	7.16e-16	7.63e-17	16.1175	None
	ECD_00284	154.299	195.533	-0.34168	4.8e-12	4.22e-13	12.3747	None
	ECD_00285	297.425	200.08	0.57195	1.19e-54	6.81e-55	54.1669	None
	ECD_00286	128.871	90.9456	0.50286	1.54e-23	2.32e-24	23.6345	None
	ECD_00287	77.8237	69.5084	0.16302	1.64e-11	1.41e-12	11.8508	None
	ECD_00288	84.7585	127.973	-0.59441	5.87e-05	3.67e-06	5.43533	None
	ECD_00289	363.113	331.951	0.12945	1.87e-46	7.96e-47	46.0991	None
	ECD_00290	253.89	201.38	0.33429	1.92e-39	5.9e-40	39.2291	None
	ECD_00291	183.194	279.333	-0.60861	6.18e-09	4.76e-10	9.32239	None
	ECD_00292	84.9512	68.2092	0.31667	4.54e-14	4.4e-15	14.3565	None
	ECD_00293	61.8352	100.69	-0.70342	0.0027281	0.00015533	3.80874	None
	ECD_00295	163.16	185.789	-0.18738	1.56e-15	1.63e-16	15.7878	None
	ECD_00299	0	0	NA	NA	NA	NA	None
	ECD_00300	186.854	145.513	0.36076	4.31e-30	8.75e-31	30.058	None
	ECD_00301	204.576	170.848	0.25993	3.21e-30	6.57e-31	30.1824	None
	ECD_00302	99.3986	66.91	0.571	2.33e-19	2.92e-20	19.5346	None
	ECD_00303	99.9765	78.603	0.34701	1.14e-16	1.25e-17	16.9031	None
	ECD_00304	58.5604	68.8588	-0.23372	3.77e-06	2.5e-07	6.60206	None
	ECD_00305	55.2857	50.0201	0.1444	1.86e-08	1.39e-09	8.85699	None
	ECD_00306	229.233	183.19	0.32347	1.8e-35	4.61e-36	35.3363	None
	ECD_00307	197.834	135.769	0.54314	3.1e-36	8.27e-37	36.0825	None
	ECD_00308	198.797	163.052	0.28596	4.67e-30	9.45e-31	30.0246	None
	ECD_00309	160.271	116.28	0.4629	4.41e-28	8.16e-29	28.0883	None
	ECD_00310	135.614	138.367	-0.029	9.79e-16	1.03e-16	15.9872	None
	ECD_00311	18.1075	24.6852	-0.44706	0.030729	0.0016368	2.786	None
	ECD_00312	57.9825	63.0123	-0.12002	6.77e-07	4.66e-08	7.33161	None
	ECD_00313	0	0	NA	NA	NA	NA	None
	ECD_00314	6.16426	3.24806	0.92435	0.012644	0.00068912	3.16171	None
	ECD_00315	119.818	177.344	-0.56571	8.1e-07	5.57e-08	7.25414	None
	ECD_00316	108.645	190.336	-0.80893	0.00069472	4.09e-05	4.38828	None
	ECD_00317	59.7162	55.217	0.11301	8.67e-09	6.63e-10	9.17849	None
	ECD_00318	159.307	262.443	-0.72019	2.6e-06	1.74e-07	6.75945	None
	ECD_00320	29.6655	22.0868	0.4256	3.17e-06	2.11e-07	6.67572	None
	ECD_00321	296.27	244.254	0.27853	1.09e-43	4.09e-44	43.3883	None
	ECD_00323	125.404	238.407	-0.92684	0.0035284	0.00019952	3.70001	None
	ECD_00324	153.529	119.529	0.36115	5.02e-25	8.03e-26	25.0953	None
	ECD_00325	233.856	240.356	-0.039551	1.07e-25	1.75e-26	25.757	None
	ECD_00326	57.0194	39.6263	0.52499	2.02e-11	1.73e-12	11.762	None
	ECD_00327	91.8859	79.2526	0.21339	6.63e-14	6.38e-15	14.1952	None
	ECD_00328	170.288	240.356	-0.4972	2.7e-10	2.21e-11	10.6556	None
	ECD_00329	49.5067	87.6975	-0.82491	0.025836	0.001381	2.85981	None
	ECD_00330	119.432	103.288	0.20952	1.47e-17	1.69e-18	17.7721	None
	ECD_00331	59.7162	67.5596	-0.17804	1.21e-06	8.28e-08	7.08197	None
	ECD_00332	153.914	98.7409	0.6404	2.1e-30	4.37e-31	30.3595	None
	ECD_00333	172.792	217.62	-0.33278	1.75e-13	1.64e-14	13.7852	None
	ECD_00334	75.1269	92.2448	-0.29614	5.76e-07	3.98e-08	7.40012	None
	ECD_00335	85.9143	202.679	-1.2382	0.48428	0.023305	1.63255	None
	ECD_00336	18.1075	53.2681	-1.5567	0.56314	0.026871	1.57072	None
	ECD_00337	175.874	164.352	0.097755	1.13e-22	1.64e-23	22.7852	None
	ECD_00339	70.311	72.7565	-0.049324	1.11e-08	8.46e-10	9.07263	None
	ECD_00340	6.93479	5.19689	0.4162	0.024786	0.0013263	2.87736	None
	ECD_00341	NA	NA	NA	NA	NA	NA	None
	ECD_00342	168.939	215.021	-0.34798	6.25e-13	5.73e-14	13.2418	None
	ECD_00343	197.256	188.387	0.066369	1.79e-24	2.8e-25	24.5528	None
	ECD_00344	244.451	165.651	0.5614	6.47e-45	2.55e-45	44.5935	None
	ECD_00345	274.117	300.77	-0.13387	9.42e-27	1.62e-27	26.7905	None
	ECD_00346	85.5291	93.5441	-0.12923	2e-09	1.57e-10	9.8041	None
	ECD_00347	287.986	246.203	0.22615	1.21e-40	3.95e-41	40.4034	None
	ECD_00348	177.03	147.462	0.26365	1.87e-26	3.16e-27	26.5003	None
	ECD_00349	73.5858	224.116	-1.6067	0.14182	0.0071929	2.1431	None
	ECD_00350	164.316	172.797	-0.072603	7.12e-18	8.34e-19	18.0788	None
	ECD_00351	241.369	195.533	0.30383	1.14e-36	3.09e-37	36.51	None
	ECD_00352	87.648	71.4573	0.29464	3.16e-14	3.1e-15	14.5086	None
	ECD_00353	107.489	156.556	-0.54249	1.67e-06	1.13e-07	6.94692	None
	ECD_00354	97.4723	184.49	-0.92048	0.0091234	0.00050139	3.29982	None
	ECD_00355	125.982	222.817	-0.82264	0.00035804	2.15e-05	4.66756	None
	ECD_00357	138.696	207.226	-0.57928	1.71e-07	1.22e-08	7.91364	None
	ECD_00358	82.4469	137.068	-0.73335	0.00090371	5.29e-05	4.27654	None
	ECD_00359	88.9965	159.155	-0.83861	0.0035222	0.00019922	3.70067	None
	ECD_00360	94.1975	55.217	0.77058	9.97e-21	1.33e-21	20.8761	None
	ECD_00361	78.9795	91.5952	-0.21379	5.16e-08	3.79e-09	8.42136	None
	ECD_00362	91.5007	215.021	-1.2326	0.45001	0.021725	1.66304	None
	ECD_00363	54.9004	167.6	-1.6101	0.19817	0.0099267	2.0032	None
	ECD_00365	34.096	45.4728	-0.4154	0.0022787	0.0001305	3.88439	None
	ECD_00366	106.719	174.096	-0.70607	8.75e-05	5.42e-06	5.266	None
	ECD_00367	210.741	242.305	-0.20136	2.86e-19	3.57e-20	19.4473	None
	ECD_00368	134.265	235.809	-0.81253	0.00017827	1.09e-05	4.96257	None
	ECD_00369	62.4131	126.674	-1.0212	0.10266	0.0052501	2.27983	None
	ECD_00370	33.3255	79.2526	-1.2498	0.69398	0.03268	1.48572	None
	ECD_00371	396.246	348.841	0.18383	3.45e-53	1.88e-53	52.7258	None
	ECD_00372	66.8437	114.981	-0.78254	0.0055053	0.000307	3.51286	None
	ECD_00374	159.115	187.738	-0.23865	3.09e-14	3.03e-15	14.5186	None
	ECD_00375	162.582	228.014	-0.48795	4.75e-10	3.85e-11	10.4145	None
	ECD_00376	401.832	245.553	0.71056	5.62e-80	7.49e-80	79.1255	None
	ECD_00377	65.3026	111.084	-0.76643	0.0049102	0.00027497	3.56071	None
	ECD_00378	17.337	63.6619	-1.8766	0.12086	0.0061599	2.21043	None
	ECD_00379	204.769	343.644	-0.74692	2.91e-07	2.05e-08	7.68825	None
	ECD_00380	17.7222	51.3193	-1.5339	0.61343	0.029123	1.53576	None
	ECD_00384	181.653	148.111	0.2945	8.41e-28	1.53e-28	27.8153	None
	ECD_00385	24.2718	68.2092	-1.4907	0.65693	0.031031	1.5082	None
	ECD_00386	239.25	324.156	-0.43817	2.39e-15	2.48e-16	15.6055	None
	ECD_00389	223.069	604.139	-1.4374	0.42005	0.020368	1.69105	None
	ECD_00391	425.912	269.589	0.65979	4.86e-82	7.06e-82	81.1512	None
	ECD_00393	271.035	658.706	-1.2812	0.42636	0.020664	1.68479	None
	ECD_00394	38.9119	51.3193	-0.39929	0.00094558	5.53e-05	4.25727	None
	ECD_00395	185.313	113.032	0.71323	6.66e-38	1.9e-38	37.7212	None
	ECD_00396	89.1891	154.608	-0.79367	0.0016309	9.41e-05	4.02641	None
	ECD_00397	125.789	339.097	-1.4307	0.57892	0.027604	1.55903	None
	ECD_00398	115.387	141.615	-0.29549	5.69e-10	4.59e-11	10.3382	None
	ECD_00399	36.9855	51.9689	-0.49069	0.0030568	0.00017345	3.76083	None
	ECD_00400	224.032	180.592	0.31097	2.34e-34	5.74e-35	34.2411	None
	ECD_00401	123.478	108.485	0.18675	9.44e-18	1.1e-18	17.9586	None
	ECD_00402	54.5151	79.2526	-0.5398	0.00062403	3.68e-05	4.43415	None
	ECD_00403	251.771	275.435	-0.1296	7.85e-25	1.25e-25	24.9031	None
	ECD_00404	93.8123	124.076	-0.40337	3.13e-07	2.2e-08	7.65758	None
	ECD_00405	150.061	209.825	-0.48363	1.88e-09	1.48e-10	9.82974	None
	ECD_00406	83.988	96.7921	-0.20471	1.59e-08	1.2e-09	8.92082	None
	ECD_00407	90.5375	51.3193	0.81901	1.64e-20	2.16e-21	20.6655	None
	ECD_00408	238.865	165.651	0.52805	6e-43	2.17e-43	42.6635	None
	ECD_00409	42.9572	111.084	-1.3707	0.94971	0.043895	1.35758	None
	ECD_00410	62.7984	59.7643	0.071444	7.65e-09	5.86e-10	9.2321	None
	ECD_00412	53.3593	131.222	-1.2982	0.78457	0.036649	1.43594	None
	ECD_00413	426.297	780.833	-0.87316	2.01e-09	1.58e-10	9.80134	None
	ECD_00415	93.2344	77.3038	0.27032	9.42e-15	9.49e-16	15.0227	None
	ECD_00416	346.162	346.243	-0.0003392	7.05e-39	2.1e-39	38.6778	None
	ECD_00417	155.07	100.69	0.623	2.74e-30	5.65e-31	30.248	None
	ECD_00418	55.093	70.8077	-0.36204	4.89e-05	3.07e-06	5.51286	None
	ECD_00419	30.8213	22.0868	0.48074	1.23e-06	8.4e-08	7.07572	None
	ECD_00420	29.6655	63.0123	-1.0868	0.36024	0.01758	1.75498	None
	ECD_00423	79.1722	119.529	-0.59429	0.00010277	6.35e-06	5.19723	None
	ECD_00424	462.127	837.999	-0.85866	1.4e-10	1.16e-11	10.9355	None
	ECD_00426	179.919	126.674	0.50623	2.75e-32	6.2e-33	32.2076	None
	ECD_00427	210.355	159.804	0.39652	1.34e-34	3.31e-35	34.4802	None
	ECD_00428	186.469	200.08	-0.10165	2.01e-19	2.51e-20	19.6003	None
	ECD_00429	564.415	415.102	0.44329	4.06e-93	7.42e-93	92.1296	None
	ECD_00430	110.379	110.434	-0.00072178	1.81e-13	1.7e-14	13.7696	None
	ECD_00431	472.336	437.838	0.10942	9.87e-59	6.54e-59	58.1844	None
	ECD_00433	106.911	149.411	-0.48287	3.88e-07	2.71e-08	7.56703	None
	ECD_00434	106.141	177.994	-0.74585	0.00021711	1.32e-05	4.87943	None
	ECD_00435	307.25	582.701	-0.92335	4.19e-06	2.77e-07	6.55752	None
	ECD_00436	109.416	79.9022	0.45351	1.49e-19	1.87e-20	19.7282	None
	ECD_00437	126.367	90.296	0.48489	7.86e-23	1.15e-23	22.9393	None
	ECD_00438	34.096	100.04	-1.5529	0.4366	0.021129	1.67512	None
	ECD_00439	162.775	120.178	0.4377	5.51e-28	1.01e-28	27.9957	None
	ECD_00440	100.554	118.229	-0.23361	1.37e-09	1.08e-10	9.96658	None
	ECD_00441	78.9795	89.6464	-0.18277	2.64e-08	1.97e-09	8.70553	None
	ECD_00442	146.786	94.1937	0.64002	4.58e-29	8.91e-30	29.0501	None
	ECD_00444	60.1015	163.052	-1.4399	0.66618	0.031423	1.50275	None
	ECD_00446	195.137	160.454	0.28233	1.9e-29	3.77e-30	29.4237	None
	ECD_00447	506.24	361.834	0.48449	2.74e-86	4.4e-86	85.3565	None
	ECD_00448	497.764	334.55	0.57324	2.63e-90	4.63e-90	89.3344	None
	ECD_00449	40.4529	28.5829	0.50109	2.16e-08	1.62e-09	8.79048	None
	ECD_00450	194.559	120.178	0.69504	2.8e-39	8.51e-40	39.0701	None
	ECD_00452	49.8919	44.8232	0.15456	7.87e-08	5.72e-09	8.2426	None
	ECD_00453	71.8521	69.5084	0.047843	1.05e-09	8.4e-11	10.0757	None
	ECD_00454	103.059	70.8077	0.54149	1.23e-19	1.55e-20	19.8097	None
	ECD_00455	102.866	73.4061	0.48679	6.64e-19	8.13e-20	19.0899	None
	ECD_00456	201.109	224.116	-0.15627	1.6e-19	2.01e-20	19.6968	None
	ECD_00457	274.117	203.978	0.42638	1.39e-45	5.7e-46	45.2441	None
	ECD_00458	98.2428	82.5007	0.25195	3.08e-15	3.19e-16	15.4962	None
	ECD_00459	153.336	133.82	0.1964	7.56e-22	1.07e-22	21.9706	None
	ECD_00460	NA	NA	NA	NA	NA	NA	None
	ECD_00461	179.919	123.426	0.5437	4.04e-33	9.42e-34	33.0259	None
	ECD_00462	178.378	129.922	0.45729	6.07e-31	1.3e-31	30.8861	None
	ECD_00463	135.999	81.2014	0.74402	9.01e-29	1.74e-29	28.7595	None
	ECD_00464	299.544	196.183	0.61057	1.91e-56	1.18e-56	55.9281	None
	ECD_00465	133.109	114.332	0.21939	1.48e-19	1.87e-20	19.7282	None
	ECD_00466	182.423	118.879	0.6178	3.22e-35	8.17e-36	35.0878	None
	ECD_00467	133.88	96.7921	0.46798	8.22e-24	1.26e-24	23.8996	None
	ECD_00468	233.086	170.848	0.44815	1.2e-39	3.72e-40	39.4295	None
	ECD_00469	119.818	67.5596	0.82661	9.86e-27	1.69e-27	26.7721	None
	ECD_00470	77.4385	48.7209	0.66851	2.35e-16	2.55e-17	16.5935	None
	ECD_00471	241.754	146.812	0.71957	4.21e-49	1.93e-49	48.7144	None
	ECD_00472	120.781	122.127	-0.015989	2.26e-14	2.24e-15	14.6498	None
	ECD_00473	25.4276	29.8821	-0.23289	0.0023012	0.00013167	3.88051	None
	ECD_00474	69.9258	66.91	0.063603	1.28e-09	1.02e-10	9.9914	None
	ECD_00476	146.401	226.065	-0.62681	3.68e-07	2.58e-08	7.58838	None
	ECD_00477	101.71	62.3627	0.70571	1.87e-21	2.58e-22	21.5884	None
	ECD_00478	8.28322	18.8387	-1.1854	0.75532	0.035398	1.45102	None
	ECD_00479	70.311	213.073	-1.5995	0.16366	0.0082625	2.08289	None
	ECD_00480	132.146	83.7999	0.65712	1.31e-26	2.25e-27	26.6478	None
	ECD_00481	42.9572	27.2837	0.65486	1.18e-09	9.41e-11	10.0264	None
	ECD_00482	376.405	227.364	0.72728	8.59e-76	1.01e-75	74.9957	None
	ECD_00483	65.6879	40.2759	0.70571	2.1e-14	2.08e-15	14.6819	None
	ECD_00484	99.0134	70.8077	0.48372	3.23e-18	3.87e-19	18.4123	None
	ECD_00485	51.6256	29.2325	0.82051	2.33e-12	2.08e-13	12.6819	None
	ECD_00486	375.634	309.865	0.27769	7.04e-55	4.08e-55	54.3893	None
	ECD_00487	19.0707	9.74417	0.96874	9.11e-06	5.94e-07	6.22621	None
	ECD_00488	60.6794	38.3271	0.66284	4.24e-13	3.91e-14	13.4078	None
	ECD_00489	0	0	-1.7537	0.90267	0.041848	1.37833	None
	ECD_00491	9.05375	9.74417	-0.10602	0.047659	0.0024955	2.60284	None
	ECD_00492	14.8327	9.09456	0.70571	0.00028087	1.7e-05	4.76955	None
	ECD_00493	69.9258	53.9178	0.37506	2.34e-12	2.09e-13	12.6799	None
	ECD_00494	356.564	220.218	0.69523	1.63e-70	1.62e-70	69.7905	None
	ECD_00495	104.6	75.3549	0.47311	5.11e-19	6.3e-20	19.2007	None
	ECD_00496	282.207	203.328	0.47294	1.67e-48	7.48e-49	48.1261	None
	ECD_00497	21.1896	13.6418	0.63532	2.19e-05	1.4e-06	5.85387	None
	ECD_00498	NA	NA	NA	NA	NA	NA	None
	ECD_00500	26.9686	14.2915	0.91613	1.95e-07	1.38e-08	7.86012	None
	ECD_00501	9.63165	12.9922	-0.43179	0.11005	0.0056235	2.24999	None
	ECD_00502	242.718	144.863	0.74459	5.06e-50	2.43e-50	49.6144	None
	ECD_00503	104.792	52.6185	0.99389	1.21e-25	1.97e-26	25.7055	None
	ECD_00504	NA	NA	NA	NA	NA	NA	None
	ECD_00505	NA	NA	NA	NA	NA	NA	None
	ECD_00507	32.1697	22.0868	0.54252	4.04e-07	2.82e-08	7.54975	None
	ECD_00508	0	0	NA	NA	NA	NA	None
	ECD_00509	32.555	25.9845	0.32523	2.77e-06	1.85e-07	6.73283	None
	ECD_00510	10.0169	7.79534	0.36176	0.0082971	0.00045725	3.33985	None
	ECD_00512	117.121	94.8433	0.30438	1.22e-18	1.49e-19	18.8268	None
	ECD_00513	39.2971	20.7876	0.9187	3.24e-10	2.65e-11	10.5768	None
	ECD_00531	183.965	152.009	0.27527	1.08e-27	1.94e-28	27.7122	None
	ECD_00532	167.591	121.477	0.46425	2.57e-29	5.05e-30	29.2967	None
	ECD_00533	198.027	261.144	-0.39915	8.64e-14	8.27e-15	14.0825	None
	ECD_00535	76.09	149.411	-0.9735	0.041164	0.0021698	2.66358	None
	ECD_00536	541.491	431.342	0.32811	1.09e-81	1.55e-81	80.8097	None
	ECD_00537	185.698	162.403	0.19338	4.76e-26	7.96e-27	26.0991	None
	ECD_00538	178.763	143.564	0.31636	7.15e-28	1.31e-28	27.8827	None
	ECD_00539	85.9143	191.635	-1.1574	0.2448	0.012136	1.91592	None
	ECD_00540	18.3001	25.9845	-0.50579	0.040125	0.0021184	2.67399	None
	ECD_00541	3.27476	6.49611	-0.98819	0.68301	0.032186	1.49233	None
	ECD_00542	165.664	144.863	0.19357	2.04e-23	3.06e-24	23.5143	None
	ECD_00543	38.1413	28.5829	0.4162	1.41e-07	1.01e-08	7.99568	None
	ECD_00545	1.54106	1.29922	0.24628	0.32448	0.015898	1.79866	None
	ECD_00546	5.20109	4.54728	0.19381	0.077256	0.003985	2.39957	None
	ECD_00547	10.2095	8.44495	0.27376	0.010249	0.00056171	3.25049	None
	ECD_00548	NA	NA	NA	NA	NA	NA	None
	ECD_00549	56.4415	29.2325	0.94918	3.07e-14	3.02e-15	14.52	None
	ECD_00550	367.351	194.234	0.91937	2.19e-82	3.23e-82	81.4908	None
	ECD_00551	147.364	87.6975	0.74878	4.03e-31	8.67e-32	31.062	None
	ECD_00552	0	0	NA	NA	NA	NA	None
	ECD_00553	426.489	271.538	0.65136	1.04e-81	1.49e-81	80.8268	None
	ECD_00554	168.169	113.032	0.57317	1.12e-31	2.46e-32	31.6091	None
	ECD_00555	334.604	215.021	0.63797	5.86e-64	4.7e-64	63.3279	None
	ECD_00556	65.3026	39.6263	0.72068	1.9e-14	1.89e-15	14.7235	None
	ECD_00557	143.512	116.93	0.29552	2.53e-22	3.64e-23	22.4389	None
	ECD_00558	187.239	127.973	0.54904	1.6e-34	3.95e-35	34.4034	None
	ECD_00559	115.195	92.2448	0.32053	1.37e-18	1.66e-19	18.7799	None
	ECD_00560	101.132	69.5084	0.54098	2.71e-19	3.38e-20	19.4711	None
	ECD_00561	160.271	98.7409	0.69879	9.91e-33	2.28e-33	32.6421	None
	ECD_00562	63.7615	40.9255	0.63969	1.66e-13	1.56e-14	13.8069	None
	ECD_00563	96.8944	57.1658	0.76126	3.63e-21	4.96e-22	21.3045	None
	ECD_00564	57.9825	42.2247	0.45753	4.26e-11	3.59e-12	11.4449	None
	ECD_00565	423.6	332.601	0.34891	2.13e-65	1.79e-65	64.7471	None
	ECD_00566	39.4898	49.3705	-0.32217	0.00038317	2.3e-05	4.63827	None
	ECD_00567	303.975	249.451	0.2852	4.98e-45	1.97e-45	44.7055	None
	ECD_00568	142.163	136.418	0.059509	5.82e-18	6.87e-19	18.163	None
	ECD_00569	96.3165	70.8077	0.44388	2.77e-17	3.14e-18	17.5031	None
	ECD_00570	55.6709	33.7798	0.72076	1.55e-12	1.39e-13	12.857	None
	ECD_00571	NA	NA	NA	NA	NA	NA	None
	ECD_00572	NA	NA	NA	NA	NA	NA	None
	ECD_00573	98.6281	134.47	-0.44721	4.61e-07	3.21e-08	7.49349	None
	ECD_00576	341.153	539.178	-0.66034	9.39e-14	8.96e-15	14.0477	None
	ECD_00577	375.442	239.707	0.64732	5.73e-72	5.95e-72	71.2255	None
	ECD_00578	33.7108	66.2604	-0.97494	0.17564	0.0088471	2.0532	None
	ECD_00579	135.036	142.265	-0.075239	6.42e-15	6.52e-16	15.1858	None
	ECD_00580	206.695	113.682	0.8625	9.1e-46	3.77e-46	45.4237	None
	ECD_00581	34.4813	26.6341	0.37254	8.69e-07	5.96e-08	7.22475	None
	ECD_00582	11.9432	14.9411	-0.32309	0.050983	0.002666	2.57414	None
	ECD_00583	100.362	56.5162	0.82847	1.12e-22	1.63e-23	22.7878	None
	ECD_00585	7.51269	6.49611	0.20975	0.032404	0.0017227	2.76379	None
	ECD_00586	48.5435	29.2325	0.7317	3.49e-11	2.96e-12	11.5287	None
	ECD_00587	0	0	NA	NA	NA	NA	None
	ECD_00588	6.74216	5.8465	0.20564	0.043091	0.0022647	2.64499	None
	ECD_00589	375.249	258.545	0.53743	6.92e-67	6.1e-67	66.2147	None
	ECD_00590	155.07	112.383	0.46449	2.96e-27	5.22e-28	27.2823	None
	ECD_00591	189.166	116.28	0.70204	2.12e-38	6.2e-39	38.2076	None
	ECD_00592	145.053	109.784	0.4019	1.8e-24	2.83e-25	24.5482	None
	ECD_00593	30.8213	59.1146	-0.93959	0.15959	0.0080636	2.09347	None
	ECD_00594	93.427	86.3983	0.11284	6.13e-13	5.61e-14	13.251	None
	ECD_00595	328.632	216.97	0.59898	2.77e-61	1.97e-61	60.7055	None
	ECD_00598	53.9372	41.5751	0.37556	7.27e-10	5.85e-11	10.2328	None
	ECD_00599	129.064	134.47	-0.059192	1.41e-14	1.41e-15	14.8508	None
	ECD_00600	80.7132	128.623	-0.67227	0.00035972	2.16e-05	4.66555	None
	ECD_00603	63.9542	97.4417	-0.6075	0.00058587	3.47e-05	4.45967	None
	ECD_00604	217.29	225.415	-0.052963	1.22e-23	1.85e-24	23.7328	None
	ECD_00605	50.4698	53.9178	-0.095339	2.51e-06	1.68e-07	6.77469	None
	ECD_00606	26.5834	74.7053	-1.4907	0.64205	0.030401	1.51711	None
	ECD_00607	76.09	88.3472	-0.21548	9.35e-08	6.77e-09	8.16941	None
	ECD_00608	29.8581	70.158	-1.2325	0.66576	0.031411	1.50292	None
	ECD_00612	156.611	300.77	-0.94148	0.0015926	9.2e-05	4.03621	None
	ECD_00613	242.525	168.249	0.52753	1.45e-43	5.42e-44	43.266	None
	ECD_00614	128.294	76.6542	0.74301	3.21e-27	5.66e-28	27.2472	None
	ECD_00615	382.569	237.758	0.68623	4.17e-75	4.73e-75	74.3251	None
	ECD_00616	235.975	149.411	0.65935	3.01e-46	1.27e-46	45.8962	None
	ECD_00617	75.8974	159.804	-1.0742	0.12628	0.0064263	2.19204	None
	ECD_00618	127.523	211.124	-0.72733	3.14e-05	1.99e-06	5.70115	None
	ECD_00619	NA	NA	NA	NA	NA	NA	None
	ECD_00620	NA	NA	NA	NA	NA	NA	None
	ECD_00621	41.4161	72.7565	-0.81288	0.037502	0.0019847	2.70231	None
	ECD_00622	40.4529	97.4417	-1.2683	0.71941	0.033813	1.47092	None
	ECD_00624	528.007	364.432	0.53491	3.39e-93	6.26e-93	92.2034	None
	ECD_00625	120.588	152.009	-0.33407	7.87e-10	6.32e-11	10.1993	None
	ECD_00627	103.251	187.088	-0.85756	0.0023818	0.00013613	3.86605	None
	ECD_00629	116.35	306.617	-1.398	0.76557	0.035854	1.44546	None
	ECD_00630	299.737	213.073	0.49235	4e-52	2.1e-52	51.6778	None
	ECD_00631	149.291	289.077	-0.95333	0.0026946	0.00015356	3.81372	None
	ECD_00632	70.311	101.339	-0.52737	8.29e-05	5.14e-06	5.28904	None
	ECD_00634	76.4753	132.521	-0.79315	0.0035053	0.00019838	3.7025	None
	ECD_00635	88.0333	94.8433	-0.1075	6.83e-10	5.5e-11	10.2596	None
	ECD_00636	618.737	447.582	0.46717	1.01e-103	2.26e-103	102.646	None
	ECD_00637	175.489	476.815	-1.4421	0.44921	0.021702	1.6635	None
	ECD_00638	133.302	98.0913	0.4425	2.71e-23	4.05e-24	23.3925	None
	ECD_00639	73.5858	37.0279	0.99082	1.86e-18	2.25e-19	18.6478	None
	ECD_00641	74.3563	165.651	-1.1556	0.27513	0.013588	1.86684	None
	ECD_00642	23.5012	25.3348	-0.10839	0.0014427	8.35e-05	4.07831	None
	ECD_00643	171.829	140.316	0.29229	2.44e-26	4.11e-27	26.3862	None
	ECD_00644	151.41	274.786	-0.85985	0.00024879	1.51e-05	4.82102	None
	ECD_00646	96.8944	57.8154	0.74496	5.63e-21	7.62e-22	21.118	None
	ECD_00647	129.449	78.603	0.71973	4.38e-27	7.66e-28	27.1158	None
	ECD_00648	149.098	85.0991	0.80904	1.51e-32	3.46e-33	32.4609	None
	ECD_00649	233.664	170.848	0.45172	7.6e-40	2.39e-40	39.6216	None
	ECD_00651	69.1553	46.772	0.56419	7.09e-14	6.8e-15	14.1675	None
	ECD_00652	251.771	214.372	0.232	6.25e-36	1.64e-36	35.7852	None
	ECD_00653	29.2802	19.4883	0.58731	9.1e-07	6.24e-08	7.20482	None
	ECD_00654	259.669	197.482	0.39496	2.93e-42	1.02e-42	41.9914	None
	ECD_00655	251.001	170.198	0.56048	4.82e-46	2.01e-46	45.6968	None
	ECD_00656	4.43056	4.54728	-0.037515	0.14872	0.0075336	2.123	None
	ECD_00657	96.3165	237.108	-1.2997	0.72045	0.033854	1.47039	None
	ECD_00658	328.825	201.38	0.7074	1.18e-65	9.93e-66	65.0031	None
	ECD_00659	17.7222	18.1891	-0.037515	0.0038754	0.00021858	3.66039	None
	ECD_00660	125.789	81.851	0.61994	7.81e-25	1.24e-25	24.9066	None
	ECD_00661	127.716	76.6542	0.7365	5.28e-27	9.22e-28	27.0353	None
	ECD_00662	215.364	127.973	0.75093	9.51e-45	3.71e-45	44.4306	None
	ECD_00663	25.2349	18.1891	0.47235	1.21e-05	7.86e-07	6.10458	None
	ECD_00664	83.988	53.9178	0.63942	2.62e-17	2.97e-18	17.5272	None
	ECD_00665	6.16426	7.79534	-0.33868	0.16616	0.0083845	2.07652	None
	ECD_00667	18.4928	25.9845	-0.49069	0.036224	0.0019202	2.71665	None
	ECD_00668	405.685	296.223	0.45368	5.68e-68	5.09e-68	67.2933	None
	ECD_00669	226.536	216.321	0.066572	7.18e-28	1.31e-28	27.8827	None
	ECD_00670	185.12	200.08	-0.11212	4.6e-19	5.68e-20	19.2457	None
	ECD_00671	106.911	136.418	-0.35162	1.15e-08	8.79e-10	9.05601	None
	ECD_00672	154.877	226.714	-0.54975	1.16e-08	8.8e-10	9.05552	None
	ECD_00674	235.012	211.124	0.15465	2.12e-31	4.63e-32	31.3344	None
	ECD_00675	174.718	118.229	0.56344	1.23e-32	2.81e-33	32.5513	None
	ECD_00676	84.1806	53.2681	0.66022	1.47e-17	1.69e-18	17.7721	None
	ECD_00677	130.798	94.1937	0.47364	2.16e-23	3.24e-24	23.4895	None
	ECD_00678	171.251	121.477	0.49542	1.39e-30	2.91e-31	30.5361	None
	ECD_00679	40.2603	79.2526	-0.9771	0.14097	0.007152	2.14557	None
	ECD_00681	125.982	277.384	-1.1387	0.12448	0.0063396	2.19794	None
	ECD_00682	9.24638	23.386	-1.3387	0.97262	0.044933	1.34743	None
	ECD_00689	107.874	106.536	0.018009	1.91e-13	1.79e-14	13.7471	None
	ECD_00690	216.134	153.958	0.48939	5.41e-38	1.56e-38	37.8069	None
	ECD_00691	496.993	318.31	0.6428	2.16e-94	4.23e-94	93.3737	None
	ECD_00694	NA	NA	NA	NA	NA	NA	None
	ECD_00696	22.3454	57.1658	-1.3552	0.99797	0.046039	1.33687	None
	ECD_00697	107.874	189.687	-0.81426	0.00080888	4.74e-05	4.32422	None
	ECD_00698	36.4076	81.2014	-1.1573	0.44871	0.021683	1.66388	None
	ECD_00699	295.114	444.334	-0.59037	4.96e-14	4.8e-15	14.3188	None
	ECD_00703	103.444	124.076	-0.26237	1.77e-09	1.39e-10	9.85699	None
	ECD_00704	287.216	223.466	0.36208	2.19e-45	8.81e-46	45.055	None
	ECD_00705	114.039	111.084	0.037879	2.09e-14	2.07e-15	14.684	None
	ECD_00706	34.2887	75.3549	-1.136	0.41738	0.020249	1.6936	None
	ECD_00709	42.5719	37.6775	0.1762	5.36e-07	3.72e-08	7.42946	None
	ECD_00725	160.078	116.28	0.46117	5.13e-28	9.46e-29	28.0241	None
	ECD_00740	91.5007	163.052	-0.83348	0.0028311	0.00016105	3.79304	None
	ECD_00741	98.6281	78.603	0.32741	3.18e-16	3.44e-17	16.4634	None
	ECD_00742	235.975	269.589	-0.19212	1.22e-21	1.7e-22	21.7696	None
	ECD_00743	78.209	53.9178	0.53657	3.16e-15	3.26e-16	15.4868	None
	ECD_00744	20.8044	30.5317	-0.55342	0.037259	0.0019729	2.70489	None
	ECD_00745	82.6396	103.288	-0.32177	2.76e-07	1.94e-08	7.7122	None
	ECD_00746	499.305	777.585	-0.63908	2.16e-20	2.83e-21	20.5482	None
	ECD_00747	243.873	160.454	0.60397	4.35e-46	1.83e-46	45.7375	None
	ECD_00748	48.5435	65.6108	-0.43465	0.00034596	2.08e-05	4.68194	None
	ECD_00749	120.781	108.485	0.1549	6.43e-17	7.16e-18	17.1451	None
	ECD_00750	7.32005	24.6852	-1.7537	0.45094	0.021765	1.66224	None
	ECD_00751	5.20109	3.24806	0.67924	0.032921	0.0017493	2.75714	None
	ECD_00752	105.756	92.2448	0.19719	1.46e-15	1.53e-16	15.8153	None
	ECD_00754	189.166	114.332	0.72643	5.88e-39	1.75e-39	38.757	None
	ECD_00755	216.712	127.973	0.75994	2.98e-45	1.19e-45	44.9245	None
	ECD_00756	112.305	67.5596	0.73319	6.75e-24	1.03e-24	23.9872	None
	ECD_00757	71.0816	55.217	0.36436	1.93e-12	1.73e-13	12.762	None
	ECD_00758	132.724	103.938	0.35271	1.03e-21	1.44e-22	21.8416	None
	ECD_00759	182.809	166.301	0.13654	2.21e-24	3.46e-25	24.4609	None
	ECD_00760	87.4554	81.2014	0.10704	3.83e-12	3.37e-13	12.4724	None
	ECD_00761	267.567	257.246	0.056752	2.7e-32	6.09e-33	32.2154	None
	ECD_00762	142.356	140.966	0.014157	3.43e-17	3.87e-18	17.4123	None
	ECD_00763	123.478	132.521	-0.10197	2.26e-13	2.11e-14	13.6757	None
	ECD_00764	137.925	211.124	-0.6142	5.45e-07	3.77e-08	7.42366	None
	ECD_00765	94.9681	70.158	0.43683	5.58e-17	6.23e-18	17.2055	None
	ECD_00766	360.802	299.471	0.26879	2.2e-52	1.17e-52	51.9318	None
	ECD_00767	102.481	239.057	-1.222	0.38611	0.018804	1.72575	None
	ECD_00769	101.71	170.848	-0.74825	0.0003092	1.86e-05	4.73049	None
	ECD_00770	79.3648	71.4573	0.15142	1.35e-11	1.17e-12	11.9318	None
	ECD_00771	20.997	30.5317	-0.54013	0.033812	0.0017947	2.74601	None
	ECD_00772	111.535	93.5441	0.25377	4.07e-17	4.58e-18	17.3391	None
	ECD_00773	405.685	374.176	0.11664	4.69e-51	2.37e-51	50.6253	None
	ECD_00774	139.659	136.418	0.033869	3.12e-17	3.53e-18	17.4522	None
	ECD_00775	212.282	144.863	0.55129	5.72e-39	1.71e-39	38.767	None
	ECD_00780	202.843	159.155	0.34993	3e-32	6.73e-33	32.172	None
	ECD_00782	157.381	159.155	-0.016168	2.93e-18	3.51e-19	18.4547	None
	ECD_00783	247.919	155.257	0.67521	5.62e-49	2.56e-49	48.5918	None
	ECD_00784	159.115	146.163	0.12249	3.75e-21	5.12e-22	21.2907	None
	ECD_00785	178.571	119.529	0.57914	1.16e-33	2.75e-34	33.5607	None
	ECD_00786	133.88	347.542	-1.3762	0.87779	0.040762	1.38974	None
	ECD_00787	423.022	426.795	-0.012809	1.73e-46	7.38e-47	46.1319	None
	ECD_00788	163.931	133.17	0.29981	2.34e-25	3.78e-26	25.4225	None
	ECD_00789	26.9686	58.465	-1.1163	0.43488	0.021056	1.67662	None
	ECD_00790	162.197	116.93	0.4721	1.38e-28	2.64e-29	28.5784	None
	ECD_00791	85.3364	48.7209	0.80862	2.57e-19	3.21e-20	19.4935	None
	ECD_00792	199.375	131.222	0.60348	5.54e-38	1.59e-38	37.7986	None
	ECD_00793	43.5351	38.9767	0.15957	4.94e-07	3.43e-08	7.46471	None
	ECD_00794	95.9312	167.6	-0.80495	0.0013367	7.74e-05	4.11126	None
	ECD_00795	165.086	468.37	-1.5044	0.20065	0.010048	1.99792	None
	ECD_00796	204.769	493.055	-1.2678	0.41605	0.020204	1.69456	None
	ECD_00797	328.439	609.336	-0.89161	3.8e-07	2.66e-08	7.57512	None
	ECD_00798	172.792	198.131	-0.19742	3.71e-16	3.99e-17	16.399	None
	ECD_00799	96.1239	100.04	-0.057613	2.99e-11	2.54e-12	11.5952	None
	ECD_00800	352.711	224.116	0.65424	5.1e-68	4.61e-68	67.3363	None
	ECD_00801	341.924	200.08	0.77309	6.71e-71	6.76e-71	70.1701	None
	ECD_00802	198.219	157.206	0.33444	3.59e-31	7.75e-32	31.1107	None
	ECD_00803	308.791	749.652	-1.2796	0.38616	0.018804	1.72575	None
	ECD_00804	258.899	163.702	0.66132	1.25e-50	6.17e-51	50.2097	None
	ECD_00805	169.517	465.122	-1.4562	0.38542	0.018781	1.72628	None
	ECD_00806	314.955	278.683	0.17652	2.37e-42	8.25e-43	42.0835	None
	ECD_00807	92.2712	196.832	-1.093	0.11449	0.0058443	2.23327	None
	ECD_00808	75.5121	207.226	-1.4564	0.56144	0.026803	1.57182	None
	ECD_00809	291.646	192.285	0.60097	1.16e-54	6.67e-55	54.1759	None
	ECD_00810	28.7023	25.3348	0.18004	3.73e-05	2.36e-06	5.62709	None
	ECD_00811	159.693	131.222	0.28329	2.05e-24	3.2e-25	24.4949	None
	ECD_00812	223.069	142.265	0.64891	1.57e-43	5.85e-44	43.2328	None
	ECD_00813	265.448	182.541	0.54021	6.25e-48	2.78e-48	47.556	None
	ECD_00814	120.588	114.981	0.068691	1.32e-15	1.39e-16	15.857	None
	ECD_00815	178.571	104.587	0.77179	7.57e-38	2.15e-38	37.6676	None
	ECD_00816	52.0109	114.332	-1.1363	0.31866	0.015625	1.80618	None
	ECD_00817	125.597	137.718	-0.13291	4.12e-13	3.81e-14	13.4191	None
	ECD_00819	203.035	119.529	0.76438	1.29e-42	4.59e-43	42.3382	None
	ECD_00826	1.7337	1.29922	0.4162	0.26171	0.012938	1.88813	None
	ECD_00827	111.342	70.158	0.66632	8.45e-23	1.23e-23	22.9101	None
	ECD_00828	219.024	301.42	-0.46069	1.17e-13	1.11e-14	13.9547	None
	ECD_00830	90.1522	101.339	-0.16876	1.96e-09	1.54e-10	9.81248	None
	ECD_00831	161.619	184.49	-0.19094	2.47e-15	2.56e-16	15.5918	None
	ECD_00832	238.094	166.301	0.51774	1.64e-42	5.79e-43	42.2373	None
	ECD_00833	156.033	83.1503	0.90806	8.24e-36	2.15e-36	35.6676	None
	ECD_00834	93.2344	53.2681	0.80759	6.01e-21	8.11e-22	21.091	None
	ECD_00835	NA	NA	NA	NA	NA	NA	None
	ECD_00837	NA	NA	NA	NA	NA	NA	None
	ECD_00838	21.7675	14.2915	0.60703	2.03e-05	1.29e-06	5.88941	None
	ECD_00839	53.1667	31.1814	0.76984	2.34e-12	2.09e-13	12.6799	None
	ECD_00840	101.71	129.922	-0.35318	2.72e-08	2.03e-09	8.6925	None
	ECD_00842	6.35689	5.19689	0.29067	0.041266	0.002174	2.66274	None
	ECD_00844	39.2971	25.3348	0.6333	7.62e-09	5.84e-10	9.23359	None
	ECD_00845	378.331	241.006	0.65058	1.17e-72	1.23e-72	71.9101	None
	ECD_00846	105.37	75.3549	0.48369	2.76e-19	3.44e-20	19.4634	None
	ECD_00848	75.1269	52.6185	0.51376	1.79e-14	1.78e-15	14.7496	None
	ECD_00849	13.6769	7.14573	0.93659	0.00019421	1.18e-05	4.92812	None
	ECD_00850	92.8491	53.2681	0.80162	8.43e-21	1.13e-21	20.9469	None
	ECD_00851	15.6033	13.6418	0.19381	0.0022114	0.00012668	3.89729	None
	ECD_00852	233.086	210.474	0.14722	6.09e-31	1.3e-31	30.8861	None
	ECD_00853	74.7416	60.4139	0.30703	1.82e-12	1.63e-13	12.7878	None
	ECD_00854	90.1522	74.0557	0.28375	1.82e-14	1.81e-15	14.7423	None
	ECD_00855	30.0507	37.6775	-0.3263	0.0020161	0.00011579	3.93633	None
	ECD_00857	199.568	144.863	0.46219	1.54e-34	3.8e-35	34.4202	None
	ECD_00858	107.682	101.339	0.08758	2.39e-14	2.35e-15	14.6289	None
	ECD_00859	113.076	172.797	-0.61179	5.39e-06	3.55e-07	6.44977	None
	ECD_00860	203.806	151.359	0.42922	2.1e-34	5.16e-35	34.2874	None
	ECD_00861	86.107	66.2604	0.37798	6.65e-15	6.75e-16	15.1707	None
	ECD_00862	137.155	90.296	0.60307	1.2e-26	2.07e-27	26.684	None
	ECD_00863	25.2349	20.138	0.3255	3.67e-05	2.32e-06	5.63451	None
	ECD_00864	106.526	111.084	-0.060439	2.83e-12	2.52e-13	12.5986	None
	ECD_00866	89.5743	101.339	-0.17804	2.78e-09	2.17e-10	9.66354	None
	ECD_00867	38.5266	70.8077	-0.87805	0.074149	0.0038307	2.41672	None
	ECD_00869	43.7277	118.879	-1.4429	0.70293	0.033086	1.48036	None
	ECD_00870	99.3986	127.324	-0.3572	4.33e-08	3.2e-09	8.49485	None
	ECD_00871	47.1951	66.2604	-0.48951	0.00080873	4.74e-05	4.32422	None
	ECD_00872	101.325	125.375	-0.30726	8.61e-09	6.59e-10	9.18111	None
	ECD_00873	93.2344	120.178	-0.36624	1.41e-07	1.01e-08	7.99568	None
	ECD_00874	166.05	163.052	0.026278	4.86e-20	6.26e-21	20.2034	None
	ECD_00875	65.4952	147.462	-1.1709	0.34276	0.01676	1.77573	None
	ECD_00876	279.703	287.128	-0.037799	1.8e-30	3.73e-31	30.4283	None
	ECD_00877	119.432	67.5596	0.82196	1.38e-26	2.36e-27	26.6271	None
	ECD_00878	133.495	88.3472	0.59553	7.45e-26	1.23e-26	25.9101	None
	ECD_00879	70.8889	63.0123	0.16993	1.12e-10	9.31e-12	11.0311	None
	ECD_00880	100.747	58.465	0.78509	3.1e-22	4.45e-23	22.3516	None
	ECD_00881	477.922	320.908	0.57462	7.31e-87	1.2e-86	85.9208	None
	ECD_00882	187.047	444.984	-1.2504	0.35354	0.017262	1.76291	None
	ECD_00883	161.234	166.95	-0.050263	5.3e-18	6.26e-19	18.2034	None
	ECD_00884	292.802	222.817	0.39407	2.14e-47	9.34e-48	47.0297	None
	ECD_00886	68.3847	208.525	-1.6085	0.15376	0.0077825	2.10888	None
	ECD_00889	59.9089	62.3627	-0.057914	1.55e-07	1.11e-08	7.95468	None
	ECD_00890	109.416	321.558	-1.5553	0.15826	0.0080024	2.09678	None
	ECD_00891	158.73	226.714	-0.5143	2.05e-09	1.61e-10	9.79317	None
	ECD_00894	442.093	726.266	-0.71615	3.38e-15	3.48e-16	15.4584	None
	ECD_00896	122.707	234.51	-0.93443	0.0045298	0.00025425	3.59474	None
	ECD_00898	284.519	203.328	0.48471	2.67e-49	1.23e-49	48.9101	None
	ECD_00899	81.2911	64.9611	0.32352	1.34e-13	1.27e-14	13.8962	None
	ECD_00900	195.137	140.316	0.47581	3.86e-34	9.36e-35	34.0287	None
	ECD_00901	98.8207	106.536	-0.10846	6.44e-11	5.4e-12	11.2676	None
	ECD_00902	226.922	204.628	0.14919	3.19e-30	6.54e-31	30.1844	None
	ECD_00903	311.68	196.832	0.6631	1.18e-60	8.21e-61	60.0857	None
	ECD_00904	80.328	53.9178	0.57514	5.54e-16	5.93e-17	16.2269	None
	ECD_00905	271.035	168.249	0.68788	8.56e-54	4.78e-54	53.3206	None
	ECD_00906	121.551	357.936	-1.5581	0.13121	0.0066669	2.17608	None
	ECD_00908	145.631	140.966	0.046969	3.89e-18	4.61e-19	18.3363	None
	ECD_00909	159.693	181.891	-0.18778	3.15e-15	3.25e-16	15.4881	None
	ECD_00910	170.48	130.572	0.38476	4.14e-28	7.68e-29	28.1146	None
	ECD_00912	253.698	439.787	-0.79369	1.07e-07	7.76e-09	8.11014	None
	ECD_00913	36.7929	24.0356	0.61425	2.79e-08	2.07e-09	8.68403	None
	ECD_00917	449.798	249.451	0.85052	8.09e-97	1.63e-96	95.7878	None
	ECD_00918	222.491	242.305	-0.12308	2.65e-22	3.8e-23	22.4202	None
	ECD_00919	161.619	112.383	0.52418	1.57e-29	3.11e-30	29.5072	None
	ECD_00920	317.652	231.262	0.45792	8.82e-54	4.92e-54	53.308	None
	ECD_00921	2.3116	9.09456	-1.9761	0.49243	0.023675	1.62571	None
	ECD_00922	74.1637	120.828	-0.70417	0.0010429	6.09e-05	4.21538	None
	ECD_00923	170.095	277.384	-0.70554	7.18e-07	4.94e-08	7.30627	None
	ECD_00924	100.94	61.0635	0.72511	1.53e-21	2.12e-22	21.6737	None
	ECD_00925	145.823	159.155	-0.12621	4.25e-15	4.36e-16	15.3605	None
	ECD_00926	148.327	177.344	-0.25776	4.8e-13	4.42e-14	13.3546	None
	ECD_00927	54.9004	106.536	-0.95646	0.070864	0.0036677	2.43561	None
	ECD_00928	560.177	981.563	-0.8092	1.36e-14	1.36e-15	14.8665	None
	ECD_00937	263.715	174.745	0.59372	2.31e-49	1.08e-49	48.9666	None
	ECD_00938	109.608	68.8588	0.67064	1.58e-22	2.29e-23	22.6402	None
	ECD_00939	147.364	116.93	0.33374	1.39e-23	2.1e-24	23.6778	None
	ECD_00940	47.773	62.3627	-0.38449	0.00020679	1.26e-05	4.89963	None
	ECD_00941	21.1896	38.3271	-0.85501	0.16679	0.008414	2.075	None
	ECD_00942	99.7839	63.0123	0.66317	1.47e-20	1.94e-21	20.7122	None
	ECD_00943	75.8974	44.1736	0.78087	4.24e-17	4.77e-18	17.3215	None
	ECD_00944	487.939	297.522	0.71371	6.74e-97	1.37e-96	95.8633	None
	ECD_00945	215.749	159.155	0.43892	1.4e-36	3.79e-37	36.4214	None
	ECD_00947	117.121	59.1146	0.98641	2.28e-28	4.31e-29	28.3655	None
	ECD_00948	98.6281	57.1658	0.78685	8.04e-22	1.13e-22	21.9469	None
	ECD_00949	128.486	105.887	0.27909	6.88e-20	8.8e-21	20.0555	None
	ECD_00950	133.88	151.359	-0.17704	3.54e-13	3.28e-14	13.4841	None
	ECD_00951	218.253	291.676	-0.41836	1.36e-14	1.36e-15	14.8665	None
	ECD_00952	231.738	313.113	-0.43419	5.19e-15	5.29e-16	15.2765	None
	ECD_00953	320.541	343.644	-0.10041	2.83e-32	6.37e-33	32.1959	None
	ECD_00954	121.937	117.58	0.052494	1.61e-15	1.69e-16	15.7721	None
	ECD_00955	236.746	271.538	-0.19781	1.5e-21	2.08e-22	21.6819	None
	ECD_00956	71.6595	92.8944	-0.37443	4.57e-06	3.02e-07	6.51999	None
	ECD_00958	76.6679	116.93	-0.60895	0.00017127	1.05e-05	4.97881	None
	ECD_00959	285.867	312.463	-0.12834	5.13e-28	9.46e-29	28.0241	None
	ECD_00960	109.608	124.725	-0.1864	6.22e-11	5.22e-12	11.2823	None
	ECD_00962	179.919	196.832	-0.12962	3.38e-18	4.03e-19	18.3947	None
	ECD_00963	204.769	136.418	0.58596	1.59e-38	4.67e-39	38.3307	None
	ECD_00964	114.617	122.777	-0.099219	1.48e-12	1.33e-13	12.8761	None
	ECD_00965	47.1951	48.7209	-0.045903	2.73e-06	1.83e-07	6.73755	None
	ECD_00966	444.597	412.503	0.10809	2.57e-55	1.52e-55	54.8182	None
	ECD_00968	108.452	64.9611	0.73941	3.25e-23	4.84e-24	23.3152	None
	ECD_00969	260.055	213.073	0.28747	7.57e-39	2.25e-39	38.6478	None
	ECD_00971	172.021	161.104	0.094598	3.8e-22	5.43e-23	22.2652	None
	ECD_00972	202.457	175.395	0.20701	1.36e-28	2.6e-29	28.585	None
	ECD_00973	123.478	110.434	0.16107	2.34e-17	2.66e-18	17.5751	None
	ECD_00975	137.733	132.521	0.055652	2.2e-17	2.5e-18	17.6021	None
	ECD_00976	80.328	111.084	-0.46767	8.06e-06	5.27e-07	6.27819	None
	ECD_00977	104.022	73.4061	0.50291	2.62e-19	3.27e-20	19.4855	None
	ECD_00978	72.6226	46.772	0.63477	3.94e-15	4.04e-16	15.3936	None
	ECD_00979	9.43902	11.693	-0.30894	0.079352	0.0040889	2.38839	None
	ECD_00980	155.455	110.434	0.49331	7.11e-28	1.3e-28	27.8861	None
	ECD_00981	232.123	157.856	0.55628	1.36e-42	4.83e-43	42.3161	None
	ECD_00982	161.041	134.47	0.26015	3.83e-24	5.91e-25	24.2284	None
	ECD_00983	157.381	148.111	0.08758	2.92e-20	3.8e-21	20.4202	None
	ECD_00984	182.809	123.426	0.56669	3.84e-34	9.32e-35	34.0306	None
	ECD_00985	14.2548	11.693	0.28581	0.002291	0.00013112	3.88233	None
	ECD_00986	100.554	59.1146	0.76639	5.73e-22	8.12e-23	22.0904	None
	ECD_00987	182.809	98.0913	0.89814	1.9e-41	6.39e-42	41.1945	None
	ECD_00988	19.6486	14.2915	0.45927	0.00012228	7.53e-06	5.12321	None
	ECD_00989	40.6456	20.7876	0.96738	9.44e-11	7.85e-12	11.1051	None
	ECD_00990	49.6993	30.5317	0.70292	3.07e-11	2.61e-12	11.5834	None
	ECD_00991	122.515	69.5084	0.81769	3.63e-27	6.38e-28	27.1952	None
	ECD_00992	73.7784	96.1425	-0.38197	3.82e-06	2.53e-07	6.59688	None
	ECD_00994	79.3648	47.4216	0.74295	1.91e-17	2.18e-18	17.6615	None
	ECD_00995	119.047	85.0991	0.48432	1.36e-21	1.89e-22	21.7235	None
	ECD_00996	279.703	191.635	0.54553	1.36e-50	6.68e-51	50.1752	None
	ECD_00997	381.221	256.597	0.57112	1.69e-69	1.62e-69	68.7905	None
	ECD_00998	157.189	94.1937	0.73879	6.79e-33	1.57e-33	32.8041	None
	ECD_00999	146.016	73.4061	0.99215	4.75e-35	1.2e-35	34.9208	None
	ECD_01000	375.827	211.124	0.83198	2.21e-80	3.01e-80	79.5214	None
	ECD_01002	90.1522	76.6542	0.234	6.65e-14	6.4e-15	14.1938	None
	ECD_01004	351.363	187.088	0.90924	1.82e-78	2.29e-78	77.6402	None
	ECD_01005	219.216	367.68	-0.7461	1.08e-07	7.77e-09	8.10958	None
	ECD_01006	115.58	161.104	-0.4791	1.19e-07	8.54e-09	8.06854	None
	ECD_01007	138.696	316.361	-1.1896	0.21322	0.010626	1.97363	None
	ECD_01008	38.1413	37.0279	0.042744	9.3e-06	6.05e-07	6.21824	None
	ECD_01009	169.517	114.332	0.56821	8.17e-32	1.81e-32	31.7423	None
	ECD_01010	8.47585	12.9922	-0.61622	0.21539	0.010729	1.96944	None
	ECD_01011	48.1583	35.079	0.45717	1.86e-09	1.47e-10	9.83268	None
	ECD_01012	31.3992	44.1736	-0.49246	0.0064424	0.00035774	3.44643	None
	ECD_01013	5.00846	14.2915	-1.5127	0.8137	0.037955	1.42073	None
	ECD_01014	60.2941	72.7565	-0.27106	5e-06	3.3e-07	6.48149	None
	ECD_01016	266.411	184.49	0.53012	9.11e-48	4.02e-48	47.3958	None
	ECD_01017	401.447	456.027	-0.18391	4.74e-36	1.25e-36	35.9031	None
	ECD_01018	276.428	237.758	0.21741	8.8e-39	2.6e-39	38.585	None
	ECD_01019	181.268	109.135	0.73201	1.59e-37	4.44e-38	37.3526	None
	ECD_01020	198.412	129.922	0.61085	5.49e-38	1.58e-38	37.8013	None
	ECD_01021	375.634	222.817	0.75347	7.99e-77	9.68e-77	76.0141	None
	ECD_01023	29.2802	26.6341	0.13665	4.55e-05	2.86e-06	5.54363	None
	ECD_01024	208.429	117.58	0.82592	3.11e-45	1.24e-45	44.9066	None
	ECD_01025	238.48	138.367	0.78536	2.4e-50	1.16e-50	49.9355	None
	ECD_01027	324.201	205.927	0.65476	1.09e-62	8.31e-63	62.0804	None
	ECD_01028	19.4559	12.9922	0.58256	6.44e-05	4.01e-06	5.39686	None
	ECD_01029	0	1.94883	-2.3387	0.6363	0.03015	1.52071	None
	ECD_01030	147.557	189.037	-0.3574	2.52e-11	2.15e-12	11.6676	None
	ECD_01031	255.817	307.266	-0.26438	3.38e-21	4.62e-22	21.3354	None
	ECD_01032	56.2488	82.5007	-0.55258	0.00060784	3.59e-05	4.44491	None
	ECD_01033	120.974	103.938	0.21897	6.57e-18	7.72e-19	18.1124	None
	ECD_01034	130.99	83.1503	0.65567	2.29e-26	3.87e-27	26.4123	None
	ECD_01035	6.74216	5.8465	0.20564	0.043091	0.0022647	2.64499	None
	ECD_01036	44.113	31.831	0.47077	7.43e-09	5.7e-10	9.24413	None
	ECD_01037	32.9402	23.386	0.49421	4.68e-07	3.25e-08	7.48812	None
	ECD_01038	69.3479	43.524	0.67204	7.78e-15	7.87e-16	15.104	None
	ECD_01039	35.4445	24.6852	0.52191	1.29e-07	9.29e-09	8.03198	None
	ECD_01040	28.1244	18.8387	0.57812	1.61e-06	1.09e-07	6.96257	None
	ECD_01041	31.9771	23.386	0.45139	1.03e-06	7.04e-08	7.15243	None
	ECD_01042	90.7301	105.887	-0.22287	6.64e-09	5.11e-10	9.29158	None
	ECD_01043	390.467	291.676	0.42084	6.64e-64	5.3e-64	63.2757	None
	ECD_01044	115.387	63.0123	0.87278	1.94e-26	3.29e-27	26.4828	None
	ECD_01045	277.777	512.543	-0.88375	2.1e-06	1.41e-07	6.85078	None
	ECD_01046	337.108	383.271	-0.18515	1.71e-30	3.56e-31	30.4486	None
	ECD_01047	26.5834	19.4883	0.44791	8.62e-06	5.62e-07	6.25026	None
	ECD_01048	347.51	333.251	0.060446	1.36e-41	4.61e-42	41.3363	None
	ECD_01049	120.01	232.561	-0.95445	0.0072902	0.00040323	3.39445	None
	ECD_01050	159.885	175.395	-0.13357	2.88e-16	3.11e-17	16.5072	None
	ECD_01051	167.783	104.587	0.68189	7.68e-34	1.84e-34	33.7352	None
	ECD_01052	68.9626	154.608	-1.1647	0.31498	0.015452	1.81102	None
	ECD_01053	42.1866	40.9255	0.043785	3.09e-06	2.06e-07	6.68613	None
	ECD_01054	28.895	19.4883	0.56821	1.26e-06	8.58e-08	7.06651	None
	ECD_01056	633.377	472.268	0.42346	1.03e-102	2.26e-102	101.646	None
	ECD_01057	23.8865	26.6341	-0.15708	0.0018533	0.00010654	3.97249	None
	ECD_01059	97.2797	135.769	-0.48094	1.24e-06	8.42e-08	7.07469	None
	ECD_01061	136.769	331.951	-1.2792	0.56234	0.026839	1.57123	None
	ECD_01062	139.274	200.08	-0.52266	2.6e-08	1.94e-09	8.7122	None
	ECD_01063	48.7362	109.135	-1.163	0.39429	0.019176	1.71724	None
	ECD_01064	121.359	170.848	-0.49343	8.74e-08	6.34e-09	8.19791	None
	ECD_01065	101.518	96.1425	0.078484	1.69e-13	1.59e-14	13.7986	None
	ECD_01066	45.0761	55.217	-0.29275	0.00010341	6.38e-06	5.19518	None
	ECD_01067	15.0254	45.4728	-1.5976	0.5231	0.025063	1.60097	None
	ECD_01070	17.7222	61.0635	-1.7847	0.20363	0.010179	1.99229	None
	ECD_01073	67.8068	176.694	-1.3818	0.8892	0.041272	1.38434	None
	ECD_01075	35.2518	100.04	-1.5048	0.55328	0.026426	1.57797	None
	ECD_01076	97.6649	170.198	-0.8013	0.0011292	6.58e-05	4.18177	None
	ECD_01077	101.132	202.029	-0.99832	0.027048	0.001445	2.84013	None
	ECD_01078	122.129	218.269	-0.8377	0.00061727	3.64e-05	4.4389	None
	ECD_01079	156.225	266.99	-0.77316	1.66e-05	1.07e-06	5.97062	None
	ECD_01080	465.787	1229.71	-1.4006	0.52587	0.02519	1.59877	None
	ECD_01081	22.9233	14.2915	0.68166	7.41e-06	4.85e-07	6.31426	None
	ECD_01082	198.797	132.521	0.58508	1.98e-37	5.5e-38	37.2596	None
	ECD_01083	158.152	196.183	-0.31089	7.44e-13	6.79e-14	13.1681	None
	ECD_01086	178.186	224.766	-0.33504	8.19e-14	7.85e-15	14.1051	None
	ECD_01092	141.393	110.434	0.35652	4.29e-23	6.36e-24	23.1965	None
	ECD_01093	142.548	103.938	0.45573	4.96e-25	7.94e-26	25.1002	None
	ECD_01094	57.4046	93.5441	-0.70448	0.0039354	0.00022187	3.6539	None
	ECD_01095	117.314	130.572	-0.15448	4.83e-12	4.24e-13	12.3726	None
	ECD_01096	145.438	209.825	-0.52878	1.58e-08	1.19e-09	8.92445	None
	ECD_01097	73.3932	128.623	-0.80943	0.0053489	0.00029869	3.52478	None
	ECD_01098	297.618	209.825	0.50428	3.31e-52	1.74e-52	51.7595	None
	ECD_01099	95.3533	160.454	-0.7508	0.00050189	2.98e-05	4.52578	None
	ECD_01102	108.645	113.032	-0.057114	1.56e-12	1.4e-13	12.8539	None
	ECD_01103	169.71	267.64	-0.65722	1.33e-07	9.58e-09	8.01863	None
	ECD_01105	138.311	173.446	-0.32658	3.51e-11	2.97e-12	11.5272	None
	ECD_01106	70.311	52.6185	0.41818	8.47e-13	7.72e-14	13.1124	None
	ECD_01108	137.155	179.293	-0.38651	3.46e-10	2.82e-11	10.5498	None
	ECD_01109	79.9427	103.288	-0.36964	1.17e-06	7.98e-08	7.098	None
	ECD_01110	456.155	786.03	-0.78506	5.03e-13	4.63e-14	13.3344	None
	ECD_01111	136.384	89.6464	0.60536	1.52e-26	2.6e-27	26.585	None
	ECD_01112	143.319	142.265	0.01065	3.09e-17	3.5e-18	17.4559	None
	ECD_01113	64.9173	65.6108	-0.015329	2.15e-08	1.61e-09	8.79317	None
	ECD_01114	153.529	172.147	-0.16513	4.16e-15	4.27e-16	15.3696	None
	ECD_01115	87.648	94.1937	-0.10391	6.82e-10	5.49e-11	10.2604	None
	ECD_01116	NA	NA	NA	NA	NA	NA	None
	ECD_01117	NA	NA	NA	NA	NA	NA	None
	ECD_01118	149.483	90.296	0.72725	3.72e-31	8.01e-32	31.0964	None
	ECD_01119	47.3877	52.6185	-0.15106	1.07e-05	6.96e-07	6.15739	None
	ECD_01120	31.7844	37.6775	-0.24538	0.00073136	4.3e-05	4.36653	None
	ECD_01121	94.7754	208.525	-1.1376	0.18073	0.0090942	2.04124	None
	ECD_01122	50.8551	50.6697	0.0052697	5.33e-07	3.7e-08	7.4318	None
	ECD_01123	31.0139	31.831	-0.037515	0.0001331	8.17e-06	5.08778	None
	ECD_01124	136.384	185.789	-0.44599	2.92e-09	2.28e-10	9.64207	None
	ECD_01125	310.91	268.939	0.20922	4.35e-43	1.59e-43	42.7986	None
	ECD_01127	231.738	285.179	-0.29938	1.97e-18	2.38e-19	18.6234	None
	ECD_01128	88.9965	202.679	-1.1874	0.31236	0.015342	1.81412	None
	ECD_01131	121.359	279.333	-1.2027	0.28221	0.013917	1.85645	None
	ECD_01132	50.4698	34.4294	0.55178	1.92e-10	1.58e-11	10.8013	None
	ECD_01133	38.7192	32.4806	0.25347	7.24e-07	4.98e-08	7.30277	None
	ECD_01135	71.0816	38.3271	0.89111	4.75e-17	5.32e-18	17.2741	None
	ECD_01136	73.7784	45.4728	0.6982	6.36e-16	6.79e-17	16.1681	None
	ECD_01137	147.557	133.17	0.148	3.38e-20	4.39e-21	20.3575	None
	ECD_01138	191.477	264.392	-0.46551	4.99e-12	4.38e-13	12.3585	None
	ECD_01139	26.9686	18.1891	0.56821	2.85e-06	1.9e-07	6.72125	None
	ECD_01141	35.6371	20.138	0.82346	5.49e-09	4.23e-10	9.37366	None
	ECD_01142	19.8412	14.2915	0.47335	0.00010414	6.43e-06	5.19179	None
	ECD_01143	178.186	100.04	0.8328	4.56e-39	1.37e-39	38.8633	None
	ECD_01144	69.1553	48.7209	0.5053	2.28e-13	2.13e-14	13.6716	None
	ECD_01145	825.625	536.579	0.6217	2.02e-153	7.81e-153	152.107	None
	ECD_01146	161.041	105.887	0.60491	4.93e-31	1.06e-31	30.9747	None
	ECD_01147	24.0791	22.0868	0.1246	0.00023719	1.44e-05	4.84164	None
	ECD_01148	230.582	146.163	0.6577	3.49e-45	1.38e-45	44.8601	None
	ECD_01149	37.5634	56.5162	-0.58934	0.0071384	0.00039494	3.40347	None
	ECD_01152	210.163	134.47	0.64423	5.43e-41	1.8e-41	40.7447	None
	ECD_01153	51.2404	114.981	-1.166	0.3896	0.018957	1.72223	None
	ECD_01154	78.7869	126.025	-0.67768	0.00046427	2.76e-05	4.55909	None
	ECD_01155	121.166	200.08	-0.72359	4.51e-05	2.84e-06	5.54668	None
	ECD_01156	114.039	114.981	-0.011874	1.04e-13	9.88e-15	14.0052	None
	ECD_01157	182.038	136.418	0.4162	1.29e-30	2.72e-31	30.5654	None
	ECD_01158	52.2035	43.524	0.26234	7.64e-09	5.86e-10	9.2321	None
	ECD_01159	211.318	149.411	0.50014	1.82e-37	5.06e-38	37.2958	None
	ECD_01160	115.965	116.28	-0.0039183	4.98e-14	4.82e-15	14.317	None
	ECD_01161	135.421	207.876	-0.61827	7.8e-07	5.36e-08	7.27084	None
	ECD_01162	140.429	211.124	-0.58824	1.9e-07	1.36e-08	7.86646	None
	ECD_01163	230.582	418.35	-0.85943	6.05e-06	3.97e-07	6.40121	None
	ECD_01165	184.542	317.66	-0.78353	4.12e-06	2.73e-07	6.56384	None
	ECD_01166	391.238	337.148	0.21466	4.98e-54	2.81e-54	53.5513	None
	ECD_01167	47.0025	98.0913	-1.0614	0.20947	0.010455	1.98068	None
	ECD_01168	91.308	60.4139	0.59586	3.43e-18	4.09e-19	18.3883	None
	ECD_01169	93.2344	72.1069	0.37073	6.31e-16	6.74e-17	16.1713	None
	ECD_01170	66.0731	70.8077	-0.099842	7.84e-08	5.7e-09	8.24413	None
	ECD_01171	98.4355	57.8154	0.76772	1.48e-21	2.06e-22	21.6861	None
	ECD_01172	227.307	205.277	0.14707	3.27e-30	6.69e-31	30.1746	None
	ECD_01176	418.592	287.778	0.54059	1.46e-74	1.61e-74	73.7932	None
	ECD_01177	440.359	336.499	0.38808	4.75e-70	4.66e-70	69.3316	None
	ECD_01178	114.231	198.781	-0.79922	0.00041006	2.45e-05	4.61083	None
	ECD_01179	47.5804	59.7643	-0.32892	0.00010559	6.51e-06	5.18642	None
	ECD_01181	254.468	174.096	0.5476	2.98e-46	1.26e-46	45.8996	None
	ECD_01184	83.7954	72.1069	0.21673	7.58e-13	6.93e-14	13.1593	None
	ECD_01185	87.4554	189.687	-1.117	0.16083	0.008124	2.09023	None
	ECD_01187	22.3454	68.8588	-1.6237	0.38613	0.018804	1.72575	None
	ECD_01188	4.23793	9.74417	-1.2012	0.83923	0.039054	1.40833	None
	ECD_01189	201.687	189.037	0.093448	1.17e-25	1.91e-26	25.719	None
	ECD_01192	0	0	NA	NA	NA	NA	None
	ECD_01193	NA	NA	NA	NA	NA	NA	None
	ECD_01194	95.9312	79.9022	0.26377	4.68e-15	4.78e-16	15.3206	None
	ECD_01195	58.1752	55.8666	0.058418	3.37e-08	2.5e-09	8.60206	None
	ECD_01196	282.015	247.502	0.18833	1.63e-38	4.76e-39	38.3224	None
	ECD_01197	89.1891	206.576	-1.2117	0.38489	0.01876	1.72677	None
	ECD_01198	338.071	237.108	0.51178	2.26e-59	1.52e-59	58.8182	None
	ECD_01199	65.8805	107.836	-0.71091	0.0022003	0.00012608	3.89935	None
	ECD_01200	115.002	98.7409	0.21994	4.09e-17	4.6e-18	17.3372	None
	ECD_01201	232.508	133.17	0.80401	1.2e-49	5.69e-50	49.2449	None
	ECD_01202	384.688	220.218	0.80475	5.47e-81	7.6e-81	80.1192	None
	ECD_01203	105.37	69.5084	0.60021	8.3e-21	1.11e-21	20.9547	None
	ECD_01204	44.113	24.6852	0.83755	7.31e-11	6.1e-12	11.2147	None
	ECD_01205	53.1667	41.5751	0.3548	1.33e-09	1.05e-10	9.97881	None
	ECD_01207	19.8412	15.5907	0.34782	0.00022081	1.34e-05	4.8729	None
	ECD_01208	73.5858	127.973	-0.79835	0.0045114	0.00025329	3.59638	None
	ECD_01209	51.2404	61.0635	-0.25303	2e-05	1.28e-06	5.89279	None
	ECD_01210	299.352	222.817	0.42598	1.33e-49	6.3e-50	49.2007	None
	ECD_01211	324.201	228.663	0.50367	1.1e-56	6.83e-57	56.1656	None
	ECD_01212	149.868	217.62	-0.53811	1.33e-08	1.01e-09	8.99568	None
	ECD_01214	135.806	91.5952	0.56821	8.12e-26	1.34e-26	25.8729	None
	ECD_01216	94.7754	84.4495	0.16642	9.73e-14	9.28e-15	14.0325	None
	ECD_01218	83.4101	105.887	-0.34423	3.96e-07	2.77e-08	7.55752	None
	ECD_01219	83.988	101.339	-0.27094	7.13e-08	5.19e-09	8.28483	None
	ECD_01221	244.837	303.369	-0.30925	4.09e-19	5.07e-20	19.295	None
	ECD_01222	76.2827	98.0913	-0.36277	1.79e-06	1.21e-07	6.91721	None
	ECD_01223	151.987	199.431	-0.39194	4.82e-11	4.06e-12	11.3915	None
	ECD_01224	133.302	135.119	-0.019534	1.2e-15	1.26e-16	15.8996	None
	ECD_01225	49.5067	117.58	-1.2479	0.6256	0.029679	1.52755	None
	ECD_01226	124.826	98.7409	0.3382	2.74e-20	3.57e-21	20.4473	None
	ECD_01227	88.4186	106.536	-0.26892	3.08e-08	2.29e-09	8.64016	None
	ECD_01228	56.0562	85.0991	-0.60227	0.0012023	7e-05	4.1549	None
	ECD_01229	78.0164	84.4495	-0.11431	7.32e-09	5.62e-10	9.25026	None
	ECD_01230	151.795	120.828	0.32917	3.72e-24	5.74e-25	24.2411	None
	ECD_01231	63.5689	63.0123	0.012687	1.81e-08	1.36e-09	8.86646	None
	ECD_01232	43.9203	23.386	0.90924	3.37e-11	2.86e-12	11.5436	None
	ECD_01233	24.4644	25.9845	-0.086966	0.00098715	5.76e-05	4.23958	None
	ECD_01236	307.442	348.841	-0.18226	4.64e-28	8.58e-29	28.0665	None
	ECD_01237	88.4186	198.781	-1.1688	0.26504	0.013099	1.88276	None
	ECD_01238	159.115	291.676	-0.8743	0.0002568	1.55e-05	4.80967	None
	ECD_01239	7.89795	26.6341	-1.7537	0.43361	0.021	1.67778	None
	ECD_01240	55.6709	61.7131	-0.14865	1.77e-06	1.19e-07	6.92445	None
	ECD_01241	52.3962	70.158	-0.42115	0.00016777	1.03e-05	4.98716	None
	ECD_01242	464.438	296.223	0.6488	1.14e-88	1.97e-88	87.7055	None
	ECD_01243	NA	NA	NA	NA	NA	NA	None
	ECD_01244	NA	NA	NA	NA	NA	NA	None
	ECD_01245	146.016	185.139	-0.34249	1.83e-11	1.57e-12	11.8041	None
	ECD_01246	153.529	144.214	0.090298	7.44e-20	9.48e-21	20.0232	None
	ECD_01247	105.948	142.265	-0.42522	9.72e-08	7.03e-09	8.15304	None
	ECD_01248	347.51	386.519	-0.15348	1.14e-32	2.62e-33	32.5817	None
	ECD_01249	69.5405	124.076	-0.8353	0.0094743	0.00052024	3.2838	None
	ECD_01250	431.691	1067.31	-1.3059	0.4998	0.023988	1.62001	None
	ECD_01251	96.5091	218.919	-1.1817	0.27719	0.013687	1.86369	None
	ECD_01252	88.4186	140.316	-0.66626	0.00016764	1.02e-05	4.9914	None
	ECD_01253	537.831	947.134	-0.81641	9e-14	8.61e-15	14.065	None
	ECD_01254	73.3932	146.163	-0.99386	0.056733	0.0029546	2.5295	None
	ECD_01255	123.285	108.485	0.1845	1.08e-17	1.26e-18	17.8996	None
	ECD_01256	28.895	70.158	-1.2798	0.79151	0.036964	1.43222	None
	ECD_01257	115.58	156.556	-0.43779	3.68e-08	2.72e-09	8.56543	None
	ECD_01258	63.5689	65.6108	-0.045611	5.21e-08	3.83e-09	8.4168	None
	ECD_01259	111.92	99.3906	0.17128	5.11e-16	5.48e-17	16.2612	None
	ECD_01260	100.747	238.407	-1.2427	0.46585	0.022462	1.64855	None
	ECD_01262	264.485	217.62	0.28138	2.8e-39	8.51e-40	39.0701	None
	ECD_01263	196.293	510.595	-1.3792	0.83119	0.038707	1.41221	None
	ECD_01266	94.1975	77.9534	0.27308	6.38e-15	6.48e-16	15.1884	None
	ECD_01267	78.9795	88.9968	-0.17227	2.1e-08	1.57e-09	8.8041	None
	ECD_01268	156.996	148.761	0.07773	5.04e-20	6.48e-21	20.1884	None
	ECD_01269	49.5067	45.4728	0.12262	1.4e-07	1e-08	8	None
	ECD_01270	42.5719	36.3782	0.22683	2.85e-07	2.01e-08	7.6968	None
	ECD_01271	190.707	178.643	0.094275	2.27e-24	3.55e-25	24.4498	None
	ECD_01272	46.0393	39.6263	0.21641	1.08e-07	7.8e-09	8.10791	None
	ECD_01273	116.543	97.4417	0.25825	6.99e-18	8.2e-19	18.0862	None
	ECD_01274	174.14	214.372	-0.29987	3.2e-14	3.13e-15	14.5045	None
	ECD_01275	65.3026	57.1658	0.19199	3.97e-10	3.23e-11	10.4908	None
	ECD_01276	160.849	112.383	0.51728	2.92e-29	5.73e-30	29.2418	None
	ECD_01277	148.52	131.222	0.17865	6.96e-21	9.36e-22	21.0287	None
	ECD_01278	76.6679	50.0201	0.61612	1.03e-15	1.09e-16	15.9626	None
	ECD_01279	198.027	125.375	0.65945	4.31e-39	1.3e-39	38.8861	None
	ECD_01280	188.973	147.462	0.35784	2.41e-30	4.98e-31	30.3028	None
	ECD_01286	262.559	153.308	0.7762	5.81e-55	3.39e-55	54.4698	None
	ECD_01287	141.2	78.603	0.84508	1.62e-31	3.55e-32	31.4498	None
	ECD_01288	34.6739	21.4372	0.69374	3.15e-08	2.34e-09	8.63078	None
	ECD_01290	113.076	76.0045	0.57313	7.8e-22	1.1e-22	21.9586	None
	ECD_01291	46.6172	33.7798	0.4647	3.04e-09	2.37e-10	9.62525	None
	ECD_01292	82.4469	53.9178	0.61271	9.53e-17	1.05e-17	16.9788	None
	ECD_01293	291.454	172.797	0.75419	4.82e-60	3.3e-60	59.4815	None
	ECD_01294	50.0846	27.9333	0.84238	3.64e-12	3.21e-13	12.4935	None
	ECD_01295	107.682	72.1069	0.57857	6.1e-21	8.22e-22	21.0851	None
	ECD_01296	246.57	133.82	0.88171	8.2e-55	4.73e-55	54.3251	None
	ECD_01297	115.387	87.0479	0.4066	7.35e-20	9.37e-21	20.0283	None
	ECD_01298	211.704	204.628	0.049045	1.07e-25	1.75e-26	25.757	None
	ECD_01299	259.284	205.277	0.33696	2.48e-40	7.92e-41	40.1013	None
	ECD_01300	419.362	342.995	0.29001	1.07e-61	7.77e-62	61.1096	None
	ECD_01302	344.235	342.345	0.0079426	5.13e-39	1.54e-39	38.8125	None
	ECD_01303	107.682	138.367	-0.36173	1.35e-08	1.02e-09	8.9914	None
	ECD_01304	10.9801	13.6418	-0.31315	0.059291	0.0030817	2.51121	None
	ECD_01305	108.645	103.288	0.072946	2.88e-14	2.84e-15	14.5467	None
	ECD_01306	248.111	155.907	0.6703	7.26e-49	3.28e-49	48.4841	None
	ECD_01307	398.172	274.136	0.5385	6.52e-71	6.6e-71	70.1805	None
	ECD_01308	113.653	59.1146	0.94305	5.28e-27	9.22e-28	27.0353	None
	ECD_01309	121.359	298.172	-1.2969	0.67328	0.031743	1.49835	None
	ECD_01312	91.5007	78.603	0.2192	6.41e-14	6.18e-15	14.209	None
	ECD_01313	94.0049	57.8154	0.70128	6.73e-20	8.61e-21	20.065	None
	ECD_01314	113.846	84.4495	0.43092	5.82e-20	7.46e-21	20.1273	None
	ECD_01315	164.123	89.6464	0.87246	6.84e-37	1.87e-37	36.7282	None
	ECD_01316	164.509	111.084	0.56652	6.87e-31	1.46e-31	30.8356	None
	ECD_01317	99.7839	89.6464	0.15456	3.08e-14	3.02e-15	14.52	None
	ECD_01318	142.548	146.163	-0.036122	2.44e-16	2.64e-17	16.5784	None
	ECD_01319	202.457	180.592	0.16488	1.55e-27	2.76e-28	27.5591	None
	ECD_01320	283.171	209.175	0.43696	2.12e-47	9.26e-48	47.0334	None
	ECD_01321	147.557	137.718	0.099558	2.6e-19	3.24e-20	19.4895	None
	ECD_01322	617.967	410.554	0.58996	6.37e-113	1.59e-112	111.799	None
	ECD_01323	4.04529	4.54728	-0.16876	0.2037	0.01018	1.99225	None
	ECD_01324	20.8044	15.5907	0.4162	0.00010107	6.25e-06	5.20412	None
	ECD_01325	0	0	-0.75372	0.8257	0.03847	1.41488	None
	ECD_01326	79.7501	51.3193	0.63598	1.77e-16	1.93e-17	16.7144	None
	ECD_01327	112.112	70.8077	0.66297	6.7e-23	9.86e-24	23.0061	None
	ECD_01328	33.9034	20.138	0.75151	2.56e-08	1.91e-09	8.71897	None
	ECD_01329	2.69686	2.59845	0.053633	0.23576	0.011699	1.93185	None
	ECD_01330	26.0055	13.6418	0.93078	2.89e-07	2.03e-08	7.6925	None
	ECD_01331	56.8267	32.4806	0.80699	2.31e-13	2.16e-14	13.6655	None
	ECD_01333	1.34843	0	1.0536	0.22816	0.011351	1.94497	None
	ECD_01334	2.11896	0	NA	NA	NA	NA	None
	ECD_01335	239.635	153.958	0.63831	2.53e-46	1.07e-46	45.9706	None
	ECD_01337	100.169	50.6697	0.98324	1.84e-24	2.88e-25	24.5406	None
	ECD_01339	436.506	307.916	0.50347	1.11e-75	1.29e-75	74.8894	None
	ECD_01340	91.5007	61.7131	0.56821	6.51e-18	7.65e-19	18.1163	None
	ECD_01342	98.4355	66.91	0.55696	5.14e-19	6.34e-20	19.1979	None
	ECD_01344	6.16426	4.54728	0.43892	0.032756	0.001741	2.7592	None
	ECD_01345	0	1.29922	-1.1688	0.92821	0.042951	1.36703	None
	ECD_01346	0	0	NA	NA	NA	NA	None
	ECD_01347	43.7277	113.682	-1.3784	0.92258	0.042721	1.36936	None
	ECD_01348	84.5659	55.8666	0.59809	5.51e-17	6.16e-18	17.2104	None
	ECD_01349	367.929	706.128	-0.9405	1.23e-06	8.39e-08	7.07624	None
	ECD_01350	112.112	160.454	-0.51721	5.11e-07	3.55e-08	7.44977	None
	ECD_01351	88.4186	98.0913	-0.14978	1.77e-09	1.39e-10	9.85699	None
	ECD_01352	95.7386	235.809	-1.3004	0.72481	0.034034	1.46809	None
	ECD_01353	297.811	215.671	0.46556	8.16e-51	4.07e-51	50.3904	None
	ECD_01354	2.69686	2.59845	0.053633	0.23576	0.011699	1.93185	None
	ECD_01355	205.732	130.572	0.65592	1.86e-40	6.01e-41	40.2211	None
	ECD_01356	109.801	137.718	-0.32682	3.63e-09	2.82e-10	9.54975	None
	ECD_01357	426.875	318.959	0.42044	1.13e-69	1.1e-69	68.9586	None
	ECD_01358	268.338	218.269	0.29794	2.23e-40	7.15e-41	40.1457	None
	ECD_01359	11.7506	7.79534	0.59205	0.0018362	0.00010558	3.97642	None
	ECD_01360	NA	NA	NA	NA	NA	NA	None
	ECD_01361	58.9457	38.9767	0.59678	2.76e-12	2.46e-13	12.6091	None
	ECD_01362	527.814	278.034	0.92477	7.1e-118	1.84e-117	116.735	None
	ECD_01363	71.8521	51.3193	0.48553	1.18e-13	1.12e-14	13.9508	None
	ECD_01364	195.33	100.69	0.956	1.74e-45	7.03e-46	45.153	None
	ECD_01365	235.205	161.753	0.54012	1.15e-42	4.08e-43	42.3893	None
	ECD_01366	377.368	219.569	0.7813	1.99e-78	2.49e-78	77.6038	None
	ECD_01368	442.863	501.5	-0.17939	7.93e-40	2.49e-40	39.6038	None
	ECD_01369	73.3932	81.851	-0.15735	4.88e-08	3.6e-09	8.4437	None
	ECD_01370	535.52	491.756	0.123	3.06e-67	2.71e-67	66.567	None
	ECD_01373	0	0	NA	NA	NA	NA	None
	ECD_01374	100.747	259.845	-1.3669	0.94278	0.043595	1.36056	None
	ECD_01375	74.7416	104.587	-0.48473	2.28e-05	1.45e-06	5.83863	None
	ECD_01376	6.74216	9.09456	-0.43179	0.18123	0.0091173	2.04013	None
	ECD_01377	NA	NA	NA	NA	NA	NA	None
	ECD_01378	272.19	169.549	0.68292	7.48e-54	4.21e-54	53.3757	None
	ECD_01379	173.948	277.384	-0.67323	1.68e-07	1.2e-08	7.92082	None
	ECD_01380	231.93	150.06	0.62815	1.33e-44	5.16e-45	44.2874	None
	ECD_01382	13.2917	11.693	0.18488	0.0049149	0.00027516	3.56041	None
	ECD_01384	97.8576	150.06	-0.61679	2.59e-05	1.65e-06	5.78252	None
	ECD_01385	332.292	198.131	0.74599	7.12e-68	6.36e-68	67.1965	None
	ECD_01386	238.287	179.942	0.40517	3.18e-39	9.63e-40	39.0164	None
	ECD_01387	141.393	160.454	-0.18245	9.61e-14	9.17e-15	14.0376	None
	ECD_01388	91.5007	215.021	-1.2326	0.45001	0.021725	1.66304	None
	ECD_01389	62.7984	31.831	0.9803	6.7e-16	7.15e-17	16.1457	None
	ECD_01390	160.078	142.265	0.1702	3.23e-22	4.63e-23	22.3344	None
	ECD_01391	187.047	131.222	0.51139	1.28e-33	3.05e-34	33.5157	None
	ECD_01392	67.2289	83.1503	-0.30664	2.72e-06	1.82e-07	6.73993	None
	ECD_01393	177.608	223.466	-0.33136	7.6e-14	7.28e-15	14.1379	None
	ECD_01394	136.192	85.0991	0.67842	1e-27	1.81e-28	27.7423	None
	ECD_01395	37.9487	46.772	-0.3016	0.00040306	2.41e-05	4.61798	None
	ECD_01396	180.69	142.265	0.34493	8.49e-29	1.64e-29	28.7852	None
	ECD_01397	102.288	77.9534	0.39196	1.35e-17	1.56e-18	17.8069	None
	ECD_01398	103.637	77.3038	0.42292	3.3e-18	3.94e-19	18.4045	None
	ECD_01399	36.7929	27.2837	0.43139	1.98e-07	1.41e-08	7.85078	None
	ECD_01400	48.3509	41.5751	0.21782	5.1e-08	3.75e-09	8.42597	None
	ECD_01401	477.345	294.924	0.69469	9.72e-94	1.83e-93	92.7375	None
	ECD_01402	20.997	25.9845	-0.30747	0.0087995	0.00048386	3.31528	None
	ECD_01403	82.4469	145.513	-0.81961	0.0037056	0.0002093	3.67923	None
	ECD_01404	45.2688	65.6108	-0.53542	0.0017379	0.00010014	3.99939	None
	ECD_01405	71.8521	126.674	-0.81802	0.0065962	0.00036607	3.43644	None
	ECD_01406	324.394	250.75	0.3715	2.07e-51	1.07e-51	50.9706	None
	ECD_01407	186.469	122.127	0.61055	8.51e-36	2.21e-36	35.6556	None
	ECD_01408	269.301	207.876	0.3735	4.8e-43	1.75e-43	42.757	None
	ECD_01409	260.055	154.608	0.7502	1.21e-53	6.68e-54	53.1752	None
	ECD_01410	363.884	218.269	0.73737	8.95e-74	9.6e-74	73.0177	None
	ECD_01411	98.2428	58.465	0.74878	2.73e-21	3.74e-22	21.4271	None
	ECD_01412	85.7217	51.9689	0.72201	1.69e-18	2.04e-19	18.6904	None
	ECD_01413	11.558	7.14573	0.69374	0.0014013	8.11e-05	4.09098	None
	ECD_01414	99.0134	59.1146	0.74411	2.17e-21	2.99e-22	21.5243	None
	ECD_01415	48.5435	31.1814	0.6386	1.26e-10	1.04e-11	10.983	None
	ECD_01417	183.579	114.981	0.675	1.03e-36	2.8e-37	36.5528	None
	ECD_01418	1.34843	1.29922	0.053633	0.40182	0.019527	1.70936	None
	ECD_01419	6.16426	8.44495	-0.45416	0.21047	0.010499	1.97885	None
	ECD_01420	212.859	140.966	0.59456	3.34e-40	1.06e-40	39.9747	None
	ECD_01421	331.329	177.994	0.89644	1.33e-73	1.42e-73	72.8477	None
	ECD_01422	115.58	120.828	-0.064062	3.85e-13	3.56e-14	13.4486	None
	ECD_01423	83.2175	52.6185	0.66132	2.18e-17	2.49e-18	17.6038	None
	ECD_01424	51.0477	35.7286	0.51477	2.61e-10	2.14e-11	10.6696	None
	ECD_01425	94.5828	70.158	0.43097	7.56e-17	8.4e-18	17.0757	None
	ECD_01426	232.701	202.679	0.19928	2.16e-32	4.89e-33	32.3107	None
	ECD_01427	129.642	83.7999	0.62951	1.07e-25	1.76e-26	25.7545	None
	ECD_01428	26.3907	21.4372	0.29992	2.98e-05	1.89e-06	5.72354	None
	ECD_01429	20.6117	12.9922	0.66582	2.36e-05	1.5e-06	5.82391	None
	ECD_01431	90.5375	68.8588	0.39487	8.76e-16	9.28e-17	16.0325	None
	ECD_01432	373.515	189.037	0.9825	1.81e-86	2.92e-86	85.5346	None
	ECD_01433	61.0647	31.831	0.93991	3.25e-15	3.35e-16	15.475	None
	ECD_01435	28.895	78.603	-1.4438	0.7541	0.035351	1.4516	None
	ECD_01436	206.503	129.922	0.66851	6.41e-41	2.11e-41	40.6757	None
	ECD_01439	6.54952	9.74417	-0.57315	0.25268	0.01252	1.9024	None
	ECD_01440	126.175	169.549	-0.42628	6.13e-09	4.72e-10	9.32606	None
	ECD_01441	71.2742	44.8232	0.66913	3.52e-15	3.62e-16	15.4413	None
	ECD_01442	120.203	68.8588	0.80376	1.74e-26	2.97e-27	26.5272	None
	ECD_01443	62.2205	40.2759	0.62747	4.02e-13	3.72e-14	13.4295	None
	ECD_01444	59.9089	39.6263	0.59631	1.85e-12	1.66e-13	12.7799	None
	ECD_01445	173.948	120.178	0.53348	7.41e-32	1.64e-32	31.7852	None
	ECD_01446	26.1981	31.831	-0.28097	0.002822	0.00016058	3.79431	None
	ECD_01447	240.984	157.856	0.61033	9.48e-46	3.91e-46	45.4078	None
	ECD_01448	174.526	110.434	0.66025	1.13e-34	2.81e-35	34.5513	None
	ECD_01449	89.767	119.529	-0.4131	7e-07	4.82e-08	7.31695	None
	ECD_01450	195.715	120.178	0.70358	1.05e-39	3.27e-40	39.4855	None
	ECD_01451	8.09059	4.54728	0.83124	0.005357	0.00029906	3.52424	None
	ECD_01452	224.61	132.521	0.7612	7.16e-47	3.1e-47	46.5086	None
	ECD_01453	307.442	155.907	0.97963	2.11e-71	2.15e-71	70.6676	None
	ECD_01454	107.297	67.5596	0.66737	4.82e-22	6.86e-23	22.1637	None
	ECD_01455	133.109	68.8588	0.9509	1.83e-31	4e-32	31.3979	None
	ECD_01456	135.228	112.383	0.26698	1.21e-20	1.6e-21	20.7959	None
	ECD_01459	295.114	172.147	0.77763	1.33e-61	9.63e-62	61.0164	None
	ECD_01460	115.965	61.0635	0.92531	2.8e-27	4.94e-28	27.3063	None
	ECD_01463	146.979	105.887	0.47309	4.48e-26	7.49e-27	26.1255	None
	ECD_01464	313.221	215.021	0.5427	2.48e-56	1.51e-56	55.821	None
	ECD_01468	77.0532	42.8744	0.84574	6.17e-18	7.26e-19	18.1391	None
	ECD_01469	303.59	179.942	0.75459	1.75e-62	1.33e-62	61.8761	None
	ECD_01470	10.0169	10.3938	-0.053282	0.031459	0.0016752	2.77593	None
	ECD_01471	446.523	277.384	0.68685	2.2e-87	3.74e-87	86.4271	None
	ECD_01472	79.1722	44.1736	0.84181	2.38e-18	2.87e-19	18.5421	None
	ECD_01473	139.852	101.339	0.4647	9.6e-25	1.52e-25	24.8182	None
	ECD_01474	244.837	127.324	0.94332	3.33e-56	2.02e-56	55.6946	None
	ECD_01475	52.5888	33.7798	0.6386	2.17e-11	1.85e-12	11.7328	None
	ECD_01476	83.6027	59.1146	0.50003	8.61e-16	9.13e-17	16.0395	None
	ECD_01477	84.3733	53.2681	0.66351	1.25e-17	1.44e-18	17.8416	None
	ECD_01478	155.455	107.186	0.53638	1.06e-28	2.03e-29	28.6925	None
	ECD_01479	167.013	92.8944	0.84629	5.41e-37	1.48e-37	36.8297	None
	ECD_01480	24.0791	18.1891	0.40471	3.13e-05	1.98e-06	5.70333	None
	ECD_01481	64.5321	50.6697	0.34889	2.65e-11	2.26e-12	11.6459	None
	ECD_01482	221.913	274.786	-0.30831	1.71e-17	1.96e-18	17.7077	None
	ECD_01483	103.251	72.1069	0.51795	2.28e-19	2.85e-20	19.5452	None
	ECD_01484	107.104	59.7643	0.84166	2.92e-24	4.53e-25	24.3439	None
	ECD_01485	195.33	179.942	0.11838	1.68e-25	2.73e-26	25.5638	None
	ECD_01486	95.9312	81.2014	0.2405	8.91e-15	8.99e-16	15.0462	None
	ECD_01488	42.1866	44.1736	-0.066398	1.19e-05	7.68e-07	6.11464	None
	ECD_01489	35.4445	43.524	-0.29625	0.00059587	3.52e-05	4.45346	None
	ECD_01490	34.6739	68.8588	-0.98979	0.18571	0.0093258	2.03031	None
	ECD_01491	4.04529	11.693	-1.5313	0.81211	0.03789	1.42148	None
	ECD_01492	241.562	194.883	0.30978	7.08e-37	1.93e-37	36.7144	None
	ECD_01493	98.4355	92.2448	0.09371	2.55e-13	2.38e-14	13.6234	None
	ECD_01494	256.009	183.19	0.48285	1.78e-44	6.87e-45	44.163	None
	ECD_01495	91.8859	59.1146	0.63633	9.37e-19	1.14e-19	18.9431	None
	ECD_01496	98.4355	68.8588	0.51554	1.65e-18	2e-19	18.699	None
	ECD_01497	413.583	602.839	-0.5436	6.18e-21	8.32e-22	21.0799	None
	ECD_01500	51.2404	44.1736	0.2141	2.16e-08	1.62e-09	8.79048	None
	ECD_01501	282.593	147.462	0.93838	1.98e-64	1.62e-64	63.7905	None
	ECD_01502	198.797	126.025	0.65759	3.42e-39	1.03e-39	38.9872	None
	ECD_01503	0	0	NA	NA	NA	NA	None
	ECD_01504	0	0	NA	NA	NA	NA	None
	ECD_01505	3.85266	3.24806	0.24628	0.11926	0.00608	2.2161	None
	ECD_01506	132.917	71.4573	0.89537	1.48e-30	3.08e-31	30.5114	None
	ECD_01508	199.183	110.434	0.85091	6.79e-44	2.56e-44	43.5918	None
	ECD_01526	74.549	40.9255	0.86519	1.41e-17	1.63e-18	17.7878	None
	ECD_01527	138.118	88.9968	0.63408	2.4e-27	4.25e-28	27.3716	None
	ECD_01528	101.325	57.1658	0.82577	7.58e-23	1.11e-23	22.9547	None
	ECD_01529	62.6057	35.7286	0.80921	1.38e-14	1.38e-15	14.8601	None
	ECD_01530	7.51269	5.8465	0.36176	0.02225	0.0011939	2.92303	None
	ECD_01531	151.217	94.1937	0.68292	1.1e-30	2.32e-31	30.6345	None
	ECD_01533	17.337	12.3426	0.4902	0.0002619	1.58e-05	4.80134	None
	ECD_01535	95.3533	50.0201	0.93078	8.82e-23	1.29e-23	22.8894	None
	ECD_01536	126.175	72.1069	0.80721	9.02e-28	1.63e-28	27.7878	None
	ECD_01537	17.1443	9.74417	0.81512	5.46e-05	3.42e-06	5.46597	None
	ECD_01539	23.8865	52.6185	-1.1394	0.50491	0.024215	1.61592	None
	ECD_01540	5.58636	3.89767	0.5193	0.036246	0.0019203	2.71663	None
	ECD_01541	44.8835	22.7364	0.98118	8.55e-12	7.43e-13	12.129	None
	ECD_01542	59.331	99.3906	-0.74432	0.0055872	0.00031147	3.50658	None
	ECD_01543	3.08213	5.19689	-0.75372	0.53337	0.025537	1.59283	None
	ECD_01544	4.04529	5.8465	-0.53133	0.34714	0.01697	1.77032	None
	ECD_01546	24.0791	19.4883	0.30517	6.42e-05	4e-06	5.39794	None
	ECD_01547	206.695	122.127	0.75912	3.2e-43	1.18e-43	42.9281	None
	ECD_01548	22.5381	14.9411	0.59308	1.59e-05	1.02e-06	5.9914	None
	ECD_01549	252.735	130.572	0.95278	3.09e-58	2.03e-58	57.6925	None
	ECD_01550	130.22	65.6108	0.98895	2.16e-31	4.7e-32	31.3279	None
	ECD_01551	69.7331	70.8077	-0.022061	7.44e-09	5.7e-10	9.24413	None
	ECD_01553	103.829	176.694	-0.76704	0.00039462	2.36e-05	4.62709	None
	ECD_01554	172.214	116.93	0.55856	4.34e-32	9.69e-33	32.0137	None
	ECD_01555	63.9542	59.7643	0.097755	3.44e-09	2.67e-10	9.57349	None
	ECD_01556	174.333	126.674	0.46072	2.36e-30	4.9e-31	30.3098	None
	ECD_01557	371.204	293.624	0.33824	4.85e-57	3.05e-57	56.5157	None
	ECD_01558	43.1498	40.9255	0.076353	1.59e-06	1.07e-07	6.97062	None
	ECD_01559	119.047	89.6464	0.40922	1.77e-20	2.33e-21	20.6326	None
	ECD_01560	35.0592	44.1736	-0.33339	0.00091193	5.34e-05	4.27246	None
	ECD_01561	89.9596	60.4139	0.5744	1.05e-17	1.21e-18	17.9172	None
	ECD_01562	143.512	126.025	0.18746	2.17e-20	2.84e-21	20.5467	None
	ECD_01563	244.644	281.931	-0.20466	5.07e-22	7.21e-23	22.1421	None
	ECD_01564	162.775	116.93	0.47723	8.75e-29	1.69e-29	28.7721	None
	ECD_01565	172.214	211.773	-0.29832	4.13e-14	4.02e-15	14.3958	None
	ECD_01567	142.934	119.529	0.25799	1.43e-21	1.99e-22	21.7011	None
	ECD_01568	36.215	23.386	0.63094	3e-08	2.23e-09	8.6517	None
	ECD_01569	86.2996	53.2681	0.69608	2.43e-18	2.92e-19	18.5346	None
	ECD_01570	169.324	124.076	0.44857	2.84e-29	5.58e-30	29.2534	None
	ECD_01572	278.355	490.457	-0.8172	8.56e-08	6.21e-09	8.20691	None
	ECD_01573	81.6764	232.561	-1.5096	0.35114	0.017153	1.76566	None
	ECD_01574	218.831	137.718	0.6681	3.01e-43	1.11e-43	42.9547	None
	ECD_01575	83.988	81.2014	0.048678	4.13e-11	3.49e-12	11.4572	None
	ECD_01576	78.9795	63.0123	0.32585	2.82e-13	2.62e-14	13.5817	None
	ECD_01579	173.177	157.206	0.13959	3.02e-23	4.49e-24	23.3478	None
	ECD_01580	184.928	490.457	-1.4072	0.64615	0.030559	1.51486	None
	ECD_01582	102.095	175.395	-0.78069	0.00058032	3.44e-05	4.46344	None
	ECD_01584	643.202	382.621	0.74935	7.03e-130	2.13e-129	128.672	None
	ECD_01585	122.707	62.3627	0.97646	1.68e-29	3.33e-30	29.4776	None
	ECD_01586	289.72	176.694	0.7134	2.84e-58	1.87e-58	57.7282	None
	ECD_01587	86.107	142.915	-0.73095	0.00066539	3.92e-05	4.40671	None
	ECD_01588	142.741	246.203	-0.78645	5.54e-05	3.47e-06	5.45967	None
	ECD_01589	188.202	161.104	0.2243	4.23e-27	7.4e-28	27.1308	None
	ECD_01590	88.2259	129.273	-0.55114	1.71e-05	1.1e-06	5.95861	None
	ECD_01591	138.888	131.222	0.081922	5.75e-18	6.78e-19	18.1688	None
	ECD_01592	82.6396	112.383	-0.44352	3.64e-06	2.42e-07	6.61618	None
	ECD_01593	202.843	309.865	-0.61128	1.08e-09	8.63e-11	10.064	None
	ECD_01594	65.11	35.079	0.89227	9.36e-16	9.9e-17	16.0044	None
	ECD_01595	20.6117	16.8899	0.28731	0.00024298	1.47e-05	4.83268	None
	ECD_01596	28.5097	36.3782	-0.35162	0.0032132	0.00018217	3.73952	None
	ECD_01597	15.4106	20.138	-0.38599	0.035316	0.0018731	2.72744	None
	ECD_01598	51.0477	27.9333	0.86986	1.54e-12	1.38e-13	12.8601	None
	ECD_01599	120.974	109.135	0.14858	7.56e-17	8.4e-18	17.0757	None
	ECD_01600	94.0049	69.5084	0.43555	8.28e-17	9.18e-18	17.0372	None
	ECD_01601	39.1045	25.9845	0.58969	1.36e-08	1.02e-09	8.9914	None
	ECD_01602	30.8213	29.2325	0.076353	4.97e-05	3.13e-06	5.50446	None
	ECD_01603	122.707	67.5596	0.86099	7.71e-28	1.41e-28	27.8508	None
	ECD_01604	120.974	134.47	-0.15259	2.12e-12	1.9e-13	12.7212	None
	ECD_01606	94.1975	129.922	-0.46389	1.23e-06	8.37e-08	7.07727	None
	ECD_01609	22.5381	21.4372	0.072248	0.00053686	3.19e-05	4.49621	None
	ECD_01610	113.268	205.927	-0.86239	0.0016119	9.3e-05	4.03152	None
	ECD_01612	109.03	311.164	-1.5129	0.27078	0.013377	1.87364	None
	ECD_01613	13.099	13.6418	-0.058577	0.014196	0.00077136	3.11274	None
	ECD_01614	53.552	31.1814	0.78026	1.67e-12	1.5e-13	12.8239	None
	ECD_01615	165.086	109.135	0.59711	1.3e-31	2.85e-32	31.5452	None
	ECD_01616	54.1299	103.288	-0.93218	0.058142	0.003026	2.51913	None
	ECD_01617	105.948	162.403	-0.61622	1.19e-05	7.68e-07	6.11464	None
	ECD_01618	82.0617	68.8588	0.25307	5.5e-13	5.06e-14	13.2958	None
	ECD_01619	57.9825	42.2247	0.45753	4.26e-11	3.59e-12	11.4449	None
[truncated: 2,441 more rows]

## Sheet: fadR+ vs. Control
	fadR+ vs. Control
	Gene_id	readcount_fadR+	readcount_Control	log2 fold change	p-value	q-value	-log10 q-value	UP.DOWN
	ECD_00008	348.293	786.023	-1.1743	1.69e-16	1.54e-15	14.8125	down
	ECD_00014	1032.51	2161.09	-1.0656	1.89e-32	3.39e-31	30.4698	down
	ECD_00055	67.5096	138.264	-1.0343	0.0042042	0.0026688	2.57368	down
	ECD_00058	284.432	600.408	-1.0779	2.04e-10	1.03e-09	8.98716	down
	ECD_00081	170.903	372.177	-1.1228	1.05e-07	2.92e-07	6.53462	down
	ECD_00087	115.557	278.422	-1.2687	5.08e-08	1.51e-07	6.82102	down
	ECD_00096	455.943	935.178	-1.0364	7.99e-14	6.02e-13	12.2204	down
	ECD_00121	32.2343	81.4433	-1.3372	0.0016128	0.0011989	2.92122	down
	ECD_00145	105.015	246.224	-1.2294	8.97e-07	1.97e-06	5.70553	down
	ECD_00162	129.951	303.518	-1.2238	5.92e-08	1.74e-07	6.75945	down
	ECD_00176	330.453	669.066	-1.0177	8.31e-10	3.69e-09	8.43297	down
	ECD_00202	135.425	385.909	-1.5108	1.78e-15	1.55e-14	13.8097	down
	ECD_00294	57.373	184.194	-1.6828	5.84e-10	2.67e-09	8.57349	down
	ECD_00296	220.369	583.361	-1.4045	2.92e-19	3.03e-18	17.5186	down
	ECD_00297	440.13	962.641	-1.1291	6.42e-18	6.29e-17	16.2013	down
	ECD_00378	14.1912	46.4037	-1.7092	0.0015724	0.0011723	2.93096	down
	ECD_00388	203.745	419.528	-1.042	4.53e-07	1.08e-06	5.96658	down
	ECD_00397	88.5937	247.171	-1.4802	5.05e-10	2.32e-09	8.63451	down
	ECD_00411	28.1797	70.0791	-1.3143	0.0042131	0.0026722	2.57313	down
	ECD_00412	34.6671	95.6485	-1.4642	0.00013439	0.00014569	3.83657	down
	ECD_00445	9798.02	189711	-4.2752	0	0	>240	down
	ECD_00475	158.942	393.958	-1.3095	1.44e-11	8.82e-11	10.0545	down
	ECD_00574	862.015	3478.86	-2.0128	8.47e-228	8e-226	225.097	down
	ECD_00600	35.8835	93.7545	-1.3856	0.00040477	0.0003681	3.43403	down
	ECD_00623	455.132	995.313	-1.1289	1.82e-18	1.84e-17	16.7352	down
	ECD_00673	48.4529	112.221	-1.2117	0.0011464	0.00089182	3.04972	down
	ECD_00707	432.021	931.863	-1.109	1.38e-16	1.27e-15	14.8962	down
	ECD_00708	477.838	1020.88	-1.0952	2.01e-17	1.93e-16	15.7144	down
	ECD_00768	377.081	1163.88	-1.626	6.4e-51	1.9e-49	48.7212	down
	ECD_00773	80.2817	272.74	-1.7644	2.34e-15	2.01e-14	13.6968	down
	ECD_00778	447.631	1269	-1.5033	1.09e-46	2.76e-45	44.5591	down
	ECD_00779	499.328	1740.14	-1.8011	6.83e-93	3.22e-91	90.4921	down
	ECD_00781	1550.09	3678.68	-1.2468	1.26e-83	5.7e-82	81.2441	down
	ECD_00803	116.368	546.428	-2.2313	1.61e-44	3.88e-43	42.4112	down
	ECD_00868	138.263	466.405	-1.7542	7.21e-25	9.02e-24	23.0448	down
	ECD_00886	59.8058	151.996	-1.3457	1.41e-05	2.15e-05	4.66756	down
	ECD_00887	1012.85	2307.4	-1.1879	9.57e-47	2.49e-45	44.6038	down
	ECD_00890	102.177	234.386	-1.1978	3.73e-06	6.88e-06	5.16241	down
	ECD_00895	85.7555	215.446	-1.329	3.59e-07	8.82e-07	6.05453	down
	ECD_00907	1092.52	2412.99	-1.1432	5.62e-44	1.33e-42	41.8761	down
	ECD_00916	154.279	312.042	-1.0162	2.89e-05	3.95e-05	4.4034	down
	ECD_00929	212.868	496.709	-1.2224	4.35e-12	2.88e-11	10.5406	down
	ECD_00930	168.065	409.584	-1.2851	1.8e-11	1.09e-10	9.96257	down
	ECD_00933	8680.56	20757.2	-1.2577	0	0	>240	down
	ECD_00935	140.898	302.571	-1.1026	3.03e-06	5.71e-06	5.24336	down
	ECD_00957	357.213	1005.26	-1.4927	9.22e-37	1.92e-35	34.7167	down
	ECD_00961	5745.21	15303.3	-1.4134	0	0	>240	down
	ECD_00970	153.468	666.225	-2.1181	2.48e-49	6.78e-48	47.1688	down
	ECD_01007	88.9992	230.598	-1.3735	4.07e-08	1.23e-07	6.91009	down
	ECD_01022	160.158	352.29	-1.1373	1.35e-07	3.64e-07	6.4389	down
	ECD_01056	135.222	344.24	-1.3481	5.73e-11	3.19e-10	9.49621	down
	ECD_01104	107.448	231.072	-1.1047	4.28e-05	5.55e-05	4.25571	down
	ECD_01150	103.19	207.396	-1.0071	0.00077865	0.00064127	3.19296	down
	ECD_01175	304.706	651.546	-1.0965	1.08e-11	6.75e-11	10.1707	down
	ECD_01180	157.522	536.484	-1.768	8.55e-29	1.29e-27	26.8894	down
	ECD_01215	1282.89	3132.25	-1.2878	1.19e-77	4.94e-76	75.3063	down
	ECD_01217	581.232	1425.73	-1.2945	9.47e-37	1.93e-35	34.7144	down
	ECD_01260	51.2911	173.777	-1.7605	2.82e-10	1.37e-09	8.86328	down
	ECD_01281	2533.94	6929.78	-1.4514	6.31e-228	6.55e-226	225.184	down
	ECD_01284	213.274	473.981	-1.1521	4.68e-10	2.19e-09	8.65956	down
	ECD_01285	211.855	505.233	-1.2539	4.95e-13	3.52e-12	11.4535	down
	ECD_01310	209.422	446.991	-1.0938	2.04e-08	6.64e-08	7.17783	down
	ECD_01367	89.8101	194.138	-1.1121	0.0001521	0.00016234	3.78957	down
	ECD_01383	51.2911	196.979	-1.9413	1.33e-13	9.66e-13	12.015	down
	ECD_01438	185.094	588.57	-1.669	4.92e-28	7.09e-27	26.1494	down
	ECD_01487	43.5873	103.698	-1.2504	0.001108	0.00086581	3.06258	down
	ECD_01566	346.266	1694.21	-2.2907	2.97e-140	1.62e-138	137.79	down
	ECD_01577	139.479	295.942	-1.0853	6.5e-06	1.11e-05	4.95468	down
	ECD_01578	118.598	268.005	-1.1762	1.42e-06	2.95e-06	5.53018	down
	ECD_01605	120.625	276.055	-1.1944	5.71e-07	1.32e-06	5.87943	down
	ECD_01612	104.407	226.81	-1.1193	3.59e-05	4.75e-05	4.32331	down
	ECD_01626	1116.24	2332.5	-1.0632	1.15e-34	2.13e-33	32.6716	down
	ECD_01636	243.278	698.897	-1.5225	3.33e-27	4.61e-26	25.3363	down
	ECD_01647	99.9467	238.174	-1.2528	7.21e-07	1.61e-06	5.79317	down
	ECD_01654	58.7922	126.427	-1.1046	0.0024782	0.0017056	2.76812	down
	ECD_01682	325.587	756.192	-1.2157	2.22e-17	2.12e-16	15.6737	down
	ECD_01688	834.849	2022.35	-1.2764	1.25e-49	3.51e-48	47.4547	down
	ECD_01712	1103.67	3850.09	-1.8026	1.16e-203	9.3e-202	201.032	down
	ECD_01747	75.6189	164.781	-1.1237	0.0003958	0.0003612	3.44225	down
	ECD_01748	1573.2	3512.48	-1.1588	1.14e-65	4.38e-64	63.3585	down
	ECD_01800	303.084	697.477	-1.2024	1.03e-15	9.03e-15	14.0443	down
	ECD_01802	145.156	505.706	-1.8007	3.25e-28	4.83e-27	26.3161	down
	ECD_01807	18.6513	69.6056	-1.8999	1.63e-05	2.45e-05	4.61083	down
	ECD_01817	142.318	527.487	-1.89	3.66e-32	6.44e-31	30.1911	down
	ECD_01819	35.8835	134.003	-1.9009	2.19e-09	8.82e-09	8.05453	down
	ECD_01825	270.849	578.626	-1.0951	1.63e-10	8.4e-10	9.07572	down
	ECD_01864	62.8468	142.526	-1.1813	0.00040255	0.00036639	3.43606	down
	ECD_01870	32.8425	107.486	-1.7105	1.47e-06	3.03e-06	5.51856	down
	ECD_01873	723.752	1677.16	-1.2125	2.43e-36	4.68e-35	34.3298	down
	ECD_01894	247.13	552.11	-1.1597	1.15e-11	7.15e-11	10.1457	down
	ECD_01910	277.945	673.328	-1.2765	1.31e-17	1.27e-16	15.8962	down
	ECD_01919	170.497	385.435	-1.1767	7.13e-09	2.58e-08	7.58838	down
	ECD_01931	513.519	1244.38	-1.2769	3.24e-31	5.51e-30	29.2588	down
	ECD_02020	236.385	579.1	-1.2927	8.06e-16	7.21e-15	14.1421	down
	ECD_02021	1970.75	4763.96	-1.2734	6.96e-114	3.62e-112	111.441	down
	ECD_02024	612.655	2401.16	-1.9706	1.08e-151	6.24e-150	149.205	down
	ECD_02079	124.883	277.002	-1.1493	2.08e-06	4.15e-06	5.38195	down
	ECD_02082	409.721	1018.99	-1.3144	9.59e-28	1.36e-26	25.8665	down
	ECD_02179	359.443	923.34	-1.3611	1.78e-27	2.5e-26	25.6021	down
	ECD_02180	340.184	712.155	-1.0659	9.9e-12	6.27e-11	10.2027	down
	ECD_02181	641.443	1378.38	-1.1036	1.83e-23	2.15e-22	21.6676	down
	ECD_02182	139.885	305.886	-1.1288	1.18e-06	2.52e-06	5.5986	down
	ECD_02193	72.9834	162.887	-1.1582	0.00023409	0.00023065	3.63705	down
	ECD_02219	76.0244	179.459	-1.2391	2.25e-05	3.21e-05	4.49349	down
	ECD_02315	485.34	1160.57	-1.2578	3.8e-28	5.56e-27	26.2549	down
	ECD_02316	633.739	1334.34	-1.0742	4.04e-21	4.66e-20	19.3316	down
	ECD_02393	191.379	445.097	-1.2177	6.99e-11	3.82e-10	9.41794	down
	ECD_02396	14.7994	44.0362	-1.5732	0.0048968	0.0030198	2.52002	down
	ECD_02401	147.386	339.978	-1.2058	1.88e-08	6.2e-08	7.20761	down
	ECD_02458	73.3888	177.565	-1.2747	1.2e-05	1.88e-05	4.72584	down
	ECD_02465	83.9309	195.559	-1.2203	1.46e-05	2.22e-05	4.65365	down
	ECD_02466	185.094	402.008	-1.119	3.8e-08	1.16e-07	6.93554	down
	ECD_02486	1314.92	9072.88	-2.7866	0	0	>240	down
	ECD_02490	243.278	641.129	-1.398	8.54e-21	9.64e-20	19.0159	down
	ECD_02502	295.988	647.285	-1.1289	1.55e-12	1.07e-11	10.9706	down
	ECD_02503	65.8878	151.996	-1.206	0.00016989	0.00017696	3.75212	down
	ECD_02504	66.0905	229.651	-1.7969	1.3e-13	9.58e-13	12.0186	down
	ECD_02510	132.181	343.293	-1.3769	1.86e-11	1.12e-10	9.95078	down
	ECD_02546	200.299	426.157	-1.0892	5.28e-08	1.56e-07	6.80688	down
	ECD_02591	448.24	932.336	-1.0566	1.52e-14	1.2e-13	12.9208	down
	ECD_02592	348.901	795.019	-1.1882	3.56e-17	3.36e-16	15.4737	down
	ECD_02601	334.304	741.986	-1.1502	7.45e-15	6.24e-14	13.2048	down
	ECD_02602	199.488	439.415	-1.1393	3.58e-09	1.38e-08	7.86012	down
	ECD_02640	238.412	725.887	-1.6063	1.37e-31	2.37e-30	29.6253	down
	ECD_02756	769.569	1549.79	-1.01	2.65e-20	2.9e-19	18.5376	down
	ECD_02773	66.6987	210.711	-1.6595	6.69e-11	3.69e-10	9.43297	down
	ECD_02919	87.1746	188.456	-1.1122	0.00018971	0.00019392	3.71238	down
	ECD_02936	208.003	481.084	-1.2097	1.84e-11	1.11e-10	9.95468	down
	ECD_02937	445.401	930.916	-1.0635	8.61e-15	7.1e-14	13.1487	down
	ECD_02966	34.4644	94.7015	-1.4583	0.00015605	0.00016571	3.78065	down
	ECD_03067	180.026	514.229	-1.5142	3.31e-20	3.58e-19	18.4461	down
	ECD_03068	95.8921	230.598	-1.2659	7.65e-07	1.7e-06	5.76955	down
	ECD_03077	1194.09	2626.07	-1.137	5.31e-47	1.41e-45	44.8508	down
	ECD_03096	687.463	1421	-1.0475	7.57e-21	8.64e-20	19.0635	down
	ECD_03113	109.678	321.512	-1.5516	7.08e-14	5.39e-13	12.2684	down
	ECD_03119	92.2429	267.532	-1.5362	1.46e-11	8.91e-11	10.0501	down
	ECD_03125	32.4371	91.8605	-1.5018	0.00011591	0.00012971	3.88703	down
	ECD_03134	34.8698	80.9698	-1.2154	0.0055412	0.0033516	2.47475	down
	ECD_03135	38.7217	94.7015	-1.2902	0.0011612	0.00090059	3.04547	down
	ECD_03147	392.691	870.78	-1.1489	4.06e-17	3.8e-16	15.4202	down
	ECD_03255	200.502	465.931	-1.2165	2.69e-11	1.58e-10	9.80134	down
	ECD_03266	194.622	399.167	-1.0363	1.07e-06	2.3e-06	5.63827	down
	ECD_03277	1216.59	2438.09	-1.0029	2.27e-30	3.8e-29	28.4202	down
	ECD_03285	445.401	1044.56	-1.2297	4.26e-24	5.21e-23	22.2832	down
	ECD_03288	107.853	232.019	-1.1052	4.09e-05	5.34e-05	4.27246	down
	ECD_03297	77.8489	171.41	-1.1387	0.00023013	0.00022697	3.64403	down
	ECD_03310	252.806	655.808	-1.3752	1.86e-20	2.08e-19	18.6819	down
	ECD_03344	372.823	1032.72	-1.4699	1.92e-36	3.78e-35	34.4225	down
	ECD_03457	272.877	961.694	-1.8173	4.61e-53	1.41e-51	50.8508	down
	ECD_03473	547.781	1239.17	-1.1777	2.68e-25	3.39e-24	23.4698	down
	ECD_03511	726.387	1706.52	-1.2322	1.57e-38	3.47e-37	36.4597	down
	ECD_03569	53.7239	124.059	-1.2074	0.00066773	0.0005615	3.25065	down
	ECD_03570	48.2501	119.324	-1.3063	0.00021145	0.00021217	3.67332	down
	ECD_03596	46.4255	106.066	-1.192	0.0019962	0.0014248	2.84625	down
	ECD_03614	156.712	342.346	-1.1273	2.88e-07	7.22e-07	6.14146	down
	ECD_03634	444.185	2272.36	-2.355	3.21e-196	2.38e-194	193.623	down
	ECD_03635	337.954	1125.05	-1.7351	2.41e-56	7.6e-55	54.1192	down
	ECD_03636	189.149	480.137	-1.3439	1.29e-14	1.05e-13	12.9788	down
	ECD_03637	1053.6	2528.06	-1.2627	6.3e-60	2.26e-58	57.6459	down
	ECD_03639	73.997	169.516	-1.1959	8.66e-05	0.00010054	3.99766	down
	ECD_03659	258.686	538.378	-1.0574	5e-09	1.88e-08	7.72584	down
	ECD_03660	162.996	442.256	-1.44	8.23e-16	7.31e-15	14.1361	down
	ECD_03681	424.317	881.671	-1.0551	8.77e-14	6.56e-13	12.1831	down
	ECD_03718	371.607	850.893	-1.1952	1.5e-18	1.53e-17	16.8153	down
	ECD_03744	33.0453	80.9698	-1.2929	0.002598	0.0017774	2.75021	down
	ECD_03754	68.5233	154.363	-1.1717	0.00027225	0.00026326	3.57962	down
	ECD_03755	933.376	3208.96	-1.7816	4.51e-166	2.76e-164	163.559	down
	ECD_03798	153.468	355.604	-1.2123	6.9e-09	2.52e-08	7.5986	down
	ECD_03799	186.31	1711.73	-3.1997	7.11e-229	8.2e-227	226.086	down
	ECD_03807	30.8152	94.228	-1.6125	2.33e-05	3.32e-05	4.47886	down
	ECD_03808	139.277	352.29	-1.3388	5.05e-11	2.84e-10	9.54668	down
	ECD_03809	157.725	402.481	-1.3515	1.2e-12	8.39e-12	11.0762	down
	ECD_03811	913.914	1918.18	-1.0696	2.67e-29	4.33e-28	27.3635	down
	ECD_03827	211.044	455.988	-1.1115	6.63e-09	2.43e-08	7.61439	down
	ECD_03841	537.847	1242.96	-1.2085	3.94e-27	5.39e-26	25.2684	down
	ECD_03843	121.234	248.591	-1.036	0.00011891	0.00013223	3.87867	down
	ECD_03845	245.305	584.782	-1.2533	7.82e-15	6.49e-14	13.1878	down
	ECD_03848	71.767	161.466	-1.1698	0.00020319	0.00020447	3.68937	down
	ECD_03864	1017.92	2186.66	-1.1031	3.16e-36	5.96e-35	34.2248	down
	ECD_03886	149.21	580.52	-1.96	1.15e-37	2.49e-36	35.6038	down
	ECD_03887	141.304	342.82	-1.2786	1.01e-09	4.36e-09	8.36051	down
	ECD_03891	734.294	1567.31	-1.0939	8.12e-26	1.07e-24	23.9706	down
	ECD_03895	96.2975	194.138	-1.0115	0.0010599	0.00083593	3.07783	down
	ECD_03902	75.0107	158.152	-1.0761	0.001135	0.00088426	3.05342	down
	ECD_03928	41.9654	136.37	-1.7003	7.09e-08	2.07e-07	6.68403	down
	ECD_04007	35.8835	80.9698	-1.1741	0.0081918	0.0046565	2.33194	down
	ECD_04009	144.75	296.889	-1.0364	2.58e-05	3.6e-05	4.4437	down
	ECD_04030	134.006	318.671	-1.2498	1.1e-08	3.84e-08	7.41567	down
	ECD_04040	193.203	414.793	-1.1023	4.64e-08	1.39e-07	6.85699	down
	ECD_04044	396.138	812.066	-1.0356	3.58e-12	2.42e-11	10.6162	down
	ECD_04196	141.101	368.389	-1.3845	2.47e-12	1.68e-11	10.7747	down
	ECD_04259	308.76	750.51	-1.2814	1.25e-19	1.31e-18	17.8827	down
	ECD_04260	191.987	481.557	-1.3267	3.13e-14	2.4e-13	12.6198	down
	ECD_04272	175.971	404.849	-1.202	9.98e-10	4.34e-09	8.36251	down
	ECD_04339	72.9834	217.813	-1.5775	3.45e-10	1.65e-09	8.78252	down
	ECD_04379	126.505	275.108	-1.1208	5.1e-06	9.09e-06	5.04144	down
	ECD_04388	17.2322	129.741	-2.9125	5.76e-17	5.34e-16	15.2725	down
	ECD_10007	70.3479	156.731	-1.1557	0.000321	0.00030417	3.51688	down
	ECD_10020	23.5169	69.6056	-1.5655	0.00043433	0.00039121	3.40759	down
	ECD_00066	972.301	131.635	2.8849	1.36e-211	1.18e-209	208.928	up
	ECD_00650	26.5578	13.2582	1.0023	0.0020155	0.0014346	2.84327	up
	ECD_01001	51.6966	24.6224	1.0701	8.28e-06	1.37e-05	4.86328	up
	ECD_01041	53.5211	17.0463	1.6507	1.39e-08	4.79e-08	7.31966	up
	ECD_01068	324.371	135.423	1.2602	4.94e-34	9.01e-33	32.0453	up
	ECD_01069	573.528	115.536	2.3115	2.51e-105	1.24e-103	102.907	up
	ECD_01070	175.16	44.5097	1.9765	3.55e-29	5.59e-28	27.2526	up
	ECD_01071	892.222	154.363	2.5311	1.13e-175	7.83e-174	173.106	up
	ECD_01072	2420.21	483.451	2.3237	0	0	>240	up
	ECD_01073	511.695	128.794	1.9902	2.15e-82	9.29e-81	80.032	up
	ECD_01074	1205.04	341.872	1.8175	1.33e-175	8.64e-174	173.063	up
	ECD_01075	328.222	72.9202	2.1703	7.84e-58	2.54e-56	55.5952	up
	ECD_01076	378.703	124.059	1.61	2.92e-50	8.42e-49	48.0747	up
	ECD_01077	319.911	147.261	1.1193	7.13e-30	1.18e-28	27.9281	up
	ECD_01078	460.809	159.099	1.5342	5.91e-58	1.98e-56	55.7033	up
	ECD_01079	440.739	194.612	1.1793	1.08e-42	2.5e-41	40.6021	up
	ECD_01085	276.729	92.8075	1.5762	1.93e-36	3.78e-35	34.4225	up
	ECD_01162	1111.58	153.89	2.8526	1.23e-239	1.6e-237	236.796	up
	ECD_01466	23.7196	7.57612	1.6465	0.00016128	0.00017039	3.76856	up
	ECD_01538	14.3939	5.68209	1.341	0.0081467	0.0046435	2.33315	up
	ECD_01855	22.7059	10.8907	1.06	0.0032856	0.0021627	2.665	up
	ECD_01872	54.7375	17.9933	1.6051	1.53e-08	5.2e-08	7.284	up
	ECD_01960	29.5988	14.2052	1.0591	0.00079383	0.00065222	3.18561	up
	ECD_02368	248.954	111.274	1.1618	1.75e-24	2.17e-23	22.6635	up
	ECD_02917	36.0862	17.9933	1.004	0.00031485	0.00029916	3.5241	up
	ECD_03244	10.7448	2.84105	1.9191	0.0061787	0.0036751	2.43473	up
	ECD_03326	23.1114	6.62911	1.8017	9.83e-05	0.00011234	3.94947	up
	ECD_03512	122.45	57.2944	1.0957	3.76e-12	2.52e-11	10.5986	up
	ECD_04064	41.1545	18.9403	1.1196	4.65e-05	5.92e-05	4.22768	up
	ECD_04113	114.949	55.4004	1.053	4.34e-11	2.49e-10	9.6038	up
	ECD_t00056	16.624	7.10261	1.2268	0.0066308	0.0039082	2.40802	up
	ECD_00001	12.1639	23.2019	-0.93164	0.32405	0.10016	0.999306	None
	ECD_00002	428.98	716.891	-0.74084	0.00055688	0.00048034	3.31845	None
	ECD_00003	108.461	141.105	-0.37959	0.72549	0.18935	0.722735	None
	ECD_00004	182.661	190.35	-0.059485	0.0096996	0.0054187	2.2661	None
	ECD_00005	76.0244	100.857	-0.40778	0.86867	0.21743	0.662681	None
	ECD_00006	71.767	58.7149	0.28959	0.0035846	0.0023369	2.63136	None
	ECD_00007	118.598	89.9664	0.39862	2.44e-05	3.44e-05	4.46344	None
	ECD_00009	56.3594	66.2911	-0.23416	0.41944	0.1234	0.908685	None
	ECD_00010	53.1157	58.7149	-0.14459	0.27057	0.086459	1.06319	None
	ECD_00011	100.758	98.0161	0.039799	0.0175	0.0088972	2.05075	None
	ECD_00012	15.4076	14.2052	0.11722	0.28754	0.090847	1.04169	None
	ECD_00013	15.4076	12.7847	0.26922	0.18796	0.064125	1.19297	None
	ECD_00015	165.632	183.247	-0.14581	0.052609	0.022191	1.65382	None
	ECD_00016	0	0	-2.2238	0.56126	0.15502	0.809612	None
	ECD_00017	3.8519	2.36754	0.70218	0.32626	0.10075	0.996755	None
	ECD_00018	131.573	132.109	-0.0058631	0.013202	0.0070417	2.15232	None
	ECD_00019	77.2407	80.4963	-0.05956	0.092674	0.035585	1.44873	None
	ECD_00020	68.5233	61.556	0.1547	0.017439	0.0088823	2.05147	None
	ECD_00021	90.4183	80.0228	0.1762	0.0048247	0.0029807	2.52568	None
	ECD_00022	34.6671	26.5164	0.38668	0.024192	0.011562	1.93697	None
	ECD_00023	4.86556	3.31455	0.55379	0.32441	0.10024	0.998959	None
	ECD_00024	6.48741	2.84105	1.1912	0.094909	0.036304	1.44005	None
	ECD_00025	15.4076	16.0993	-0.063352	0.45686	0.13227	0.878539	None
	ECD_00026	4.05463	5.68209	-0.48685	0.96275	0.2357	0.62764	None
	ECD_00027	401.814	218.287	0.8803	2.76e-29	4.41e-28	27.3556	None
	ECD_00028	9.93385	10.8907	-0.13267	0.62101	0.16769	0.775493	None
	ECD_00029	119.003	177.092	-0.57349	0.44038	0.12825	0.891943	None
	ECD_00030	467.296	764.715	-0.71058	0.0012862	0.00098653	3.00589	None
	ECD_00031	46.4255	60.609	-0.38461	0.8322	0.21063	0.67648	None
	ECD_00032	35.8835	56.3474	-0.65103	0.49289	0.14035	0.852788	None
	ECD_00033	133.195	140.632	-0.078386	0.035142	0.015765	1.80231	None
	ECD_00034	35.8835	56.8209	-0.6631	0.46713	0.13449	0.87131	None
	ECD_00035	143.737	149.155	-0.053383	0.0199	0.009853	2.00643	None
	ECD_00036	166.443	234.386	-0.49386	0.72771	0.18971	0.72191	None
	ECD_00037	507.235	761.874	-0.5869	0.078097	0.030909	1.50992	None
	ECD_00038	114.746	89.9664	0.35099	7.85e-05	9.28e-05	4.03245	None
	ECD_00039	279.161	176.145	0.66434	4.11e-16	3.71e-15	14.4306	None
	ECD_00040	91.432	73.3937	0.31704	0.00068776	0.00057555	3.23992	None
	ECD_00041	143.737	114.115	0.33294	1.47e-05	2.23e-05	4.6517	None
	ECD_00042	69.7397	66.7646	0.062897	0.039121	0.017237	1.76354	None
	ECD_00043	114.138	110.801	0.04281	0.01098	0.0060175	2.22058	None
	ECD_00044	93.8647	84.2844	0.15532	0.0053524	0.003264	2.48625	None
	ECD_00045	66.6987	51.1388	0.38324	0.0018364	0.0013281	2.87677	None
	ECD_00046	38.3163	23.6754	0.69457	0.0020722	0.0014669	2.8336	None
	ECD_00047	118.801	68.1851	0.80102	5.82e-09	2.16e-08	7.66555	None
	ECD_00048	5.67649	1.89403	1.5835	0.070333	0.028465	1.54569	None
	ECD_00049	112.313	84.7579	0.40611	3.5e-05	4.66e-05	4.33161	None
	ECD_00050	35.478	25.0959	0.49947	0.011088	0.0060735	2.21656	None
	ECD_00051	201.313	173.777	0.2122	9.76e-06	1.57e-05	4.8041	None
	ECD_00052	112.719	104.645	0.10722	0.0046493	0.0028982	2.53787	None
	ECD_00053	111.502	138.738	-0.31529	0.4804	0.13766	0.861192	None
	ECD_00054	37.7081	71.4996	-0.92306	0.088504	0.034322	1.46443	None
	ECD_00056	116.571	116.483	0.0010872	0.017939	0.0090788	2.04197	None
	ECD_00057	184.283	289.313	-0.65071	0.12075	0.044452	1.35211	None
	ECD_00059	178.404	150.575	0.24466	1.39e-05	2.13e-05	4.67162	None
	ECD_00060	65.2796	51.1388	0.35221	0.0028589	0.0019312	2.71417	None
	ECD_00061	166.443	178.512	-0.101	0.026559	0.012503	1.90299	None
	ECD_00062	134.411	121.691	0.14342	0.001063	0.00083629	3.07764	None
	ECD_00063	27.3688	15.1522	0.853	0.0039166	0.0025139	2.59965	None
	ECD_00064	61.0222	42.1422	0.53407	0.00059772	0.00050797	3.29416	None
	ECD_00065	81.0926	45.4567	0.83508	9e-07	1.97e-06	5.70553	None
	ECD_00067	93.662	89.0194	0.073344	0.014867	0.0077759	2.10925	None
	ECD_00068	91.0265	65.344	0.47823	6.57e-05	7.96e-05	4.09909	None
	ECD_00069	38.7217	27.4634	0.49563	0.0081829	0.0046565	2.33194	None
	ECD_00070	76.2271	63.9235	0.25396	0.0040592	0.002591	2.58653	None
	ECD_00071	171.105	142.052	0.26846	1.17e-05	1.83e-05	4.73755	None
	ECD_00072	167.051	120.271	0.474	7.18e-08	2.1e-07	6.67778	None
	ECD_00073	110.894	145.367	-0.39051	0.76797	0.1983	0.702677	None
	ECD_00074	236.385	318.197	-0.42878	0.90357	0.22492	0.647972	None
	ECD_00075	146.778	169.042	-0.20375	0.13772	0.04954	1.30504	None
	ECD_00076	287.879	371.23	-0.36685	0.49371	0.14051	0.852293	None
	ECD_00077	3.44644	1.89403	0.86365	0.30292	0.094698	1.02366	None
	ECD_00078	153.062	104.645	0.54861	3.72e-08	1.14e-07	6.9431	None
	ECD_00079	321.938	389.697	-0.27557	0.11886	0.043883	1.3577	None
	ECD_00080	134.208	110.327	0.28268	7.81e-05	9.24e-05	4.03433	None
	ECD_00082	93.8647	144.42	-0.62161	0.34366	0.10509	0.978439	None
	ECD_00083	109.475	216.866	-0.9862	0.0008975	0.00072142	3.14181	None
	ECD_00084	34.8698	55.4004	-0.66792	0.46347	0.13374	0.873739	None
	ECD_00085	121.436	213.078	-0.81119	0.021528	0.010468	1.98014	None
	ECD_00086	119.409	225.39	-0.91651	0.0028222	0.0019106	2.71883	None
	ECD_00088	110.894	144.893	-0.38581	0.74828	0.19428	0.711572	None
	ECD_00089	149.413	214.499	-0.52166	0.60664	0.16444	0.783993	None
	ECD_00090	113.732	138.264	-0.28178	0.37157	0.11188	0.951248	None
	ECD_00091	155.698	235.807	-0.59886	0.28935	0.09125	1.03977	None
	ECD_00092	214.896	349.449	-0.70144	0.035331	0.015836	1.80035	None
	ECD_00093	107.853	204.082	-0.92008	0.0042172	0.0026722	2.57313	None
	ECD_00094	94.4729	164.307	-0.79842	0.050861	0.021621	1.66512	None
	ECD_00095	222.194	326.247	-0.55414	0.37118	0.11182	0.951481	None
	ECD_00097	586.705	1143.05	-0.96218	2.49e-13	1.79e-12	11.7471	None
	ECD_00098	73.7943	133.056	-0.85045	0.045856	0.019793	1.70349	None
	ECD_00099	374.445	496.236	-0.40627	0.70219	0.18443	0.734168	None
	ECD_00100	204.759	143.473	0.51315	6.57e-10	2.98e-09	8.52578	None
	ECD_00101	59.1976	59.1885	0.00022383	0.092256	0.035459	1.45027	None
	ECD_00102	40.9518	61.0825	-0.57683	0.6423	0.17227	0.76379	None
	ECD_00103	35.0726	44.5097	-0.34378	0.75701	0.196	0.707744	None
	ECD_00104	124.477	125.953	-0.017004	0.018587	0.0093251	2.03035	None
	ECD_00105	101.163	98.0161	0.045593	0.016087	0.0082995	2.08095	None
	ECD_00106	43.79	50.6653	-0.2104	0.43002	0.12601	0.899595	None
	ECD_00107	16.8267	13.2582	0.34387	0.13349	0.048219	1.31678	None
	ECD_00108	105.623	125.48	-0.24853	0.30203	0.094521	1.02447	None
	ECD_00109	43.3846	59.1885	-0.44813	0.98735	0.24031	0.619228	None
	ECD_00110	216.112	226.81	-0.069707	0.0060831	0.0036286	2.44026	None
	ECD_00111	358.43	428.998	-0.25928	0.071857	0.028969	1.53807	None
	ECD_00112	111.097	123.585	-0.15369	0.12177	0.044765	1.34906	None
	ECD_00113	1416.08	1970.27	-0.47649	0.50742	0.14378	0.842302	None
	ECD_00114	743.822	1060.66	-0.51193	0.31529	0.097743	1.00991	None
	ECD_00115	1053.6	1795.54	-0.7691	2.6e-09	1.02e-08	7.9914	None
	ECD_00116	100.149	98.9631	0.017192	0.023394	0.011263	1.94835	None
	ECD_00117	2067.05	3779.06	-0.87045	7.93e-29	1.21e-27	26.9172	None
	ECD_00118	147.183	178.039	-0.27458	0.28895	0.091157	1.04021	None
	ECD_00119	106.029	152.469	-0.52407	0.65468	0.17474	0.757608	None
	ECD_00120	122.653	162.887	-0.40929	0.84052	0.21228	0.673091	None
	ECD_00122	285.649	276.055	0.049287	4.64e-05	5.92e-05	4.22768	None
	ECD_00123	428.372	412.899	0.053076	5.09e-07	1.2e-06	5.92082	None
	ECD_00124	82.9172	93.7545	-0.17722	0.21745	0.07247	1.13984	None
	ECD_00125	257.064	477.769	-0.89419	3.19e-05	4.29e-05	4.36754	None
	ECD_00126	170.092	169.989	0.00087052	0.0042652	0.0026927	2.56981	None
	ECD_00127	66.0905	81.4433	-0.30135	0.54798	0.15304	0.815195	None
	ECD_00128	55.7512	66.7646	-0.26008	0.47968	0.13754	0.861571	None
	ECD_00129	98.7303	110.327	-0.16022	0.15345	0.054112	1.26671	None
	ECD_00130	170.092	192.244	-0.17663	0.076683	0.030454	1.51636	None
	ECD_00131	257.266	205.976	0.32079	1.07e-08	3.77e-08	7.42366	None
	ECD_00132	112.313	138.738	-0.30483	0.44455	0.12928	0.888469	None
	ECD_00133	102.177	100.384	0.025543	0.019917	0.009853	2.00643	None
	ECD_00134	190.77	151.522	0.33231	6.09e-07	1.4e-06	5.85387	None
	ECD_00135	49.0611	40.7217	0.26878	0.018863	0.0094315	2.02542	None
	ECD_00136	10.3393	9.94366	0.056291	0.43256	0.1266	0.897566	None
	ECD_00137	15.0021	11.8377	0.34178	0.15749	0.055269	1.25752	None
	ECD_00138	187.527	129.741	0.53146	1.92e-09	7.82e-09	8.10679	None
	ECD_00139	34.8698	24.6224	0.50201	0.011613	0.0063019	2.20053	None
	ECD_00140	34.2616	37.4071	-0.12672	0.34987	0.10655	0.972447	None
	ECD_00141	26.9633	25.5694	0.076578	0.18878	0.064363	1.19136	None
	ECD_00142	153.468	203.135	-0.4045	0.79773	0.20441	0.689498	None
	ECD_00143	45.8173	45.4567	0.0114	0.12964	0.047009	1.32782	None
	ECD_00144	300.448	405.796	-0.43364	0.92674	0.22948	0.639255	None
	ECD_00146	25.5442	31.2515	-0.29093	0.68905	0.18167	0.740717	None
	ECD_00147	204.556	175.198	0.22351	6.01e-06	1.05e-05	4.97881	None
	ECD_00148	257.875	268.952	-0.060681	0.0021823	0.0015334	2.81434	None
	ECD_00149	157.522	127.374	0.30649	1.07e-05	1.72e-05	4.76447	None
	ECD_00150	30.207	22.2549	0.44076	0.026404	0.012447	1.90494	None
	ECD_00151	24.936	17.5198	0.50924	0.031731	0.014466	1.83965	None
	ECD_00152	245.913	176.145	0.48139	4.71e-11	2.67e-10	9.57349	None
	ECD_00153	280.175	319.618	-0.19002	0.030526	0.014046	1.85245	None
	ECD_00154	167.659	156.258	0.1016	0.00062591	0.00052976	3.27592	None
	ECD_00155	112.111	175.198	-0.64406	0.242	0.078859	1.10315	None
	ECD_00156	84.5391	71.4996	0.24168	0.0028897	0.0019462	2.71081	None
	ECD_00157	47.2365	39.7746	0.24805	0.024758	0.011789	1.92852	None
	ECD_00158	171.105	248.118	-0.53614	0.51257	0.14489	0.838962	None
	ECD_00159	176.579	165.254	0.095629	0.00051071	0.00044871	3.34803	None
	ECD_00160	336.332	288.84	0.21962	7.75e-09	2.8e-08	7.55284	None
	ECD_00161	173.133	133.529	0.37472	6.51e-07	1.48e-06	5.82974	None
	ECD_00163	33.8562	31.725	0.093799	0.1293	0.046952	1.32835	None
	ECD_00164	245.103	440.836	-0.84686	0.00031215	0.00029713	3.52705	None
	ECD_00165	187.527	293.575	-0.64663	0.12519	0.045715	1.33994	None
	ECD_00166	79.4708	95.6485	-0.26732	0.417	0.12279	0.910837	None
	ECD_00167	1049.54	1355.18	-0.36872	0.20199	0.068224	1.16606	None
	ECD_00168	604.546	551.163	0.13337	8.11e-12	5.3e-11	10.2757	None
	ECD_00169	247.535	313.936	-0.34283	0.40669	0.12054	0.918869	None
	ECD_00170	165.834	300.204	-0.8562	0.0023755	0.0016469	2.78333	None
	ECD_00171	98.933	138.738	-0.48784	0.81345	0.20741	0.68317	None
	ECD_00172	191.581	209.764	-0.13081	0.028978	0.013477	1.87041	None
	ECD_00173	122.45	116.009	0.07795	0.0049931	0.0030701	2.51285	None
	ECD_00174	169.889	298.783	-0.81451	0.0060514	0.0036138	2.44204	None
	ECD_00175	428.169	688.954	-0.68623	0.0052983	0.0032348	2.49015	None
	ECD_00177	182.661	223.496	-0.29108	0.28501	0.090136	1.0451	None
	ECD_00178	120.22	154.363	-0.36066	0.63306	0.17032	0.768734	None
	ECD_00179	138.263	109.38	0.33806	1.92e-05	2.8e-05	4.55284	None
	ECD_00180	118.598	136.37	-0.20145	0.17814	0.061298	1.21255	None
	ECD_00181	56.5621	62.0295	-0.13312	0.23871	0.077934	1.10827	None
	ECD_00182	441.752	634.974	-0.52346	0.36486	0.11015	0.958015	None
	ECD_00183	181.648	196.979	-0.1169	0.026719	0.012556	1.90115	None
	ECD_00184	213.882	193.191	0.14679	3.32e-05	4.43e-05	4.3536	None
	ECD_00185	64.4687	60.609	0.089067	0.037852	0.016756	1.77583	None
	ECD_00186	169.484	142.052	0.25472	1.79e-05	2.65e-05	4.57675	None
	ECD_00187	18.4486	44.0362	-1.2552	0.032664	0.01482	1.82915	None
	ECD_00188	41.7627	64.397	-0.62478	0.52008	0.14665	0.833718	None
	ECD_00189	66.2932	55.8739	0.24669	0.0079271	0.0045333	2.34359	None
	ECD_00190	11.5557	11.3642	0.024111	0.43502	0.12704	0.89606	None
	ECD_00191	174.957	196.032	-0.16409	0.060703	0.025066	1.60091	None
	ECD_00192	64.4687	55.4004	0.2187	0.011589	0.0062978	2.20081	None
	ECD_00193	270.647	235.333	0.20171	4.3e-07	1.03e-06	5.98716	None
	ECD_00194	57.5758	43.0892	0.41814	0.0027126	0.0018473	2.73346	None
	ECD_00195	52.3048	88.5459	-0.75948	0.19889	0.067389	1.17141	None
	ECD_00196	462.836	687.533	-0.57093	0.13591	0.048959	1.31017	None
	ECD_00197	53.3184	62.0295	-0.21832	0.39958	0.11873	0.92544	None
	ECD_00198	77.4435	110.327	-0.51057	0.75095	0.19477	0.710478	None
	ECD_00199	11.5557	8.52314	0.43915	0.17035	0.059108	1.22835	None
	ECD_00200	86.3637	73.8672	0.22549	0.0031949	0.0021161	2.67446	None
	ECD_00201	136.236	125.006	0.12411	0.0013853	0.0010532	2.97749	None
	ECD_00203	59.1976	102.278	-0.78888	0.1332	0.048132	1.31757	None
	ECD_00204	108.664	140.632	-0.37205	0.6948	0.18295	0.737668	None
	ECD_00205	104.204	112.695	-0.11301	0.08972	0.034689	1.45981	None
	ECD_00206	101.974	112.221	-0.13815	0.11929	0.044008	1.35647	None
	ECD_00207	42.5736	61.0825	-0.5208	0.78582	0.20213	0.694369	None
	ECD_00208	93.662	121.218	-0.37207	0.71574	0.18733	0.727393	None
	ECD_00209	131.37	104.645	0.32813	3.78e-05	4.99e-05	4.3019	None
	ECD_00210	5.47375	2.36754	1.2091	0.12209	0.044868	1.34806	None
	ECD_00211	NA	NA	NA	NA	NA	NA	None
	ECD_00212	147.183	107.486	0.45346	7.03e-07	1.58e-06	5.80134	None
	ECD_00213	15.0021	18.9403	-0.33629	0.82801	0.20984	0.678112	None
	ECD_00214	79.2681	74.3407	0.092588	0.020542	0.010086	1.99628	None
	ECD_00215	122.45	103.698	0.2398	0.00034765	0.00032497	3.48816	None
	ECD_00216	264.97	219.234	0.27336	4.05e-08	1.23e-07	6.91009	None
	ECD_00217	108.461	139.685	-0.36499	0.66713	0.17735	0.751169	None
	ECD_00218	98.7303	101.331	-0.037505	0.045226	0.019546	1.70894	None
	ECD_00219	159.753	275.108	-0.78416	0.015049	0.0078576	2.10471	None
	ECD_00220	6.69014	12.3112	-0.87986	0.51703	0.14591	0.835915	None
	ECD_00221	32.6398	52.5593	-0.68732	0.43937	0.12799	0.892824	None
	ECD_00222	102.785	89.9664	0.19217	0.0021122	0.0014902	2.82676	None
	ECD_00223	61.4277	43.0892	0.51156	0.00073042	0.00060733	3.21658	None
	ECD_00224	130.356	90.9135	0.5199	7.17e-07	1.61e-06	5.79317	None
	ECD_00225	78.2544	58.2414	0.42613	0.0004261	0.00038413	3.41552	None
	ECD_00226	74.6052	67.2381	0.15	0.013774	0.0072795	2.1379	None
	ECD_00227	19.665	18.9403	0.054168	0.28096	0.089122	1.05002	None
	ECD_00228	15.0021	8.52314	0.81571	0.036812	0.016366	1.78606	None
	ECD_00229	25.3415	22.2549	0.18738	0.12951	0.046987	1.32802	None
	ECD_00230	10.3393	8.04963	0.36115	0.23076	0.075814	1.12025	None
	ECD_00231	18.0431	14.6787	0.29772	0.14035	0.050208	1.29923	None
	ECD_00232	303.084	601.828	-0.98963	2.63e-08	8.38e-08	7.07676	None
	ECD_00233	101.163	97.5426	0.052579	0.014754	0.0077317	2.11173	None
	ECD_00234	95.0811	121.218	-0.35037	0.63382	0.17046	0.768378	None
	ECD_00235	96.9057	152.943	-0.65834	0.24276	0.078981	1.10248	None
	ECD_00236	0	0	-0.63885	0.93317	0.23068	0.63699	None
	ECD_00237	5.67649	5.20858	0.12411	0.51396	0.1452	0.838033	None
	ECD_00238	105.826	76.2347	0.47317	1.84e-05	2.7e-05	4.56864	None
	ECD_00239	116.165	155.31	-0.41898	0.88803	0.22166	0.654313	None
	ECD_00240	142.52	168.095	-0.23811	0.20745	0.069653	1.15706	None
	ECD_00241	51.2911	41.6687	0.29975	0.012704	0.0068148	2.16655	None
	ECD_00242	54.1293	38.8276	0.47933	0.0020629	0.001462	2.83505	None
	ECD_00243	112.922	107.486	0.071169	0.0077195	0.0044341	2.35319	None
	ECD_00244	34.6671	39.7746	-0.19828	0.46107	0.13311	0.875789	None
	ECD_00245	14.5967	15.6258	-0.098286	0.50819	0.14392	0.841879	None
	ECD_00246	211.652	244.803	-0.20993	0.082133	0.032163	1.49264	None
	ECD_00247	34.4644	25.0959	0.45765	0.015963	0.0082596	2.08304	None
	ECD_00248	29.1934	39.7746	-0.44621	0.99405	0.24171	0.616705	None
	ECD_00249	107.65	77.6552	0.4712	1.61e-05	2.43e-05	4.61439	None
	ECD_00250	229.087	174.724	0.39081	5.9e-09	2.18e-08	7.66154	None
	ECD_00251	12.5694	7.57612	0.73038	0.070589	0.028547	1.54444	None
	ECD_00252	36.0862	27.4634	0.39394	0.020508	0.010075	1.99675	None
	ECD_00253	93.2565	68.1851	0.45175	8.08e-05	9.49e-05	4.02273	None
	ECD_00254	54.1293	49.7183	0.12263	0.044344	0.019196	1.71679	None
	ECD_00255	32.4371	32.672	-0.010413	0.22299	0.073686	1.13262	None
	ECD_00256	205.57	162.413	0.33996	1.76e-07	4.64e-07	6.33348	None
	ECD_00257	94.0675	74.8142	0.33038	0.00047355	0.00042209	3.37459	None
	ECD_00258	93.0538	70.5526	0.39937	0.00018312	0.00018862	3.72441	None
	ECD_00259	2.83824	4.26157	-0.58639	0.89556	0.22325	0.651209	None
	ECD_00260	133.803	112.695	0.24769	0.00015868	0.00016798	3.77474	None
	ECD_00261	149.008	105.592	0.49688	2.06e-07	5.32e-07	6.27409	None
	ECD_00262	62.4413	72.4467	-0.21442	0.35405	0.10761	0.968147	None
	ECD_00263	173.133	129.741	0.41624	2.1e-07	5.4e-07	6.26761	None
	ECD_00264	211.246	135.897	0.63642	4.16e-12	2.77e-11	10.5575	None
	ECD_00265	54.3321	55.8739	-0.04037	0.14001	0.050122	1.29997	None
	ECD_00266	58.184	44.9832	0.37123	0.0040587	0.002591	2.58653	None
	ECD_00267	114.341	107.96	0.082845	0.0062182	0.0036943	2.43247	None
	ECD_00268	84.7418	118.377	-0.48224	0.84885	0.21368	0.670236	None
	ECD_00269	34.0589	46.8773	-0.46086	0.95716	0.23459	0.629691	None
	ECD_00270	172.727	139.685	0.30632	4.06e-06	7.38e-06	5.13194	None
	ECD_00271	175.566	148.208	0.24439	1.64e-05	2.46e-05	4.60906	None
	ECD_00272	73.997	71.9732	0.040009	0.041651	0.018204	1.73983	None
	ECD_00273	108.259	62.0295	0.80346	2.61e-08	8.33e-08	7.07935	None
	ECD_00274	72.7807	73.3937	-0.012101	0.068933	0.027997	1.55289	None
	ECD_00275	42.9791	35.9866	0.25618	0.030488	0.014041	1.8526	None
	ECD_00276	114.341	107.486	0.089186	0.0056755	0.0034188	2.46613	None
	ECD_00277	101.771	65.344	0.6392	1.43e-06	2.95e-06	5.53018	None
	ECD_00278	60.414	41.6687	0.53592	0.00062422	0.00052877	3.27673	None
	ECD_00279	93.2565	99.9101	-0.099426	0.095457	0.036473	1.43803	None
	ECD_00280	178.607	177.565	0.008435	0.002935	0.0019716	2.70518	None
	ECD_00281	49.872	35.5131	0.48988	0.0028291	0.001914	2.71806	None
	ECD_00282	22.3005	28.4105	-0.34935	0.81562	0.20776	0.682438	None
	ECD_00283	79.4708	88.5459	-0.156	0.19401	0.065866	1.18134	None
	ECD_00284	97.5139	142.526	-0.54754	0.57797	0.15866	0.799533	None
	ECD_00285	182.864	145.84	0.32638	1.22e-06	2.59e-06	5.5867	None
	ECD_00286	77.8489	66.2911	0.23186	0.0047614	0.002949	2.53033	None
	ECD_00287	58.7922	50.6653	0.21463	0.016504	0.008476	2.07181	None
	ECD_00288	75.4162	93.281	-0.30671	0.53644	0.15053	0.822377	None
	ECD_00289	249.563	241.962	0.044619	0.00016076	0.00017001	3.76953	None
	ECD_00290	166.645	146.787	0.18305	0.00011145	0.00012526	3.90219	None
	ECD_00291	158.739	203.608	-0.35914	0.57651	0.15835	0.800382	None
	ECD_00292	53.7239	49.7183	0.11179	0.048999	0.020924	1.67936	None
	ECD_00293	41.3573	73.3937	-0.82752	0.16005	0.05604	1.2515	None
	ECD_00295	99.5412	135.423	-0.44411	0.99792	0.24231	0.615629	None
	ECD_00298	2295.12	4302.76	-0.90669	1.29e-37	2.74e-36	35.5622	None
	ECD_00299	NA	NA	NA	NA	NA	NA	None
	ECD_00300	105.015	106.066	-0.014363	0.029686	0.013744	1.86189	None
	ECD_00301	136.438	124.532	0.13173	0.0012005	0.00092904	3.03197	None
	ECD_00302	58.7922	48.7713	0.26959	0.010077	0.0055895	2.25263	None
	ECD_00303	68.9288	57.2944	0.26671	0.005498	0.0033371	2.47663	None
	ECD_00304	42.3709	50.1918	-0.24438	0.50472	0.14314	0.844239	None
	ECD_00305	30.8152	36.4601	-0.24268	0.56626	0.15603	0.806792	None
	ECD_00306	160.361	133.529	0.26417	2.43e-05	3.44e-05	4.46344	None
	ECD_00307	135.019	98.9631	0.4482	2.27e-06	4.49e-06	5.34775	None
	ECD_00308	136.641	118.85	0.20124	0.0003316	0.00031221	3.50555	None
	ECD_00309	94.6757	84.7579	0.15965	0.0048758	0.0030087	2.52162	None
	ECD_00310	106.231	100.857	0.074897	0.0092953	0.0052208	2.28226	None
	ECD_00311	16.2185	17.9933	-0.14982	0.54938	0.15329	0.814486	None
	ECD_00312	39.7354	45.9302	-0.20902	0.44965	0.13055	0.884223	None
	ECD_00313	NA	NA	NA	NA	NA	NA	None
	ECD_00314	5.27102	2.36754	1.1547	0.13859	0.049766	1.30307	None
	ECD_00315	112.111	129.268	-0.20544	0.19757	0.066988	1.174	None
	ECD_00316	110.083	138.738	-0.33376	0.54709	0.15294	0.815479	None
	ECD_00317	48.0474	40.2481	0.25554	0.022261	0.010788	1.96706	None
	ECD_00318	148.197	191.297	-0.3683	0.62989	0.1696	0.770574	None
	ECD_00319	272.066	455.514	-0.74354	0.0055219	0.0033452	2.47558	None
	ECD_00320	17.8404	16.0993	0.14815	0.22972	0.075495	1.12208	None
	ECD_00321	172.525	178.039	-0.04539	0.0093379	0.0052363	2.28098	None
	ECD_00322	39.9381	25.0959	0.67031	0.0020005	0.0014269	2.84561	None
	ECD_00323	124.477	173.777	-0.48136	0.82146	0.2088	0.68027	None
	ECD_00324	105.623	87.1254	0.27776	0.00049474	0.00043668	3.35984	None
	ECD_00325	161.374	175.198	-0.11857	0.037691	0.016699	1.77731	None
	ECD_00326	32.4371	28.884	0.16737	0.095592	0.036511	1.43758	None
	ECD_00327	59.6031	57.7679	0.045119	0.064916	0.026605	1.57504	None
	ECD_00328	144.75	175.198	-0.27542	0.2953	0.092848	1.03223	None
	ECD_00329	36.6944	63.9235	-0.80079	0.22038	0.073169	1.13567	None
	ECD_00330	75.2134	75.2877	-0.001424	0.05859	0.024339	1.6137	None
	ECD_00331	34.2616	49.2448	-0.52338	0.80102	0.20509	0.688056	None
	ECD_00332	92.2429	71.9732	0.35798	0.00036038	0.00033476	3.47527	None
	ECD_00333	177.187	158.625	0.15966	0.00011744	0.0001309	3.88306	None
	ECD_00334	57.9812	67.2381	-0.21369	0.37038	0.11164	0.95218	None
	ECD_00335	78.6599	147.734	-0.90931	0.017129	0.0087413	2.05842	None
	ECD_00336	15.8131	38.8276	-1.296	0.036453	0.016241	1.78939	None
	ECD_00337	100.149	119.797	-0.25844	0.33931	0.10419	0.982174	None
	ECD_00338	136.641	245.277	-0.84402	0.0075572	0.0043601	2.3605	None
	ECD_00339	50.6829	53.0329	-0.065387	0.17936	0.061618	1.21029	None
	ECD_00340	3.8519	3.78806	0.024111	0.65221	0.17432	0.758653	None
	ECD_00341	NA	NA	NA	NA	NA	NA	None
	ECD_00342	134.817	156.731	-0.21729	0.17849	0.061368	1.21206	None
	ECD_00343	142.115	137.317	0.049545	0.0040538	0.0025907	2.58658	None
	ECD_00344	164.415	120.744	0.44539	1.96e-07	5.09e-07	6.29328	None
	ECD_00345	206.989	219.234	-0.082918	0.0094368	0.0052832	2.2771	None
	ECD_00346	66.6987	68.1851	-0.031798	0.095434	0.036473	1.43803	None
	ECD_00347	169.078	179.459	-0.085967	0.019942	0.009853	2.00643	None
	ECD_00348	108.664	107.486	0.015724	0.018551	0.0093161	2.03077	None
	ECD_00349	132.384	163.36	-0.30333	0.40158	0.11916	0.92387	None
	ECD_00350	126.099	125.953	0.0016719	0.013712	0.0072544	2.1394	None
	ECD_00351	159.955	142.526	0.16645	0.00021891	0.00021776	3.66202	None
	ECD_00352	63.0495	52.0858	0.27559	0.0072674	0.0042188	2.37481	None
	ECD_00353	110.489	114.115	-0.046593	0.038051	0.016829	1.77394	None
	ECD_00354	131.776	134.476	-0.029268	0.018417	0.0092622	2.03329	None
	ECD_00355	140.493	162.413	-0.20917	0.15539	0.054649	1.26242	None
	ECD_00356	218.139	264.691	-0.27906	0.20847	0.069951	1.15521	None
	ECD_00357	138.06	151.049	-0.12972	0.062902	0.025897	1.58675	None
	ECD_00358	78.4571	99.9101	-0.34873	0.65977	0.17573	0.755154	None
	ECD_00359	89.2019	116.009	-0.37909	0.74831	0.19428	0.711572	None
	ECD_00360	56.9676	40.2481	0.50122	0.0012664	0.00097273	3.01201	None
	ECD_00361	57.1703	66.7646	-0.22382	0.39432	0.11747	0.930073	None
	ECD_00362	83.3227	156.731	-0.91151	0.013658	0.0072331	2.14068	None
	ECD_00363	75.4162	122.165	-0.69588	0.22301	0.073686	1.13262	None
	ECD_00364	203.948	152.469	0.41968	1.58e-08	5.37e-08	7.27003	None
	ECD_00365	34.6671	33.1455	0.064753	0.14449	0.051388	1.28914	None
	ECD_00366	79.6735	126.9	-0.67152	0.25984	0.083417	1.07875	None
	ECD_00367	140.898	176.618	-0.32598	0.4663	0.13433	0.871827	None
	ECD_00368	144.75	171.883	-0.24786	0.22543	0.074346	1.12874	None
	ECD_00369	64.0632	92.334	-0.52737	0.71726	0.18754	0.726906	None
	ECD_00370	37.7081	57.7679	-0.61539	0.56286	0.15534	0.808717	None
	ECD_00371	280.175	254.274	0.13995	2.59e-06	5.02e-06	5.2993	None
	ECD_00372	58.5894	83.8108	-0.5165	0.76357	0.1974	0.704653	None
	ECD_00373	76.2271	138.738	-0.86398	0.03557	0.015916	1.79817	None
	ECD_00374	146.575	136.844	0.09911	0.0014497	0.0010941	2.96094	None
	ECD_00375	125.085	166.201	-0.41002	0.84232	0.21263	0.672375	None
	ECD_00376	239.832	178.986	0.42218	8.01e-10	3.58e-09	8.44612	None
	ECD_00377	43.9928	80.9698	-0.88012	0.096391	0.036762	1.4346	None
	ECD_00379	276.729	250.486	0.14374	2.61e-06	5.06e-06	5.29585	None
	ECD_00380	43.5873	37.4071	0.2206	0.037438	0.016601	1.77987	None
	ECD_00381	108.259	104.172	0.05552	0.01121	0.0061144	2.21365	None
	ECD_00382	649.755	708.367	-0.1246	4.17e-05	5.42e-05	4.266	None
	ECD_00383	654.823	717.838	-0.13255	5.89e-05	7.26e-05	4.13906	None
	ECD_00384	129.748	107.96	0.26522	0.00014344	0.0001542	3.81192	None
	ECD_00385	60.414	49.7183	0.28111	0.0081633	0.0046479	2.33274	None
	ECD_00386	173.741	236.28	-0.44356	0.99968	0.24262	0.615073	None
	ECD_00387	471.959	453.62	0.057177	1.08e-07	2.99e-07	6.52433	None
	ECD_00389	327.817	440.362	-0.4258	0.86401	0.21648	0.664582	None
	ECD_00390	2.63551	0	1.4766	0.23407	0.076658	1.11544	None
	ECD_00391	266.187	196.506	0.43787	4.93e-11	2.78e-10	9.55596	None
	ECD_00392	468.716	550.216	-0.23129	0.01829	0.0092119	2.03565	None
	ECD_00393	337.143	480.137	-0.51009	0.51089	0.14454	0.840012	None
	ECD_00394	31.6261	37.4071	-0.24219	0.56029	0.155	0.809668	None
	ECD_00395	101.771	82.3903	0.30478	0.00041401	0.00037518	3.42576	None
	ECD_00396	97.1084	112.695	-0.21475	0.24844	0.080509	1.09416	None
	ECD_00398	82.7145	103.225	-0.31958	0.5566	0.15468	0.810566	None
	ECD_00399	27.3688	37.8806	-0.46893	0.94355	0.23232	0.633913	None
	ECD_00400	148.602	131.635	0.17491	0.00031015	0.00029577	3.52905	None
	ECD_00401	89.6074	79.0758	0.18038	0.004762	0.002949	2.53033	None
	ECD_00402	50.6829	57.7679	-0.18877	0.35535	0.10796	0.966737	None
	ECD_00403	166.443	200.767	-0.2705	0.24846	0.080509	1.09416	None
	ECD_00404	78.2544	90.44	-0.20879	0.28826	0.091019	1.04087	None
	ECD_00405	78.8626	152.943	-0.95558	0.0081612	0.0046479	2.33274	None
	ECD_00406	56.9676	70.5526	-0.30856	0.59597	0.16225	0.789815	None
	ECD_00407	45.4119	37.4071	0.27976	0.022041	0.010691	1.97098	None
	ECD_00408	135.83	120.744	0.16985	0.00061946	0.00052516	3.27971	None
	ECD_00409	48.6556	80.9698	-0.73478	0.25541	0.08235	1.08434	None
	ECD_00410	34.0589	43.5627	-0.35506	0.78641	0.20215	0.694326	None
	ECD_00413	481.285	569.156	-0.24193	0.022881	0.011046	1.95679	None
	ECD_00414	220.977	259.482	-0.23174	0.10595	0.039894	1.39909	None
	ECD_00415	68.5233	56.3474	0.28225	0.0047865	0.0029624	2.52836	None
	ECD_00416	249.563	252.38	-0.016193	0.00084144	0.0006827	3.16577	None
	ECD_00417	100.149	73.3937	0.44843	4.65e-05	5.92e-05	4.22768	None
	ECD_00418	43.5873	51.6123	-0.24381	0.49748	0.14135	0.849704	None
	ECD_00419	18.854	16.0993	0.22788	0.16701	0.058144	1.2355	None
	ECD_00420	41.3573	45.9302	-0.1513	0.34137	0.10467	0.980178	None
	ECD_00421	189.149	278.896	-0.56021	0.38362	0.11504	0.939151	None
	ECD_00422	97.3112	179.933	-0.88678	0.011954	0.0064525	2.19027	None
	ECD_00423	83.7282	87.1254	-0.05738	0.078421	0.031014	1.50844	None
	ECD_00424	379.716	610.825	-0.68584	0.0087584	0.0049407	2.30621	None
	ECD_00425	488.583	539.325	-0.14255	0.0007686	0.000634	3.19791	None
	ECD_00426	115.354	92.334	0.32114	0.00012786	0.00013948	3.85549	None
	ECD_00427	137.249	116.483	0.23668	0.00016214	0.00017112	3.7667	None
	ECD_00428	141.101	145.84	-0.047659	0.019372	0.0096351	2.01614	None
	ECD_00429	329.439	302.571	0.12274	6.97e-07	1.57e-06	5.8041	None
	ECD_00430	112.719	80.4963	0.48573	7.75e-06	1.29e-05	4.88941	None
	ECD_00431	346.266	319.144	0.11767	4.5e-07	1.08e-06	5.96658	None
	ECD_00432	105.623	130.215	-0.30196	0.44944	0.13054	0.884256	None
	ECD_00433	78.0517	108.907	-0.48059	0.86105	0.21599	0.665566	None
	ECD_00434	79.8763	129.741	-0.6998	0.20252	0.068308	1.16553	None
	ECD_00435	240.845	424.736	-0.81846	0.00094771	0.00075709	3.12085	None
	ECD_00436	68.1178	58.2414	0.22599	0.0087898	0.004953	2.30513	None
	ECD_00437	71.767	65.8176	0.12485	0.020149	0.0099315	2.00299	None
	ECD_00438	38.1135	72.9202	-0.93601	0.077953	0.030887	1.51022	None
	ECD_00439	105.623	87.5989	0.26994	0.00055955	0.00048122	3.31766	None
	ECD_00440	74.6052	86.1784	-0.20805	0.29833	0.093658	1.02846	None
	ECD_00441	56.5621	65.344	-0.20822	0.3655	0.11026	0.957582	None
	ECD_00442	86.3637	68.6586	0.33098	0.00080421	0.00065867	3.18133	None
	ECD_00443	175.16	306.833	-0.80878	0.0061162	0.0036441	2.43841	None
	ECD_00444	78.0517	118.85	-0.60665	0.4302	0.12603	0.899526	None
	ECD_00446	128.329	116.956	0.13388	0.0016239	0.0012063	2.91854	None
	ECD_00447	332.48	263.744	0.33413	4.13e-11	2.38e-10	9.62342	None
	ECD_00448	324.979	243.856	0.41431	1.27e-12	8.77e-12	11.057	None
	ECD_00449	24.1251	20.8343	0.21157	0.12614	0.046013	1.33712	None
	ECD_00450	111.705	87.5989	0.35071	9.81e-05	0.00011222	3.94993	None
	ECD_00451	10.3393	3.78806	1.4486	0.019605	0.0097416	2.01137	None
	ECD_00452	25.9496	32.672	-0.33234	0.7672	0.1982	0.702896	None
	ECD_00453	50.4802	50.6653	-0.0052815	0.12432	0.045477	1.34221	None
	ECD_00454	56.5621	51.6123	0.13212	0.036931	0.016412	1.78484	None
	ECD_00455	51.2911	53.5064	-0.061002	0.17213	0.059549	1.22513	None
	ECD_00456	146.17	163.36	-0.16041	0.082599	0.032297	1.49084	None
	ECD_00457	183.472	148.681	0.30334	2.21e-06	4.38e-06	5.35853	None
	ECD_00458	68.3206	60.1355	0.1841	0.013219	0.0070474	2.15197	None
	ECD_00459	97.5139	97.5426	-0.00042389	0.03093	0.014188	1.84808	None
	ECD_00460	NA	NA	NA	NA	NA	NA	None
	ECD_00461	125.288	89.9664	0.47779	2.85e-06	5.44e-06	5.2644	None
	ECD_00462	116.773	94.7015	0.30225	0.00016247	0.0001713	3.76624	None
	ECD_00463	77.4435	59.1885	0.38783	0.00074344	0.00061619	3.21029	None
	ECD_00464	198.069	142.999	0.46999	5.1e-09	1.91e-08	7.71897	None
	ECD_00465	84.1336	83.3373	0.013719	0.039079	0.017226	1.76382	None
	ECD_00466	113.53	86.6519	0.38977	4.27e-05	5.55e-05	4.25571	None
	ECD_00467	82.1063	70.5526	0.21879	0.004382	0.0027531	2.56018	None
	ECD_00468	143.939	124.532	0.20894	0.00019696	0.00019955	3.69995	None
	ECD_00469	69.1315	49.2448	0.48937	0.0004419	0.00039631	3.40196	None
	ECD_00470	53.3184	35.5131	0.58628	0.00080939	0.00066186	3.17923	None
	ECD_00471	152.251	107.013	0.50867	1.13e-07	3.11e-07	6.50724	None
	ECD_00472	118.193	89.0194	0.40895	2.07e-05	3e-05	4.52288	None
	ECD_00473	33.8562	21.7813	0.63633	0.0055265	0.0033452	2.47558	None
	ECD_00474	51.0884	48.7713	0.066963	0.075315	0.03006	1.52201	None
	ECD_00476	142.926	164.781	-0.20528	0.14545	0.051696	1.28654	None
	ECD_00477	60.2113	45.4567	0.40554	0.0024601	0.0016965	2.77045	None
	ECD_00478	11.1502	13.7317	-0.30044	0.80389	0.20563	0.686914	None
	ECD_00479	92.0402	155.31	-0.75482	0.093394	0.035816	1.44592	None
	ECD_00480	63.6577	61.0825	0.059577	0.0501	0.021341	1.67079	None
	ECD_00481	20.4759	19.8873	0.042078	0.28206	0.089362	1.04885	None
	ECD_00482	236.385	165.728	0.51232	3.33e-11	1.94e-10	9.7122	None
	ECD_00483	42.1682	29.3575	0.52243	0.0047253	0.0029367	2.53214	None
	ECD_00484	69.1315	51.6123	0.42163	0.00097705	0.00077753	3.10928	None
	ECD_00485	31.6261	21.3078	0.56973	0.010911	0.005986	2.22286	None
	ECD_00486	199.082	225.863	-0.18208	0.060401	0.024959	1.60277	None
	ECD_00487	8.312	7.10261	0.22684	0.35952	0.10879	0.963411	None
	ECD_00488	24.1251	27.9369	-0.21164	0.56007	0.15498	0.809724	None
	ECD_00489	1.21639	0	1.3611	0.43825	0.1277	0.893809	None
	ECD_00490	12.9748	10.4172	0.31675	0.20117	0.068052	1.16716	None
	ECD_00491	2.63551	7.10261	-1.4303	0.31163	0.096957	1.01342	None
	ECD_00492	9.32565	6.62911	0.49239	0.19567	0.066385	1.17793	None
	ECD_00493	38.519	39.3011	-0.029	0.20228	0.068248	1.16591	None
	ECD_00494	184.689	160.519	0.20235	2.92e-05	3.99e-05	4.39903	None
	ECD_00495	55.9539	54.9269	0.026727	0.084234	0.032875	1.48313	None
	ECD_00496	160.766	148.208	0.11734	0.00058959	0.00050189	3.29939	None
	ECD_00497	13.1776	9.94366	0.40623	0.1563	0.05493	1.26019	None
	ECD_00498	NA	NA	NA	NA	NA	NA	None
	ECD_00499	4.86556	2.36754	1.0392	0.17803	0.061282	1.21267	None
	ECD_00500	11.9612	10.4172	0.19939	0.28952	0.09125	1.03977	None
	ECD_00501	7.29834	9.47015	-0.37582	0.92322	0.22872	0.640696	None
	ECD_00502	139.885	105.592	0.40574	3.9e-06	7.13e-06	5.14691	None
	ECD_00503	62.4413	38.3541	0.70312	7.65e-05	9.08e-05	4.04191	None
	ECD_00504	NA	NA	NA	NA	NA	NA	None
	ECD_00505	NA	NA	NA	NA	NA	NA	None
	ECD_00506	5.06829	1.42052	1.8351	0.065729	0.026914	1.57002	None
	ECD_00507	14.3939	16.0993	-0.16153	0.58739	0.16066	0.794092	None
	ECD_00508	NA	NA	NA	NA	NA	NA	None
	ECD_00509	23.7196	18.9403	0.32462	0.081198	0.031893	1.4963	None
	ECD_00510	5.67649	5.68209	-0.001424	0.60338	0.16378	0.785739	None
	ECD_00511	1.82458	0	1.9461	0.256	0.082489	1.0836	None
	ECD_00512	81.9036	69.1321	0.24457	0.0032472	0.0021425	2.66908	None
	ECD_00513	25.1387	15.1522	0.73038	0.010556	0.0058155	2.23541	None
	ECD_00530	19.8677	10.4172	0.93146	0.010128	0.0056099	2.25104	None
	ECD_00531	123.058	110.801	0.15137	0.0015242	0.0011421	2.9423	None
	ECD_00532	107.042	88.5459	0.27368	0.00048382	0.00042872	3.36783	None
	ECD_00533	176.377	190.35	-0.11	0.025968	0.012275	1.91098	None
	ECD_00534	98.933	173.777	-0.81272	0.037172	0.016504	1.78241	None
	ECD_00535	119.206	108.907	0.13037	0.0025207	0.0017302	2.7619	None
	ECD_00536	348.09	314.409	0.14682	1.19e-07	3.25e-07	6.48812	None
	ECD_00537	125.896	118.377	0.088849	0.0037231	0.002409	2.61816	None
	ECD_00538	117.787	104.645	0.17068	0.0014162	0.0010728	2.96948	None
	ECD_00539	137.249	139.685	-0.025376	0.015243	0.0079469	2.0998	None
	ECD_00540	14.1912	18.9403	-0.41646	0.95677	0.23457	0.629728	None
	ECD_00541	4.4601	4.73508	-0.086313	0.7057	0.18512	0.732547	None
	ECD_00542	113.935	105.592	0.10971	0.0042735	0.0026963	2.56923	None
	ECD_00543	24.3278	20.8343	0.22364	0.11854	0.043793	1.3586	None
	ECD_00544	5.47375	1.89403	1.5311	0.080643	0.031727	1.49857	None
	ECD_00545	0	0	-0.22382	0.9192	0.22788	0.642294	None
	ECD_00546	1.62185	3.31455	-1.0312	0.65915	0.17561	0.755451	None
	ECD_00547	7.09561	6.1556	0.20503	0.411	0.12143	0.915674	None
	ECD_00548	NA	NA	NA	NA	NA	NA	None
	ECD_00549	29.3961	21.3078	0.46424	0.025142	0.01195	1.92263	None
	ECD_00550	204.151	141.579	0.52803	4.19e-10	1.98e-09	8.70333	None
	ECD_00551	93.662	63.9235	0.55112	1.6e-05	2.41e-05	4.61798	None
	ECD_00552	0	0	NA	NA	NA	NA	None
	ECD_00553	273.079	197.926	0.46436	8.71e-12	5.62e-11	10.2503	None
	ECD_00554	108.867	82.3903	0.40202	4.96e-05	6.25e-05	4.20412	None
	ECD_00555	175.566	156.731	0.16372	0.00011486	0.00012868	3.89049	None
	ECD_00556	45.6146	28.884	0.65923	0.0010533	0.00083188	3.07994	None
	ECD_00557	92.8511	85.2314	0.12353	0.0083535	0.0047354	2.32464	None
	ECD_00558	118.598	93.281	0.34642	6.47e-05	7.87e-05	4.10403	None
	ECD_00559	79.4708	67.2381	0.24115	0.0038949	0.0025061	2.601	None
	ECD_00560	56.7649	50.6653	0.164	0.028247	0.013196	1.87956	None
	ECD_00561	90.8238	71.9732	0.33561	0.00055121	0.00047584	3.32254	None
	ECD_00562	37.5054	29.831	0.33029	0.027332	0.012803	1.89269	None
	ECD_00563	56.5621	41.6687	0.44087	0.0023779	0.0016474	2.7832	None
	ECD_00564	38.519	30.778	0.32367	0.026433	0.012455	1.90466	None
	ECD_00565	246.116	242.436	0.021736	0.0003355	0.00031532	3.50125	None
	ECD_00566	25.9496	35.9866	-0.47174	0.9389	0.23194	0.634624	None
	ECD_00567	193.609	181.827	0.090578	0.00030869	0.00029493	3.53028	None
	ECD_00568	85.1473	99.4366	-0.22382	0.29855	0.093665	1.02842	None
	ECD_00569	51.8993	51.6123	0.0079992	0.10918	0.040891	1.38837	None
	ECD_00570	32.4371	24.6224	0.39767	0.027453	0.012854	1.89096	None
	ECD_00571	NA	NA	NA	NA	NA	NA	None
	ECD_00572	NA	NA	NA	NA	NA	NA	None
	ECD_00573	72.7807	98.0161	-0.42946	0.94886	0.23329	0.632104	None
	ECD_00575	268.011	446.518	-0.73642	0.0072428	0.0042092	2.3758	None
	ECD_00576	239.223	393.011	-0.71621	0.018587	0.0093251	2.03035	None
	ECD_00577	240.034	174.724	0.45816	1.98e-10	1.01e-09	8.99568	None
	ECD_00578	65.685	48.2978	0.44361	0.0010273	0.00081444	3.08914	None
	ECD_00579	120.625	103.698	0.21814	0.00055935	0.00048122	3.31766	None
	ECD_00580	114.543	82.8638	0.46708	9.34e-06	1.52e-05	4.81816	None
	ECD_00581	21.6923	19.4138	0.1601	0.17754	0.061154	1.21358	None
	ECD_00582	7.7038	10.8907	-0.49945	0.9336	0.23068	0.63699	None
	ECD_00583	56.7649	41.1952	0.46252	0.0018917	0.0013586	2.86691	None
	ECD_00584	34.4644	18.9403	0.86365	0.0011228	0.00087605	3.05747	None
	ECD_00585	6.08195	4.73508	0.36115	0.35803	0.1085	0.96457	None
	ECD_00586	30.8152	21.3078	0.53226	0.01487	0.0077759	2.10925	None
	ECD_00587	NA	NA	NA	NA	NA	NA	None
	ECD_00588	4.25736	4.26157	-0.001424	0.65275	0.17432	0.758653	None
	ECD_00589	211.855	188.456	0.16885	1.97e-05	2.86e-05	4.54363	None
	ECD_00590	91.2292	81.9168	0.15534	0.0060379	0.0036078	2.44276	None
	ECD_00591	113.53	84.7579	0.42165	2.39e-05	3.38e-05	4.47108	None
	ECD_00592	86.9719	80.0228	0.12014	0.011124	0.0060804	2.21607	None
	ECD_00593	30.207	43.0892	-0.51244	0.8385	0.21187	0.673931	None
	ECD_00594	64.0632	62.9765	0.024682	0.065748	0.026914	1.57002	None
	ECD_00595	171.511	158.152	0.11699	0.00038911	0.00035666	3.44775	None
	ECD_00596	258.077	271.32	-0.072191	0.0028897	0.0019462	2.71081	None
	ECD_00597	276.729	481.557	-0.79924	0.00080676	0.00066024	3.1803	None
	ECD_00598	33.8562	30.3045	0.15989	0.092182	0.035459	1.45027	None
	ECD_00599	104.001	98.0161	0.085512	0.0087568	0.0049407	2.30621	None
	ECD_00601	210.03	288.84	-0.45967	0.90112	0.22447	0.648842	None
	ECD_00602	134.614	248.118	-0.8822	0.0034618	0.002264	2.64512	None
	ECD_00603	52.913	71.0261	-0.42473	0.94187	0.23232	0.633913	None
	ECD_00604	136.033	164.307	-0.27244	0.30208	0.094521	1.02447	None
	ECD_00605	38.519	39.3011	-0.029	0.20228	0.068248	1.16591	None
	ECD_00606	28.1797	54.4534	-0.95037	0.11788	0.04363	1.36021	None
	ECD_00607	43.5873	64.397	-0.56309	0.66812	0.17746	0.7509	None
	ECD_00608	33.0453	51.1388	-0.62998	0.55579	0.15462	0.810734	None
	ECD_00609	69.3342	125.953	-0.86125	0.046534	0.020036	1.69819	None
	ECD_00610	67.7124	114.115	-0.753	0.15267	0.053855	1.26877	None
	ECD_00611	406.477	620.295	-0.60978	0.066328	0.027077	1.5674	None
	ECD_00612	121.031	219.234	-0.8571	0.0092681	0.0052084	2.2833	None
	ECD_00613	130.965	122.638	0.094766	0.0028049	0.0019002	2.7212	None
	ECD_00614	72.3752	55.8739	0.37332	0.0013183	0.0010082	2.99645	None
	ECD_00615	244.697	173.304	0.49769	2.73e-11	1.6e-10	9.79588	None
	ECD_00616	136.438	108.907	0.32516	2.85e-05	3.93e-05	4.40561	None
	ECD_00617	65.0769	116.483	-0.8399	0.068286	0.027788	1.55614	None
	ECD_00618	123.058	153.89	-0.32256	0.4838	0.13838	0.858927	None
	ECD_00619	NA	NA	NA	NA	NA	NA	None
	ECD_00620	NA	NA	NA	NA	NA	NA	None
	ECD_00621	38.7217	53.0329	-0.45374	0.97319	0.23781	0.62377	None
	ECD_00622	47.4392	71.0261	-0.58227	0.60248	0.16367	0.786031	None
	ECD_00624	318.897	265.638	0.26363	2.69e-09	1.05e-08	7.97881	None
	ECD_00625	101.771	110.801	-0.12264	0.10293	0.038855	1.41055	None
	ECD_00626	141.912	208.343	-0.55397	0.47556	0.13651	0.864836	None
	ECD_00627	96.9057	136.37	-0.49287	0.79456	0.20369	0.69103	None
	ECD_00628	140.088	266.111	-0.9257	0.00095687	0.00076324	3.11734	None
	ECD_00629	191.581	223.496	-0.22229	0.11645	0.043177	1.36475	None
	ECD_00630	181.648	155.31	0.22599	1.88e-05	2.76e-05	4.55909	None
	ECD_00631	185.297	210.711	-0.18543	0.07353	0.029507	1.53007	None
	ECD_00632	70.5506	73.8672	-0.066275	0.11394	0.042382	1.37282	None
	ECD_00633	81.2954	121.691	-0.58198	0.49627	0.14109	0.850504	None
	ECD_00634	70.9561	96.5956	-0.44503	0.99494	0.24187	0.616418	None
	ECD_00635	62.8468	69.1321	-0.13752	0.22047	0.073174	1.13564	None
	ECD_00636	363.903	326.247	0.15759	3.73e-08	1.14e-07	6.9431	None
	ECD_00637	235.777	347.555	-0.55982	0.33233	0.10235	0.989912	None
	ECD_00638	85.5527	71.4996	0.25888	0.0021905	0.0015381	2.81302	None
	ECD_00639	50.2774	26.9899	0.89749	5.99e-05	7.36e-05	4.13312	None
	ECD_00640	198.272	290.734	-0.55222	0.40668	0.12054	0.918869	None
	ECD_00641	105.015	120.744	-0.20136	0.20498	0.068959	1.16141	None
	ECD_00642	20.2732	18.4668	0.13464	0.20982	0.070268	1.15324	None
	ECD_00643	102.988	102.278	0.0099807	0.02347	0.011279	1.94773	None
	ECD_00644	116.976	200.294	-0.7759	0.042663	0.018601	1.73046	None
	ECD_00645	278.756	457.882	-0.71597	0.011133	0.0060822	2.21594	None
	ECD_00646	53.9266	42.1422	0.35573	0.0065065	0.0038437	2.41525	None
	ECD_00647	81.4981	57.2944	0.50837	0.00010447	0.00011857	3.92603	None
	ECD_00648	98.7303	62.0295	0.67054	1.18e-06	2.51e-06	5.60033	None
	ECD_00649	143.737	124.532	0.20691	0.00020727	0.00020818	3.68156	None
	ECD_00651	46.2228	34.0925	0.43915	0.0061028	0.0036383	2.4391	None
	ECD_00652	178.404	156.258	0.19122	5.24e-05	6.57e-05	4.18243	None
	ECD_00653	22.7059	14.2052	0.67665	0.01925	0.0095835	2.01848	None
	ECD_00654	170.092	143.946	0.24078	2.43e-05	3.44e-05	4.46344	None
	ECD_00655	145.156	124.059	0.22658	0.00012923	0.00014068	3.85177	None
	ECD_00656	3.04097	3.31455	-0.12428	0.77907	0.20062	0.697626	None
	ECD_00657	97.5139	172.83	-0.82568	0.031847	0.014506	1.83845	None
	ECD_00658	181.039	146.787	0.30258	2.63e-06	5.07e-06	5.29499	None
	ECD_00659	14.7994	13.2582	0.15865	0.26643	0.085318	1.06896	None
	ECD_00660	76.0244	59.662	0.34965	0.0013288	0.0010154	2.99336	None
	ECD_00661	75.4162	55.8739	0.4327	0.00049945	0.00043957	3.35697	None
	ECD_00662	116.368	93.281	0.31904	0.00012395	0.00013651	3.86484	None
	ECD_00663	12.5694	13.2582	-0.076975	0.51603	0.14567	0.83663	None
	ECD_00664	47.8447	39.3011	0.28379	0.018195	0.009186	2.03687	None
	ECD_00665	4.66283	5.68209	-0.28522	0.85937	0.21578	0.665989	None
	ECD_00666	4.4601	2.36754	0.91369	0.2277	0.074881	1.12563	None
	ECD_00667	11.9612	18.9403	-0.6631	0.67462	0.17886	0.747487	None
	ECD_00668	252.401	215.919	0.22522	4.68e-07	1.11e-06	5.95468	None
	ECD_00669	161.172	157.678	0.031616	0.0030913	0.0020553	2.68712	None
	ECD_00670	132.789	145.84	-0.13525	0.072879	0.029324	1.53278	None
	ECD_00671	106.434	99.4366	0.098112	0.0067462	0.0039627	2.40201	None
	ECD_00672	121.842	165.254	-0.43968	0.98154	0.23912	0.621384	None
	ECD_00674	156.103	153.89	0.020602	0.0043778	0.0027521	2.56034	None
	ECD_00675	97.3112	86.1784	0.17528	0.0034994	0.0022842	2.64127	None
	ECD_00676	60.6168	38.8276	0.64263	0.00019127	0.00019467	3.7107	None
	ECD_00677	83.5254	68.6586	0.28277	0.0018294	0.0013258	2.87752	None
	ECD_00678	105.218	88.5459	0.24888	0.00079525	0.00065287	3.18517	None
	ECD_00679	37.0999	57.7679	-0.63885	0.51251	0.14489	0.838962	None
	ECD_00680	710.98	1232.54	-0.79375	1.26e-07	3.42e-07	6.46597	None
	ECD_00681	226.451	202.188	0.1635	1.19e-05	1.87e-05	4.72816	None
	ECD_00682	25.5442	17.0463	0.58354	0.020704	0.010152	1.99345	None
	ECD_00683	441.955	436.101	0.019239	1.73e-06	3.54e-06	5.451	None
	ECD_00684	156.712	263.744	-0.75103	0.030679	0.014092	1.85103	None
	ECD_00685	611.033	834.32	-0.44935	0.93977	0.23204	0.634437	None
	ECD_00686	493.652	790.758	-0.67974	0.0036052	0.0023474	2.62941	None
	ECD_00687	467.296	608.457	-0.38082	0.47452	0.13632	0.86544	None
	ECD_00688	399.381	659.123	-0.72278	0.0018187	0.0013217	2.87887	None
	ECD_00689	73.1861	77.6552	-0.085513	0.12528	0.04573	1.3398	None
	ECD_00690	134.006	112.221	0.25595	0.00013365	0.00014504	3.83851	None
	ECD_00691	298.624	232.019	0.36409	1.04e-10	5.46e-10	9.26281	None
	ECD_00692	1319.17	2153.99	-0.70737	9.12e-08	2.59e-07	6.5867	None
	ECD_00693	707.736	1371.75	-0.95474	2.5e-15	2.12e-14	13.6737	None
	ECD_00694	NA	NA	NA	NA	NA	NA	None
	ECD_00695	78.4571	106.539	-0.44141	0.99169	0.24119	0.617641	None
	ECD_00696	29.3961	41.6687	-0.50334	0.86171	0.21606	0.665426	None
	ECD_00697	121.234	138.264	-0.18964	0.1542	0.054338	1.2649	None
	ECD_00698	39.9381	59.1885	-0.56755	0.67007	0.17784	0.749971	None
	ECD_00699	295.583	323.879	-0.13189	0.0068558	0.0040135	2.39648	None
	ECD_00700	405.261	489.607	-0.27277	0.075387	0.030067	1.52191	None
	ECD_00701	478.244	667.646	-0.48134	0.65836	0.17554	0.755624	None
	ECD_00702	196.852	255.221	-0.37463	0.61056	0.16525	0.781859	None
	ECD_00703	67.1042	90.44	-0.43056	0.95468	0.23416	0.630487	None
	ECD_00704	155.09	162.887	-0.070765	0.020466	0.010064	1.99723	None
	ECD_00705	71.5643	80.9698	-0.17814	0.25346	0.081874	1.08685	None
	ECD_00706	24.5305	54.9269	-1.1629	0.031661	0.014449	1.84016	None
	ECD_00709	24.5305	27.4634	-0.16293	0.48079	0.13768	0.861129	None
	ECD_00725	103.19	84.7579	0.28389	0.00052279	0.00045662	3.34045	None
	ECD_00740	94.0675	118.85	-0.33738	0.59015	0.16128	0.792419	None
	ECD_00741	57.7785	57.2944	0.012138	0.088299	0.03426	1.46521	None
	ECD_00742	153.873	196.506	-0.35283	0.55499	0.15448	0.811128	None
	ECD_00743	46.2228	39.3011	0.23403	0.029168	0.013553	1.86796	None
	ECD_00744	11.7584	22.2549	-0.92042	0.34441	0.10526	0.977737	None
	ECD_00745	45.4119	75.2877	-0.72934	0.28138	0.089201	1.04963	None
	ECD_00746	357.01	566.789	-0.66684	0.019557	0.0097227	2.01221	None
	ECD_00747	140.29	116.956	0.26244	8.15e-05	9.55e-05	4.02	None
	ECD_00748	36.8972	47.8243	-0.37423	0.82453	0.20926	0.679314	None
	ECD_00749	84.7418	79.0758	0.099838	0.015338	0.007987	2.09762	None
	ECD_00750	9.52839	17.9933	-0.91716	0.39822	0.1185	0.926282	None
	ECD_00751	7.50107	2.36754	1.6637	0.032939	0.014912	1.82646	None
	ECD_00752	70.9561	67.2381	0.077648	0.032683	0.01482	1.82915	None
	ECD_00753	102.988	194.612	-0.91813	0.0053734	0.003271	2.48532	None
	ECD_00754	109.272	83.3373	0.39089	5.84e-05	7.2e-05	4.14267	None
	ECD_00755	114.949	93.281	0.30134	0.00018578	0.00019046	3.7202	None
	ECD_00756	74.1998	49.2448	0.59144	7.26e-05	8.68e-05	4.06148	None
	ECD_00757	51.8993	40.2481	0.36679	0.0069088	0.0040399	2.39363	None
	ECD_00758	80.4845	75.7612	0.087251	0.020727	0.010158	1.99319	None
	ECD_00759	121.234	121.218	0.00018523	0.015986	0.0082602	2.08301	None
	ECD_00760	68.1178	59.1885	0.20272	0.011108	0.0060778	2.21625	None
	ECD_00761	213.476	187.509	0.18712	1.09e-05	1.74e-05	4.75945	None
	ECD_00762	128.329	102.751	0.32069	5.39e-05	6.72e-05	4.17263	None
	ECD_00763	81.7008	96.5956	-0.24161	0.34785	0.1061	0.974285	None
	ECD_00764	170.295	153.89	0.14613	0.00021581	0.00021571	3.66613	None
	ECD_00765	63.6577	51.1388	0.31592	0.0046747	0.0029105	2.53603	None
	ECD_00766	235.574	218.287	0.10995	3.95e-05	5.18e-05	4.28567	None
	ECD_00767	122.653	174.251	-0.50659	0.70736	0.18547	0.731726	None
	ECD_00769	169.686	124.532	0.44635	1.22e-07	3.33e-07	6.47756	None
	ECD_00770	47.6419	52.0858	-0.12866	0.27308	0.087101	1.05998	None
	ECD_00771	22.7059	22.2549	0.02895	0.26931	0.086162	1.06468	None
	ECD_00772	72.1725	68.1851	0.081992	0.029969	0.013851	1.85852	None
	ECD_00774	112.719	99.4366	0.18088	0.0015341	0.0011487	2.93979	None
	ECD_00775	147.183	105.592	0.47911	3.78e-07	9.17e-07	6.03763	None
	ECD_00776	152.251	210.711	-0.46881	0.86797	0.21731	0.66292	None
	ECD_00777	90.621	179.933	-0.98954	0.0023527	0.0016322	2.78723	None
	ECD_00780	129.748	116.009	0.16147	0.00095127	0.00075935	3.11956	None
	ECD_00782	104.001	116.009	-0.15764	0.13947	0.050005	1.30099	None
	ECD_00783	134.411	113.168	0.24818	0.00015184	0.00016224	3.78984	None
	ECD_00784	104.61	106.539	-0.02637	0.034537	0.015513	1.8093	None
	ECD_00785	111.908	87.1254	0.36115	8.05e-05	9.49e-05	4.02273	None
	ECD_00786	237.196	253.327	-0.094919	0.0071035	0.0041351	2.38351	None
	ECD_00787	302.678	311.094	-0.039568	0.00048285	0.00042823	3.36832	None
	ECD_00788	120.423	97.0691	0.31102	0.00010937	0.00012319	3.90942	None
	ECD_00789	24.7333	42.6157	-0.78493	0.33764	0.10374	0.984054	None
	ECD_00790	107.042	85.2314	0.32872	0.00019792	0.00020014	3.69867	None
	ECD_00791	53.1157	35.5131	0.58079	0.00087309	0.00070392	3.15248	None
	ECD_00792	120.828	95.6485	0.33714	6.57e-05	7.96e-05	4.09909	None
	ECD_00793	36.8972	28.4105	0.37709	0.021313	0.01038	1.9838	None
	ECD_00794	110.489	122.165	-0.14493	0.11243	0.041926	1.37752	None
	ECD_00795	182.864	341.399	-0.90069	0.00036737	0.00034034	3.46809	None
	ECD_00796	208.611	359.392	-0.78475	0.0053799	0.0032731	2.48504	None
	ECD_00797	322.343	444.15	-0.46245	0.85665	0.21515	0.667259	None
	ECD_00798	135.019	144.42	-0.097104	0.043493	0.018907	1.72338	None
	ECD_00799	63.0495	72.9202	-0.20983	0.34255	0.10494	0.979059	None
	ECD_00800	213.274	163.36	0.38465	2.41e-08	7.75e-08	7.1107	None
	ECD_00801	210.638	145.84	0.53038	2.05e-10	1.03e-09	8.98716	None
	ECD_00802	147.386	114.589	0.36313	5.77e-06	1.01e-05	4.99568	None
	ECD_00804	155.495	119.324	0.38199	2.02e-06	4.05e-06	5.39254	None
	ECD_00805	200.907	339.031	-0.75489	0.013155	0.0070238	2.15343	None
	ECD_00806	213.679	203.135	0.073009	0.00023614	0.00023223	3.63408	None
	ECD_00807	78.2544	143.473	-0.87453	0.028741	0.013395	1.87306	None
	ECD_00808	87.1746	151.049	-0.79304	0.064964	0.026614	1.57489	None
	ECD_00809	178.809	140.158	0.35137	8.14e-07	1.81e-06	5.74232	None
	ECD_00810	26.7606	18.4668	0.53518	0.022889	0.011046	1.95679	None
	ECD_00811	104.812	95.6485	0.13199	0.004514	0.0028225	2.54937	None
	ECD_00812	136.641	103.698	0.398	5.97e-06	1.04e-05	4.98297	None
	ECD_00813	150.427	133.056	0.17703	0.00027279	0.00026353	3.57917	None
	ECD_00814	72.3752	83.8108	-0.21164	0.3128	0.097228	1.01221	None
	ECD_00815	97.3112	76.2347	0.35216	0.00027128	0.00026256	3.58077	None
	ECD_00816	40.7491	83.3373	-1.0322	0.026743	0.012561	1.90098	None
	ECD_00817	77.2407	100.384	-0.37809	0.76176	0.19709	0.705335	None
	ECD_00818	1.62185	0	1.7762	0.30559	0.095477	1.0201	None
	ECD_00819	119.206	87.1254	0.45229	8.22e-06	1.36e-05	4.86646	None
	ECD_00826	0	0	-0.22382	0.9192	0.22788	0.642294	None
	ECD_00827	66.9014	51.1388	0.38762	0.0017222	0.0012613	2.89918	None
	ECD_00828	151.643	219.708	-0.5349	0.54312	0.15216	0.8177	None
	ECD_00829	21.6923	16.5728	0.38837	0.074079	0.029681	1.52752	None
	ECD_00830	61.6304	73.8672	-0.26129	0.46027	0.13308	0.875887	None
	ECD_00831	119.612	134.476	-0.16899	0.12729	0.046344	1.33401	None
	ECD_00832	128.735	121.218	0.086796	0.0034671	0.002266	2.64474	None
	ECD_00833	87.5801	60.609	0.53107	4.1e-05	5.35e-05	4.27165	None
	ECD_00834	58.184	38.8276	0.58354	0.0004805	0.00042682	3.36976	None
	ECD_00835	NA	NA	NA	NA	NA	NA	None
	ECD_00836	3.24371	0	2.7762	0.077193	0.030633	1.51381	None
	ECD_00837	NA	NA	NA	NA	NA	NA	None
	ECD_00838	13.1776	10.4172	0.33912	0.18652	0.063699	1.19587	None
	ECD_00839	25.9496	22.7284	0.19122	0.12296	0.04514	1.34544	None
	ECD_00840	83.12	94.7015	-0.18819	0.23554	0.077066	1.11314	None
	ECD_00841	94.4729	54.9269	0.78239	2.89e-07	7.22e-07	6.14146	None
	ECD_00842	1.41912	3.78806	-1.4165	0.46519	0.13412	0.872506	None
	ECD_00843	50.6829	30.3045	0.74197	0.00025289	0.00024683	3.6076	None
	ECD_00844	18.854	18.4668	0.02994	0.3132	0.097267	1.01203	None
	ECD_00845	204.353	175.671	0.21819	7.07e-06	1.2e-05	4.92082	None
	ECD_00846	62.0359	54.9269	0.17559	0.019674	0.0097667	2.01025	None
	ECD_00847	22.7059	14.6787	0.62934	0.023804	0.011413	1.9426	None
	ECD_00848	51.0884	38.3541	0.41361	0.0049242	0.0030331	2.51811	None
	ECD_00849	5.47375	5.20858	0.071639	0.5572	0.15468	0.810566	None
	ECD_00850	51.8993	38.8276	0.41863	0.0043954	0.0027598	2.55912	None
	ECD_00851	12.7721	9.94366	0.36115	0.18287	0.062659	1.20302	None
	ECD_00852	154.887	153.416	0.013762	0.0051112	0.0031353	2.50372	None
	ECD_00853	39.5327	44.0362	-0.15564	0.35909	0.10875	0.963571	None
	ECD_00854	54.7375	53.9799	0.020109	0.091861	0.035373	1.45133	None
	ECD_00855	29.3961	27.4634	0.098112	0.15454	0.054403	1.26438	None
	ECD_00856	94.4729	100.857	-0.09434	0.088864	0.034422	1.46316	None
	ECD_00857	153.671	105.592	0.54134	4.23e-08	1.28e-07	6.89279	None
	ECD_00858	72.3752	73.8672	-0.029438	0.080785	0.031743	1.49835	None
	ECD_00859	102.582	125.953	-0.29611	0.43809	0.1277	0.893809	None
	ECD_00860	133.195	110.327	0.27175	0.000103	0.00011704	3.93167	None
	ECD_00861	61.4277	48.2978	0.34693	0.0040197	0.0025706	2.58997	None
	ECD_00862	80.079	65.8176	0.28295	0.0022711	0.0015819	2.80082	None
	ECD_00863	16.4213	14.6787	0.16184	0.23952	0.078173	1.10694	None
	ECD_00864	87.5801	80.9698	0.11322	0.011756	0.0063659	2.19614	None
	ECD_00865	144.953	261.376	-0.85054	0.0051217	0.0031381	2.50333	None
	ECD_00866	50.4802	73.8672	-0.54922	0.68412	0.18078	0.74285	None
	ECD_00867	42.9791	51.6123	-0.26408	0.54353	0.15223	0.8175	None
	ECD_00869	54.5348	86.6519	-0.66805	0.3589	0.10873	0.963651	None
	ECD_00870	67.1042	92.8075	-0.46784	0.91551	0.22719	0.643611	None
	ECD_00871	37.5054	48.2978	-0.36486	0.80002	0.20489	0.688479	None
	ECD_00872	72.1725	91.387	-0.34054	0.64695	0.17321	0.761427	None
	ECD_00873	69.9424	87.5989	-0.32475	0.60409	0.16393	0.785342	None
	ECD_00874	117.179	118.85	-0.020434	0.023412	0.011267	1.94819	None
	ECD_00875	79.2681	107.486	-0.43934	0.98383	0.23956	0.620586	None
	ECD_00876	165.834	209.29	-0.33576	0.46792	0.13469	0.870665	None
	ECD_00877	65.0769	49.2448	0.40217	0.0017037	0.0012513	2.90264	None
	ECD_00878	81.2954	64.397	0.33618	0.0010741	0.00084184	3.07477	None
	ECD_00879	47.2365	45.9302	0.040457	0.10334	0.038999	1.40895	None
	ECD_00880	66.496	42.6157	0.64188	9.43e-05	0.00010821	3.96573	None
	ECD_00881	279.567	233.913	0.25722	3.27e-08	1.02e-07	6.9914	None
	ECD_00882	222.194	324.353	-0.54574	0.40932	0.12115	0.916677	None
	ECD_00883	109.678	121.691	-0.14996	0.11965	0.044122	1.35534	None
	ECD_00884	183.472	162.413	0.17589	5.99e-05	7.36e-05	4.13312	None
	ECD_00885	177.796	297.363	-0.742	0.025682	0.012164	1.91492	None
	ECD_00888	84.1336	153.416	-0.8667	0.026186	0.012361	1.90795	None
	ECD_00889	44.1955	45.4567	-0.040595	0.18342	0.062824	1.20187	None
	ECD_00891	149.616	165.254	-0.14342	0.063448	0.026086	1.58359	None
	ECD_00892	165.429	254.274	-0.62017	0.21251	0.071031	1.14855	None
	ECD_00893	190.365	314.409	-0.72387	0.03066	0.014089	1.85112	None
	ECD_00894	351.334	529.382	-0.59146	0.13001	0.047076	1.3272	None
	ECD_00896	108.461	170.936	-0.65628	0.22114	0.073349	1.13461	None
	ECD_00897	473.176	901.558	-0.93005	8.73e-10	3.83e-09	8.4168	None
	ECD_00898	175.971	148.208	0.24772	1.48e-05	2.24e-05	4.64975	None
	ECD_00899	43.3846	47.3508	-0.12621	0.29208	0.091918	1.0366	None
	ECD_00900	116.165	102.278	0.18369	0.0012417	0.00095524	3.01989	None
	ECD_00901	60.2113	77.6552	-0.36705	0.75491	0.19561	0.708609	None
	ECD_00902	164.821	149.155	0.14409	0.00028512	0.00027417	3.56198	None
	ECD_00903	177.998	143.473	0.31109	2.55e-06	4.97e-06	5.30364	None
	ECD_00904	53.7239	39.3011	0.45099	0.0027909	0.0018919	2.7231	None
	ECD_00905	147.386	122.638	0.26519	5.07e-05	6.36e-05	4.19654	None
	ECD_00906	146.778	260.903	-0.82988	0.0077159	0.0044341	2.35319	None
	ECD_00908	101.771	102.751	-0.013824	0.032121	0.014593	1.83586	None
	ECD_00909	148.197	132.582	0.16063	0.00041983	0.00037946	3.42083	None
	ECD_00910	103.393	95.175	0.11949	0.0056884	0.0034247	2.46538	None
	ECD_00911	597.856	862.731	-0.52911	0.25847	0.083052	1.08065	None
	ECD_00912	247.535	320.565	-0.37298	0.55883	0.1548	0.810229	None
	ECD_00913	26.3551	17.5198	0.5891	0.018265	0.0092034	2.03605	None
	ECD_00914	223.816	300.677	-0.4259	0.88813	0.22166	0.654313	None
	ECD_00915	1266.06	1651.12	-0.3831	0.25625	0.082518	1.08345	None
	ECD_00917	256.861	181.827	0.49842	8.58e-12	5.57e-11	10.2541	None
	ECD_00918	175.971	176.618	-0.005297	0.0041104	0.002619	2.58186	None
	ECD_00919	107.65	81.9168	0.39412	6.26e-05	7.63e-05	4.11748	None
	ECD_00920	189.351	168.569	0.16773	5.6e-05	6.95e-05	4.15802	None
	ECD_00921	1.41912	6.62911	-2.2238	0.12427	0.045477	1.34221	None
	ECD_00922	84.7418	88.0724	-0.055616	0.075389	0.030067	1.52191	None
	ECD_00923	135.019	202.188	-0.58253	0.37864	0.11368	0.944316	None
	ECD_00924	65.0769	44.5097	0.54802	0.0003348	0.00031494	3.50177	None
	ECD_00925	94.8784	116.009	-0.29009	0.43814	0.1277	0.893809	None
	ECD_00926	116.165	129.268	-0.15418	0.11417	0.042435	1.37228	None
	ECD_00927	50.4802	77.6552	-0.62137	0.48803	0.13938	0.8558	None
	ECD_00928	449.456	715.47	-0.67071	0.0076543	0.004404	2.35615	None
	ECD_00931	150.63	292.154	-0.95572	0.00025494	0.00024858	3.60453	None
	ECD_00932	924.051	1421.94	-0.62182	0.0029177	0.0019612	2.70748	None
	ECD_00934	346.468	504.286	-0.54152	0.32363	0.10006	0.99974	None
	ECD_00936	374.04	532.696	-0.51012	0.48839	0.13938	0.8558	None
	ECD_00937	173.133	127.374	0.44281	1e-07	2.82e-07	6.54975	None
	ECD_00938	65.2796	50.1918	0.37918	0.0021463	0.0015102	2.82097	None
	ECD_00939	117.382	85.2314	0.46175	8.03e-06	1.33e-05	4.87615	None
	ECD_00940	54.1293	45.4567	0.25192	0.015726	0.008162	2.0882	None
	ECD_00941	29.5988	27.9369	0.083365	0.16354	0.057032	1.24388	None
	ECD_00942	60.8195	45.9302	0.40509	0.0023494	0.001631	2.78755	None
	ECD_00943	39.9381	32.1985	0.31077	0.025928	0.012262	1.91144	None
	ECD_00944	279.161	216.866	0.36429	4.14e-10	1.96e-09	8.70774	None
	ECD_00945	121.234	116.009	0.063547	0.0064664	0.0038221	2.4177	None
	ECD_00946	23.3141	16.5728	0.49239	0.040757	0.017844	1.74851	None
	ECD_00947	59.4004	43.0892	0.46315	0.0014733	0.0011079	2.9555	None
	ECD_00948	61.8331	41.6687	0.56942	0.00037306	0.000345	3.46218	None
	ECD_00949	101.163	77.1817	0.39035	0.00011101	0.0001249	3.90344	None
	ECD_00950	85.7555	110.327	-0.36349	0.6968	0.18329	0.736861	None
	ECD_00951	192.798	212.605	-0.14109	0.033795	0.015226	1.81741	None
	ECD_00952	201.921	228.231	-0.1767	0.053819	0.022637	1.64518	None
	ECD_00953	242.264	250.486	-0.048145	0.0022091	0.0015501	2.80964	None
	ECD_00954	81.4981	85.7049	-0.072611	0.094472	0.036177	1.44157	None
	ECD_00955	175.566	197.926	-0.17295	0.068438	0.027829	1.5555	None
	ECD_00956	53.9266	67.7116	-0.32841	0.6588	0.17561	0.755451	None
	ECD_00958	103.596	85.2314	0.28151	0.00052891	0.00046043	3.33684	None
	ECD_00959	175.363	227.757	-0.37715	0.64316	0.17246	0.763312	None
	ECD_00960	74.1998	90.9135	-0.29308	0.50117	0.14232	0.846734	None
	ECD_00962	109.07	143.473	-0.39553	0.79086	0.2029	0.692718	None
	ECD_00963	122.247	99.4366	0.29795	0.00012344	0.00013609	3.86617	None
	ECD_00964	79.6735	89.4929	-0.16767	0.21122	0.070673	1.15075	None
	ECD_00965	31.0179	35.5131	-0.19525	0.48052	0.13766	0.861192	None
	ECD_00966	319.708	300.677	0.088538	3.83e-06	7.01e-06	5.15428	None
	ECD_00967	97.3112	166.201	-0.77225	0.067656	0.027575	1.55948	None
	ECD_00968	60.414	47.3508	0.3515	0.0041442	0.0026388	2.57859	None
	ECD_00969	172.322	155.31	0.14995	0.0001816	0.00018728	3.72751	None
	ECD_00971	136.844	117.43	0.22073	0.00022602	0.00022419	3.64938	None
	ECD_00972	122.855	127.847	-0.057458	0.033049	0.014949	1.82539	None
	ECD_00973	89.8101	80.4963	0.15796	0.006239	0.0037046	2.43126	None
	ECD_00974	195.433	377.859	-0.95117	3.7e-05	4.88e-05	4.31158	None
	ECD_00975	88.9992	96.5956	-0.11816	0.12232	0.044935	1.34742	None
	ECD_00976	61.8331	80.9698	-0.389	0.82081	0.2088	0.68027	None
	ECD_00977	68.726	53.5064	0.36115	0.0020029	0.0014276	2.84539	None
	ECD_00978	47.4392	34.0925	0.47662	0.0040117	0.002567	2.59057	None
	ECD_00979	6.08195	8.52314	-0.48685	0.95439	0.23415	0.630506	None
	ECD_00980	93.4593	80.4963	0.21542	0.0024768	0.0017056	2.76812	None
	ECD_00981	124.274	115.062	0.11111	0.0027814	0.0018867	2.7243	None
	ECD_00982	100.758	98.0161	0.039799	0.0175	0.0088972	2.05075	None
	ECD_00983	104.001	107.96	-0.053891	0.04793	0.020509	1.68806	None
	ECD_00984	108.664	89.9664	0.27242	0.00044733	0.00040014	3.39779	None
	ECD_00985	6.08195	8.52314	-0.48685	0.95439	0.23415	0.630506	None
	ECD_00986	65.4823	43.0892	0.60378	0.00016743	0.00017528	3.75627	None
	ECD_00987	115.557	71.4996	0.6926	9.24e-08	2.62e-07	6.5817	None
	ECD_00988	16.0158	10.4172	0.62053	0.05935	0.024596	1.60914	None
	ECD_00989	22.9087	15.1522	0.59636	0.026886	0.012617	1.89904	None
	ECD_00990	32.8425	22.2549	0.56144	0.0099805	0.0055464	2.25599	None
	ECD_00991	60.8195	50.6653	0.26354	0.0093864	0.0052607	2.27896	None
	ECD_00992	67.3069	70.0791	-0.05823	0.11533	0.042838	1.36817	None
	ECD_00993	4.86556	1.42052	1.7762	0.07598	0.030256	1.51919	None
	ECD_00994	42.1682	34.5661	0.2868	0.026073	0.012319	1.90942	None
	ECD_00995	73.7943	62.0295	0.25056	0.0048752	0.0030087	2.52162	None
	ECD_00996	163.807	139.685	0.22982	4.43e-05	5.71e-05	4.24336	None
	ECD_00997	219.761	187.036	0.23262	2.06e-06	4.11e-06	5.38616	None
	ECD_00998	95.2839	68.6586	0.47279	4.83e-05	6.11e-05	4.21396	None
	ECD_00999	84.1336	53.5064	0.65297	9.48e-06	1.53e-05	4.81531	None
	ECD_01000	225.438	153.89	0.55083	2.2e-11	1.32e-10	9.87943	None
	ECD_01002	60.0086	55.8739	0.10299	0.040291	0.017663	1.75294	None
	ECD_01003	115.354	200.767	-0.79945	0.030437	0.01403	1.85294	None
	ECD_01004	193.811	136.37	0.50713	2.27e-09	9.07e-09	8.04239	None
	ECD_01005	173.538	268.005	-0.62701	0.1842	0.06303	1.20045	None
	ECD_01006	73.3888	117.43	-0.67817	0.26518	0.084947	1.07085	None
	ECD_01008	11.7584	26.9899	-1.1987	0.11611	0.04311	1.36542	None
	ECD_01009	105.623	83.3373	0.34189	0.00017588	0.00018211	3.73967	None
	ECD_01010	7.09561	9.47015	-0.41646	0.96942	0.23705	0.62516	None
	ECD_01011	37.0999	25.5694	0.537	0.0072933	0.004229	2.37376	None
	ECD_01012	20.0704	32.1985	-0.68192	0.55359	0.15417	0.812	None
	ECD_01013	5.27102	10.4172	-0.98281	0.46929	0.135	0.869666	None
	ECD_01014	43.9928	53.0329	-0.26962	0.55103	0.15359	0.813637	None
	ECD_01015	97.5139	137.791	-0.4988	0.76958	0.19866	0.70189	None
	ECD_01016	159.144	134.476	0.24299	4.23e-05	5.5e-05	4.25964	None
	ECD_01017	333.494	332.402	0.0047282	5.48e-05	6.83e-05	4.16558	None
	ECD_01018	196.447	173.304	0.18084	2.89e-05	3.95e-05	4.4034	None
	ECD_01019	105.218	79.5493	0.40346	6.48e-05	7.87e-05	4.10403	None
	ECD_01020	120.828	94.7015	0.3515	5.02e-05	6.31e-05	4.19997	None
	ECD_01021	222.397	162.413	0.45347	1.07e-09	4.61e-09	8.3363	None
	ECD_01023	12.3666	19.4138	-0.65063	0.68787	0.18149	0.741147	None
	ECD_01024	113.53	85.7049	0.40562	3.2e-05	4.29e-05	4.36754	None
	ECD_01025	121.639	100.857	0.27029	0.00021181	0.00021233	3.67299	None
	ECD_01026	154.887	104.645	0.56571	1.96e-08	6.41e-08	7.19314	None
	ECD_01027	187.932	150.102	0.32427	9.26e-07	2.02e-06	5.69465	None
	ECD_01028	11.7584	9.47015	0.31224	0.22607	0.074437	1.12821	None
	ECD_01029	0	1.42052	-1.8088	0.55765	0.15468	0.810566	None
	ECD_01030	131.573	137.791	-0.066617	0.031012	0.014213	1.84731	None
	ECD_01031	217.734	223.969	-0.040735	0.0031568	0.0020948	2.67886	None
	ECD_01032	70.5506	60.1355	0.23044	0.0073145	0.004239	2.37274	None
	ECD_01033	80.079	75.7612	0.079964	0.022709	0.010974	1.95964	None
	ECD_01034	72.3752	60.609	0.25596	0.0049996	0.0030723	2.51254	None
	ECD_01035	4.25736	4.26157	-0.001424	0.65275	0.17432	0.758653	None
	ECD_01036	24.5305	23.2019	0.080337	0.20704	0.069539	1.15777	None
	ECD_01037	18.6513	17.0463	0.12982	0.23255	0.076277	1.11761	None
	ECD_01038	44.601	31.725	0.49145	0.0046909	0.0029189	2.53478	None
	ECD_01039	18.854	17.9933	0.067415	0.27956	0.088732	1.05192	None
	ECD_01040	20.8814	13.7317	0.6047	0.033433	0.015089	1.82134	None
	ECD_01042	68.9288	77.1817	-0.16315	0.23762	0.077649	1.10986	None
	ECD_01043	237.804	212.605	0.1616	7.65e-06	1.28e-05	4.89279	None
	ECD_01044	63.0495	45.9302	0.45704	0.001124	0.00087634	3.05733	None
	ECD_01045	305.922	373.597	-0.28832	0.15913	0.055792	1.25343	None
	ECD_01046	269.633	279.369	-0.051177	0.0013468	0.0010261	2.98881	None
	ECD_01047	12.5694	14.2052	-0.17651	0.63024	0.16965	0.770446	None
	ECD_01048	197.055	242.909	-0.30182	0.30105	0.094314	1.02542	None
	ECD_01049	116.976	169.516	-0.5352	0.59205	0.16163	0.791478	None
	ECD_01050	129.14	127.847	0.014518	0.010452	0.0057645	2.23924	None
	ECD_01051	107.042	76.2347	0.48966	1.22e-05	1.91e-05	4.71897	None
	ECD_01052	67.5096	112.695	-0.73926	0.17341	0.05995	1.22221	None
	ECD_01053	22.7059	29.831	-0.39374	0.90017	0.22429	0.64919	None
	ECD_01054	17.4349	14.2052	0.29556	0.14826	0.052602	1.279	None
	ECD_01055	111.502	191.771	-0.78231	0.043448	0.018895	1.72365	None
	ECD_01057	20.4759	19.4138	0.076843	0.25189	0.081442	1.08915	None
	ECD_01058	74.1998	125.48	-0.75797	0.1279	0.046523	1.33233	None
	ECD_01059	79.8763	98.9631	-0.30912	0.5318	0.14943	0.825562	None
	ECD_01060	62.0359	104.645	-0.75433	0.1691	0.058753	1.23097	None
	ECD_01061	164.618	241.962	-0.55566	0.43512	0.12704	0.89606	None
	ECD_01062	104.204	145.84	-0.48498	0.82087	0.2088	0.68027	None
	ECD_01063	44.3982	79.5493	-0.84135	0.13061	0.047278	1.32534	None
	ECD_01064	102.988	124.532	-0.27405	0.37362	0.1124	0.949234	None
	ECD_01065	83.12	70.0791	0.24621	0.0029653	0.0019891	2.70134	None
	ECD_01066	68.3206	40.2481	0.7634	1.64e-05	2.45e-05	4.61083	None
	ECD_01067	56.1567	33.1455	0.76064	9.62e-05	0.00011031	3.95739	None
	ECD_01080	652.999	896.35	-0.45698	0.85533	0.21487	0.667824	None
	ECD_01081	11.9612	10.4172	0.19939	0.28952	0.09125	1.03977	None
	ECD_01082	128.937	96.5956	0.41664	7.44e-06	1.25e-05	4.90309	None
	ECD_01083	119.206	142.999	-0.26255	0.30768	0.095983	1.01781	None
	ECD_01084	158.131	187.509	-0.24584	0.20067	0.067906	1.16809	None
	ECD_01086	134.614	163.834	-0.28341	0.33572	0.10324	0.986152	None
	ECD_01087	116.165	130.215	-0.16471	0.12725	0.046344	1.33401	None
	ECD_01088	167.051	195.085	-0.22382	0.14535	0.051678	1.28669	None
	ECD_01089	282.202	363.654	-0.36584	0.49241	0.14026	0.853066	None
	ECD_01090	413.37	744.827	-0.84947	2.42e-06	4.76e-06	5.32239	None
	ECD_01091	515.141	479.19	0.10437	1.71e-09	7.06e-09	8.1512	None
	ECD_01092	88.9992	80.4963	0.14487	0.0075988	0.0043793	2.3586	None
	ECD_01093	85.7555	75.7612	0.17877	0.0058692	0.0035172	2.4538	None
	ECD_01094	45.4119	68.1851	-0.58639	0.59953	0.16299	0.787839	None
	ECD_01095	81.7008	95.175	-0.22023	0.30102	0.094314	1.02542	None
	ECD_01096	125.694	152.943	-0.28308	0.35132	0.10696	0.970779	None
	ECD_01097	102.177	93.7545	0.12411	0.0056186	0.0033905	2.46974	None
	ECD_01098	165.429	152.943	0.11322	0.0005348	0.00046439	3.33312	None
	ECD_01099	78.8626	116.956	-0.56856	0.54605	0.15273	0.816076	None
	ECD_01100	56.1567	89.0194	-0.66466	0.35946	0.10879	0.963411	None
	ECD_01101	101.974	139.211	-0.44907	0.97657	0.2383	0.622876	None
	ECD_01102	76.6326	82.3903	-0.10452	0.13614	0.049005	1.30976	None
	ECD_01103	152.049	195.085	-0.35957	0.58654	0.16055	0.79439	None
	ECD_01105	138.668	126.427	0.13334	0.0010628	0.00083629	3.07764	None
	ECD_01106	41.7627	38.3541	0.12283	0.077261	0.030648	1.5136	None
	ECD_01107	77.038	144.42	-0.90663	0.019049	0.0095157	2.02156	None
	ECD_01108	70.9561	130.688	-0.88113	0.034275	0.015432	1.81158	None
	ECD_01109	64.2659	75.2877	-0.22836	0.37608	0.11304	0.946768	None
	ECD_01110	365.322	572.944	-0.64922	0.030105	0.013908	1.85674	None
	ECD_01111	84.3364	65.344	0.3681	0.00056434	0.00048357	3.31554	None
	ECD_01112	95.8921	103.698	-0.11291	0.10347	0.039032	1.40858	None
	ECD_01113	52.913	47.8243	0.14588	0.039265	0.017279	1.76248	None
	ECD_01114	115.557	125.48	-0.11885	0.07889	0.031175	1.50619	None
	ECD_01115	68.3206	68.6586	-0.0071208	0.074905	0.02992	1.52404	None
	ECD_01116	NA	NA	NA	NA	NA	NA	None
	ECD_01117	NA	NA	NA	NA	NA	NA	None
	ECD_01118	94.2702	65.8176	0.51833	2.56e-05	3.58e-05	4.44612	None
	ECD_01119	36.289	38.3541	-0.079851	0.27332	0.087149	1.05974	None
	ECD_01120	22.5032	27.4634	-0.28738	0.70093	0.18415	0.734828	None
	ECD_01121	146.575	151.996	-0.052394	0.01844	0.0092693	2.03295	None
	ECD_01122	34.0589	36.9336	-0.1169	0.3374	0.1037	0.984221	None
	ECD_01123	20.0704	23.2019	-0.20917	0.5913	0.16147	0.791908	None
	ECD_01124	139.074	135.423	0.038377	0.0053689	0.0032702	2.48543	None
	ECD_01125	210.435	196.032	0.10229	0.00012501	0.00013738	3.86208	None
	ECD_01126	89.4046	164.307	-0.87797	0.018387	0.0092517	2.03378	None
	ECD_01127	167.051	207.87	-0.31539	0.38811	0.11612	0.935093	None
	ECD_01128	84.7418	147.734	-0.80186	0.061711	0.025472	1.59394	None
	ECD_01129	227.465	213.078	0.094259	8.31e-05	9.72e-05	4.01233	None
	ECD_01130	60.0086	79.0758	-0.39807	0.85213	0.21422	0.66914	None
	ECD_01131	129.343	203.608	-0.6546	0.18511	0.063279	1.19874	None
	ECD_01132	33.8562	25.0959	0.43197	0.019771	0.0098005	2.00875	None
	ECD_01133	28.9906	23.6754	0.2922	0.06333	0.026047	1.58424	None
	ECD_01134	1423.38	2699.47	-0.92335	1.04e-25	1.36e-24	23.8665	None
	ECD_01135	41.56	27.9369	0.57302	0.003435	0.0022535	2.64714	None
	ECD_01136	37.3026	33.1455	0.17046	0.072604	0.029225	1.53425	None
	ECD_01137	94.8784	97.0691	-0.032932	0.047298	0.020297	1.69257	None
	ECD_01138	130.762	192.718	-0.55955	0.47141	0.13558	0.867804	None
	ECD_01139	17.2322	13.2582	0.37822	0.11519	0.0428	1.36856	None
	ECD_01140	7.09561	4.73508	0.58354	0.22276	0.073652	1.13282	None
	ECD_01141	20.4759	14.6787	0.4802	0.057902	0.024082	1.61831	None
	ECD_01142	14.3939	10.4172	0.4665	0.11637	0.043163	1.36489	None
	ECD_01143	106.434	72.9202	0.54557	4.7e-06	8.48e-06	5.0716	None
	ECD_01144	32.0316	35.5131	-0.14885	0.39867	0.11857	0.926025	None
	ECD_01145	441.752	391.117	0.17564	4.79e-10	2.23e-09	8.6517	None
	ECD_01146	95.8921	77.1817	0.31315	0.00053862	0.00046692	3.33076	None
	ECD_01147	17.4349	16.0993	0.11499	0.25963	0.083372	1.07898	None
	ECD_01148	133.803	106.539	0.32872	3.17e-05	4.27e-05	4.36957	None
	ECD_01149	27.5715	41.1952	-0.5793	0.69776	0.18345	0.736482	None
	ECD_01151	99.1358	176.618	-0.83316	0.02715	0.012724	1.89538	None
	ECD_01152	120.828	98.0161	0.30187	0.00012589	0.00013791	3.8604	None
	ECD_01153	45.6146	83.8108	-0.87764	0.092442	0.035517	1.44956	None
	ECD_01154	69.9424	91.8605	-0.39328	0.82415	0.20921	0.679418	None
	ECD_01155	108.461	145.84	-0.42721	0.9277	0.22966	0.638915	None
	ECD_01156	66.6987	83.8108	-0.32948	0.62654	0.16883	0.77255	None
	ECD_01157	92.8511	99.4366	-0.098858	0.095666	0.036526	1.4374	None
	ECD_01158	33.248	31.725	0.067646	0.15086	0.053306	1.27322	None
	ECD_01159	129.951	108.907	0.25487	0.00017243	0.00017943	3.7461	None
	ECD_01160	87.5801	84.7579	0.047255	0.024674	0.011765	1.92941	None
	ECD_01161	121.639	151.522	-0.31693	0.46672	0.13441	0.871568	None
	ECD_01163	165.632	304.939	-0.88054	0.0012393	0.0009547	3.02013	None
	ECD_01164	269.228	393.958	-0.54922	0.34737	0.10604	0.97453	None
	ECD_01165	179.62	231.545	-0.36634	0.58636	0.16055	0.79439	None
	ECD_01166	239.629	245.75	-0.036393	0.0017602	0.0012864	2.89062	None
	ECD_01167	48.8583	71.4996	-0.54933	0.68864	0.18165	0.740765	None
	ECD_01168	63.0495	44.0362	0.5178	0.00057997	0.00049507	3.30533	None
	ECD_01169	57.9812	52.5593	0.14164	0.032039	0.014574	1.83642	None
	ECD_01170	44.1955	51.6123	-0.22382	0.4539	0.1316	0.880744	None
	ECD_01171	48.0474	42.1422	0.18919	0.036359	0.016206	1.79032	None
	ECD_01172	146.98	149.628	-0.02576	0.012108	0.0065256	2.18538	None
	ECD_01173	348.496	527.014	-0.5967	0.11811	0.043682	1.3597	None
	ECD_01174	91.8374	146.314	-0.67191	0.22555	0.074362	1.12865	None
	ECD_01176	229.492	209.764	0.12968	2.82e-05	3.9e-05	4.40894	None
	ECD_01177	250.576	245.277	0.030838	0.00023002	0.00022697	3.64403	None
	ECD_01178	101.771	144.893	-0.50966	0.71972	0.18808	0.725657	None
	ECD_01179	42.5736	43.5627	-0.033133	0.18414	0.06303	1.20045	None
	ECD_01181	170.7	126.9	0.42777	1.86e-07	4.87e-07	6.31247	None
	ECD_01182	307.544	342.346	-0.15466	0.01027	0.0056791	2.24572	None
	ECD_01183	152.86	211.184	-0.4663	0.88086	0.22017	0.657242	None
	ECD_01184	57.1703	52.5593	0.12132	0.039187	0.017255	1.76309	None
	ECD_01185	89.6074	138.264	-0.62574	0.34346	0.10509	0.978439	None
	ECD_01186	148.805	167.148	-0.1677	0.087552	0.034029	1.46815	None
	ECD_01187	36.6944	50.1918	-0.45189	0.97868	0.2387	0.622148	None
	ECD_01188	3.8519	7.10261	-0.88278	0.62047	0.16763	0.775648	None
	ECD_01189	144.142	137.791	0.065014	0.0029092	0.0019581	2.70817	None
	ECD_01190	251.995	359.392	-0.51216	0.55765	0.15468	0.810566	None
	ECD_01191	3.04097	0	1.6831	0.17198	0.059533	1.22524	None
	ECD_01192	NA	NA	NA	NA	NA	NA	None
	ECD_01193	0	0	NA	NA	NA	NA	None
	ECD_01194	65.4823	58.2414	0.16906	0.017604	0.0089357	2.04887	None
	ECD_01195	36.4917	40.7217	-0.15823	0.38233	0.11469	0.940474	None
	ECD_01196	172.119	180.406	-0.067843	0.013912	0.0073375	2.13445	None
	ECD_01197	102.379	150.575	-0.55656	0.53493	0.15018	0.823388	None
	ECD_01198	186.108	172.83	0.10678	0.00027866	0.00026845	3.57114	None
	ECD_01199	52.3048	78.6023	-0.58763	0.56966	0.15672	0.804876	None
	ECD_01200	78.8626	71.9732	0.13188	0.013784	0.007281	2.13781	None
	ECD_01201	120.423	97.0691	0.31102	0.00010937	0.00012319	3.90942	None
	ECD_01202	216.517	160.519	0.43174	3.79e-09	1.45e-08	7.83863	None
	ECD_01203	63.8605	50.6653	0.33392	0.0038369	0.0024765	2.60616	None
	ECD_01204	27.166	17.9933	0.59435	0.016118	0.0083112	2.08034	None
	ECD_01205	31.4234	30.3045	0.052308	0.17438	0.060211	1.22032	None
	ECD_01207	11.1502	11.3642	-0.027419	0.49117	0.13998	0.853934	None
	ECD_01208	80.2817	93.281	-0.21651	0.29758	0.093451	1.02942	None
	ECD_01209	42.5736	44.5097	-0.06416	0.21707	0.07237	1.14044	None
	ECD_01210	197.866	162.413	0.28486	1.52e-06	3.1e-06	5.50864	None
	ECD_01211	179.012	166.675	0.10302	0.00039656	0.00036158	3.4418	None
	ECD_01212	137.249	158.625	-0.20882	0.15965	0.055946	1.25223	None
	ECD_01213	970.274	1570.62	-0.69488	1.33e-05	2.06e-05	4.68613	None
	ECD_01214	78.2544	66.7646	0.22909	0.004805	0.0029703	2.5272	None
	ECD_01216	63.455	61.556	0.043835	0.057437	0.023927	1.62111	None
	ECD_01218	71.3615	77.1817	-0.11311	0.16038	0.056117	1.25091	None
	ECD_01219	64.8741	73.8672	-0.18729	0.29303	0.09219	1.03532	None
	ECD_01220	81.0926	150.102	-0.8883	0.021282	0.010372	1.98414	None
	ECD_01221	163.199	221.128	-0.43825	0.9709	0.23736	0.624592	None
	ECD_01222	71.5643	71.4996	0.0013032	0.063553	0.026108	1.58323	None
	ECD_01223	110.083	145.367	-0.4011	0.81361	0.20741	0.68317	None
	ECD_01224	75.6189	98.4896	-0.38122	0.77505	0.19991	0.699165	None
	ECD_01225	63.0495	85.7049	-0.44289	0.99755	0.24228	0.615682	None
	ECD_01226	72.9834	71.9732	0.020109	0.051601	0.021855	1.66045	None
	ECD_01227	59.6031	77.6552	-0.3817	0.80118	0.20509	0.688056	None
	ECD_01228	53.3184	62.0295	-0.21832	0.39958	0.11873	0.92544	None
	ECD_01229	54.5348	61.556	-0.17472	0.31291	0.097228	1.01221	None
	ECD_01230	96.5003	88.0724	0.13184	0.0064451	0.0038139	2.41863	None
	ECD_01231	46.2228	45.9302	0.0091607	0.12969	0.047012	1.32779	None
	ECD_01232	23.7196	17.0463	0.47662	0.041902	0.018299	1.73757	None
	ECD_01233	12.7721	18.9403	-0.56846	0.8082	0.20645	0.685185	None
	ECD_01234	184.891	346.134	-0.90465	0.00029949	0.00028719	3.54183	None
	ECD_01235	193.203	299.257	-0.63126	0.15136	0.053447	1.27208	None
	ECD_01236	219.153	254.274	-0.21444	0.082532	0.032295	1.49086	None
	ECD_01237	105.826	144.893	-0.4533	0.95764	0.23461	0.629653	None
	ECD_01238	149.819	212.605	-0.50496	0.68618	0.18123	0.74177	None
	ECD_01239	10.1366	19.4138	-0.93751	0.36176	0.10934	0.961221	None
	ECD_01240	47.2365	44.9832	0.070514	0.085249	0.033233	1.47843	None
	ECD_01241	44.3982	51.1388	-0.20392	0.41462	0.12222	0.912858	None
	ECD_01242	263.348	215.919	0.28648	2.71e-08	8.59e-08	7.06601	None
	ECD_01243	NA	NA	NA	NA	NA	NA	None
	ECD_01244	NA	NA	NA	NA	NA	NA	None
	ECD_01245	138.466	134.95	0.037107	0.0055846	0.0033719	2.47213	None
	ECD_01246	106.029	105.119	0.012435	0.020868	0.010213	1.99085	None
	ECD_01247	106.434	103.698	0.03757	0.015026	0.0078498	2.10514	None
	ECD_01248	258.28	281.737	-0.12541	0.0099659	0.0055436	2.25621	None
	ECD_01249	58.5894	90.44	-0.62632	0.44216	0.12873	0.89032	None
	ECD_01250	430.805	777.973	-0.85269	1.21e-06	2.57e-06	5.59007	None
	ECD_01251	88.9992	159.572	-0.84234	0.031864	0.014507	1.83842	None
	ECD_01252	65.4823	102.278	-0.64331	0.37309	0.11228	0.949698	None
	ECD_01253	547.173	690.374	-0.33538	0.18572	0.063446	1.1976	None
	ECD_01254	87.9855	106.539	-0.27605	0.41624	0.1226	0.91151	None
	ECD_01255	84.3364	79.0758	0.092919	0.016823	0.0086107	2.06496	None
	ECD_01256	26.1524	51.1388	-0.96748	0.11831	0.043734	1.35918	None
	ECD_01257	87.1746	114.115	-0.38851	0.78613	0.20213	0.694369	None
	ECD_01258	64.2659	47.8243	0.42631	0.0014055	0.0010662	2.97216	None
	ECD_01259	85.1473	72.4467	0.23304	0.0031099	0.002065	2.68508	None
	ECD_01261	89.6074	146.787	-0.71204	0.15639	0.05493	1.26019	None
	ECD_01262	165.024	158.625	0.057051	0.0016894	0.0012452	2.90476	None
	ECD_01263	280.783	372.177	-0.40653	0.74231	0.19302	0.714398	None
	ECD_01264	105.015	160.519	-0.61215	0.34373	0.10509	0.978439	None
	ECD_01265	424.925	536.011	-0.33505	0.24216	0.078874	1.10307	None
	ECD_01266	49.2638	56.8209	-0.20589	0.39392	0.11739	0.930369	None
	ECD_01267	55.9539	64.8705	-0.21332	0.37815	0.11358	0.944698	None
	ECD_01268	97.1084	108.433	-0.15914	0.15536	0.054649	1.26242	None
	ECD_01269	31.2207	33.1455	-0.086313	0.31772	0.098379	1.0071	None
	ECD_01270	32.2343	26.5164	0.28171	0.053162	0.022389	1.64997	None
	ECD_01271	134.614	130.215	0.047935	0.0052919	0.0032344	2.49021	None
	ECD_01272	37.0999	28.884	0.36115	0.0232	0.01118	1.95156	None
	ECD_01273	68.5233	71.0261	-0.051756	0.10659	0.040106	1.39679	None
	ECD_01274	129.14	156.258	-0.27499	0.32171	0.099494	1.0022	None
	ECD_01275	50.6829	41.6687	0.28254	0.015223	0.0079407	2.10014	None
	ECD_01276	93.0538	81.9168	0.18391	0.0038406	0.0024774	2.606	None
	ECD_01277	95.0811	95.6485	-0.0085838	0.036205	0.016144	1.79199	None
	ECD_01278	45.2092	36.4601	0.3103	0.017864	0.0090455	2.04357	None
	ECD_01279	118.598	91.387	0.37602	3.73e-05	4.93e-05	4.30715	None
	ECD_01280	114.341	107.486	0.089186	0.0056755	0.0034188	2.46613	None
	ECD_01282	46.0201	68.6586	-0.57718	0.62152	0.16774	0.775363	None
	ECD_01283	97.7166	125.953	-0.36621	0.68769	0.18149	0.741147	None
	ECD_01286	142.723	111.748	0.35297	1.02e-05	1.63e-05	4.78781	None
	ECD_01287	77.6462	57.2944	0.43852	0.00038228	0.00035258	3.45274	None
	ECD_01288	16.8267	15.6258	0.10683	0.27448	0.087466	1.05816	None
	ECD_01289	14.5967	8.04963	0.85865	0.034528	0.015513	1.8093	None
	ECD_01290	61.8331	55.4004	0.15848	0.023142	0.011163	1.95222	None
	ECD_01291	30.6125	24.6224	0.31415	0.050282	0.02141	1.66938	None
	ECD_01292	55.3457	39.3011	0.4939	0.0015958	0.0011873	2.92544	None
	ECD_01293	167.659	125.953	0.41264	3.59e-07	8.82e-07	6.05453	None
	ECD_01294	33.6534	20.3608	0.72496	0.0032013	0.0021189	2.67389	None
	ECD_01295	65.2796	52.5593	0.31268	0.0043192	0.0027202	2.5654	None
	ECD_01296	142.723	97.5426	0.54911	1.06e-07	2.94e-07	6.53165	None
	ECD_01297	78.4571	63.45	0.30628	0.0018986	0.0013626	2.86563	None
	ECD_01298	138.263	149.155	-0.1094	0.048294	0.020648	1.68512	None
	ECD_01299	163.604	149.628	0.12883	0.00041476	0.00037554	3.42534	None
	ECD_01300	265.578	250.012	0.087141	2.66e-05	3.69e-05	4.43297	None
	ECD_01301	806.466	1515.7	-0.9103	1.94e-14	1.5e-13	12.8239	None
	ECD_01302	229.898	249.539	-0.11827	0.013037	0.0069718	2.15666	None
	ECD_01303	78.4571	100.857	-0.36234	0.70545	0.1851	0.732594	None
	ECD_01304	9.52839	9.94366	-0.061545	0.55673	0.15468	0.810566	None
	ECD_01305	80.6872	75.2877	0.099925	0.017985	0.0090936	2.04126	None
	ECD_01306	128.329	113.642	0.17535	0.00079726	0.000654	3.18442	None
	ECD_01307	243.075	199.82	0.2827	1.06e-07	2.94e-07	6.53165	None
	ECD_01308	68.1178	43.0892	0.66071	6.13e-05	7.49e-05	4.12552	None
	ECD_01309	112.111	217.34	-0.95503	0.0016303	0.0012094	2.91743	None
	ECD_01311	198.272	394.905	-0.99403	5.63e-06	9.92e-06	5.00349	None
	ECD_01312	51.2911	57.2944	-0.15969	0.30268	0.094681	1.02374	None
	ECD_01313	59.4004	42.1422	0.49521	0.0010601	0.00083593	3.07783	None
	ECD_01314	80.2817	61.556	0.38317	0.00063125	0.00053385	3.27258	None
	ECD_01315	99.1358	65.344	0.60135	3.8e-06	6.98e-06	5.15614	None
	ECD_01316	99.9467	80.9698	0.30377	0.00047391	0.00042209	3.37459	None
	ECD_01317	61.8331	65.344	-0.079675	0.15254	0.053829	1.26898	None
	ECD_01318	94.8784	106.539	-0.16723	0.17182	0.059499	1.22549	None
	ECD_01319	123.261	131.635	-0.09483	0.05227	0.022084	1.65592	None
	ECD_01320	176.985	152.469	0.2151	3.14e-05	4.25e-05	4.37161	None
	ECD_01321	94.6757	100.384	-0.084458	0.080388	0.031695	1.49901	None
	ECD_01322	328.02	299.257	0.1324	4.97e-07	1.17e-06	5.93181	None
	ECD_01323	5.06829	3.31455	0.61268	0.29173	0.091864	1.03685	None
	ECD_01324	13.583	11.3642	0.25731	0.22319	0.073701	1.13253	None
	ECD_01325	0	0	-1.2238	0.83046	0.2103	0.677161	None
	ECD_01326	47.4392	37.4071	0.34277	0.011855	0.0064091	2.1932	None
	ECD_01327	72.5779	51.6123	0.49182	0.00030841	0.00029493	3.53028	None
	ECD_01328	17.8404	14.6787	0.28142	0.15044	0.053177	1.27428	None
	ECD_01329	1.01366	1.89403	-0.90189	0.79027	0.2028	0.692932	None
	ECD_01330	10.9475	9.94366	0.13875	0.3537	0.10756	0.968349	None
	ECD_01331	32.8425	23.6754	0.47218	0.017113	0.0087377	2.0586	None
	ECD_01332	9.32565	4.26157	1.1298	0.051447	0.021816	1.66122	None
	ECD_01333	0	0	0.77618	0.63592	0.17074	0.767665	None
	ECD_01334	0	0	NA	NA	NA	NA	None
	ECD_01335	137.858	112.221	0.29683	4.67e-05	5.94e-05	4.22621	None
	ECD_01336	59.4004	116.483	-0.97157	0.017593	0.0089341	2.04895	None
	ECD_01337	51.4938	36.9336	0.47947	0.0026518	0.0018106	2.74218	None
	ECD_01338	2.43278	1.89403	0.36115	0.56103	0.15502	0.809612	None
	ECD_01339	244.089	224.443	0.12106	2.05e-05	2.97e-05	4.52724	None
	ECD_01340	51.4938	44.9832	0.19501	0.028934	0.013463	1.87086	None
	ECD_01342	49.4665	48.7713	0.02042	0.10884	0.040791	1.38944	None
	ECD_01343	2.83824	1.42052	0.99858	0.31367	0.097327	1.01177	None
	ECD_01344	3.64917	3.31455	0.13875	0.59234	0.16163	0.791478	None
	ECD_01345	0	0	-2.2238	0.56126	0.15502	0.809612	None
	ECD_01346	0	0	NA	NA	NA	NA	None
	ECD_01347	39.5327	82.8638	-1.0677	0.019922	0.009853	2.00643	None
	ECD_01348	53.5211	40.7217	0.39431	0.0047613	0.002949	2.53033	None
	ECD_01349	325.587	514.703	-0.6607	0.030322	0.013983	1.8544	None
	ECD_01350	104.204	116.956	-0.16656	0.1512	0.053411	1.27237	None
	ECD_01351	67.1042	71.4996	-0.091534	0.14853	0.052663	1.27849	None
	ECD_01352	125.491	171.883	-0.45385	0.95126	0.23366	0.631416	None
	ECD_01353	193.609	157.205	0.3005	1.26e-06	2.66e-06	5.57512	None
	ECD_01354	2.02732	1.89403	0.098112	0.7085	0.18568	0.731235	None
	ECD_01355	123.058	95.175	0.37068	2.96e-05	4.03e-05	4.39469	None
	ECD_01356	77.6462	100.384	-0.37054	0.73494	0.19124	0.718421	None
	ECD_01357	262.132	232.492	0.17311	1.77e-06	3.61e-06	5.44249	None
	ECD_01358	170.7	159.099	0.10154	0.00055923	0.00048122	3.31766	None
	ECD_01359	9.93385	5.68209	0.80593	0.091295	0.035207	1.45337	None
	ECD_01360	NA	NA	NA	NA	NA	NA	None
	ECD_01361	37.3026	28.4105	0.39285	0.01862	0.0093374	2.02977	None
	ECD_01362	284.838	202.661	0.49107	9.08e-13	6.41e-12	11.1931	None
	ECD_01363	35.478	37.4071	-0.076386	0.27448	0.087466	1.05816	None
	ECD_01364	105.42	73.3937	0.52243	7.93e-06	1.32e-05	4.87943	None
	ECD_01365	137.249	117.903	0.21919	0.0002279	0.00022519	3.64745	None
	ECD_01366	205.773	160.046	0.36257	8.56e-08	2.45e-07	6.61083	None
	ECD_01368	323.762	365.548	-0.17512	0.014063	0.0074098	2.13019	None
	ECD_01369	56.1567	59.662	-0.087354	0.18143	0.062225	1.20604	None
	ECD_01370	331.669	358.445	-0.11201	0.0023947	0.0016569	2.7807	None
	ECD_01371	132.789	255.221	-0.94261	0.00084311	0.00068351	3.16526	None
	ECD_01372	6.48741	3.31455	0.96883	0.13373	0.048272	1.3163	None
	ECD_01373	0	0	NA	NA	NA	NA	None
	ECD_01374	135.019	189.403	-0.48829	0.78058	0.20095	0.696912	None
	ECD_01375	73.997	76.2347	-0.042981	0.086917	0.033827	1.47074	None
	ECD_01376	3.04097	6.62911	-1.1243	0.47704	0.13685	0.863755	None
	ECD_01377	NA	NA	NA	NA	NA	NA	None
	ECD_01378	155.698	123.585	0.33324	6.44e-06	1.11e-05	4.95468	None
	ECD_01379	141.507	202.188	-0.51483	0.64794	0.17338	0.761001	None
	ECD_01380	134.614	109.38	0.29947	5.44e-05	6.78e-05	4.16877	None
	ECD_01381	124.477	216.393	-0.79777	0.025282	0.012	1.92082	None
	ECD_01382	8.312	8.52314	-0.036189	0.56005	0.15498	0.809724	None
	ECD_01384	66.9014	109.38	-0.70924	0.22578	0.074391	1.12848	None
	ECD_01385	192.595	144.42	0.4153	4.52e-08	1.36e-07	6.86646	None
	ECD_01386	140.493	131.162	0.099153	0.0018207	0.0013223	2.87867	None
	ECD_01387	97.5139	116.956	-0.26229	0.35554	0.10796	0.966737	None
	ECD_01388	104.407	156.731	-0.58608	0.42695	0.12529	0.902084	None
	ECD_01389	32.4371	23.2019	0.4834	0.016671	0.0085371	2.06869	None
	ECD_01390	102.582	103.698	-0.01561	0.032101	0.01459	1.83594	None
	ECD_01391	100.149	95.6485	0.066339	0.012866	0.0068948	2.16148	None
	ECD_01392	40.9518	60.609	-0.5656	0.67119	0.17809	0.74936	None
	ECD_01393	145.359	162.887	-0.16425	0.087515	0.034027	1.46818	None
	ECD_01394	77.2407	62.0295	0.31641	0.0018233	0.0013232	2.87837	None
	ECD_01395	23.7196	34.0925	-0.52338	0.8339	0.21092	0.675882	None
	ECD_01396	104.61	103.698	0.012624	0.021692	0.010537	1.97728	None
	ECD_01397	60.2113	56.8209	0.083612	0.046807	0.020123	1.69631	None
	ECD_01398	57.5758	56.3474	0.031113	0.077318	0.030659	1.51344	None
	ECD_01399	23.3141	19.8873	0.22936	0.12365	0.045311	1.3438	None
	ECD_01400	36.289	30.3045	0.26	0.045749	0.019755	1.70432	None
	ECD_01401	258.483	214.972	0.26592	7.81e-08	2.25e-07	6.64782	None
	ECD_01402	16.624	18.9403	-0.18819	0.59578	0.16225	0.789815	None
	ECD_01403	66.496	106.066	-0.67362	0.2987	0.093665	1.02842	None
	ECD_01404	42.7764	47.8243	-0.16093	0.34858	0.10625	0.973671	None
	ECD_01405	56.7649	92.334	-0.70186	0.27864	0.088495	1.05308	None
	ECD_01406	209.422	182.774	0.19635	1.02e-05	1.63e-05	4.78781	None
	ECD_01407	112.313	89.0194	0.33534	0.00012282	0.00013555	3.8679	None
	ECD_01408	204.353	151.522	0.43154	1.04e-08	3.67e-08	7.43533	None
	ECD_01409	146.778	112.695	0.38121	3.99e-06	7.28e-06	5.13787	None
	ECD_01410	211.652	159.099	0.41177	1.11e-08	3.85e-08	7.41454	None
	ECD_01411	58.5894	42.6157	0.45926	0.0016514	0.0012224	2.91279	None
	ECD_01412	45.6146	37.8806	0.26804	0.023687	0.011362	1.94455	None
	ECD_01413	4.4601	5.20858	-0.22382	0.81195	0.20718	0.683652	None
	ECD_01414	43.9928	43.0892	0.02994	0.12342	0.045242	1.34446	None
	ECD_01415	33.248	22.7284	0.54877	0.010309	0.0056975	2.24432	None
	ECD_01416	174.755	113.642	0.62084	4.65e-10	2.19e-09	8.65956	None
	ECD_01417	100.149	83.8108	0.25695	0.00094591	0.00075624	3.12134	None
	ECD_01418	0	0	-2.2238	0.56126	0.15502	0.809612	None
	ECD_01419	3.44644	6.1556	-0.83679	0.67739	0.17932	0.746371	None
	ECD_01420	120.828	102.751	0.2338	0.00042248	0.00038119	3.41886	None
	ECD_01421	189.96	129.741	0.55006	8.32e-10	3.69e-09	8.43297	None
	ECD_01422	83.5254	88.0724	-0.076475	0.093654	0.03589	1.44503	None
	ECD_01423	48.4529	38.3541	0.3372	0.011484	0.0062477	2.20428	None
	ECD_01424	37.7081	26.0429	0.53398	0.0069726	0.0040704	2.39036	None
	ECD_01425	54.3321	51.1388	0.087385	0.057334	0.023893	1.62173	None
	ECD_01426	169.078	147.734	0.19468	7.6e-05	9.03e-05	4.04431	None
	ECD_01427	90.8238	61.0825	0.57231	1.54e-05	2.33e-05	4.63264	None
	ECD_01428	14.5967	15.6258	-0.098286	0.50819	0.14392	0.841879	None
	ECD_01429	11.1502	9.47015	0.23562	0.28305	0.089566	1.04786	None
	ECD_01430	4.25736	2.36754	0.84657	0.25705	0.082698	1.0825	None
	ECD_01431	65.0769	50.1918	0.37469	0.0022878	0.0015924	2.79795	None
	ECD_01432	188.946	137.791	0.45549	1.79e-08	5.96e-08	7.22475	None
	ECD_01433	31.4234	23.2019	0.4376	0.02397	0.011477	1.94017	None
	ECD_01434	90.8238	62.9765	0.52826	3.08e-05	4.18e-05	4.37882	None
	ECD_01435	29.1934	57.2944	-0.97275	0.095242	0.036418	1.43868	None
	ECD_01436	120.828	94.7015	0.3515	5.02e-05	6.31e-05	4.19997	None
	ECD_01437	244.9	458.829	-0.90576	3.01e-05	4.1e-05	4.38722	None
	ECD_01439	5.47375	7.10261	-0.37582	0.93348	0.23068	0.63699	None
	ECD_01440	94.2702	123.585	-0.39064	0.78609	0.20213	0.694369	None
	ECD_01441	40.1409	32.672	0.29702	0.027988	0.013087	1.88316	None
	ECD_01442	64.8741	50.1918	0.37019	0.0024379	0.0016823	2.7741	None
	ECD_01443	35.8835	29.3575	0.28959	0.039449	0.017345	1.76083	None
	ECD_01444	33.4507	28.884	0.21177	0.071623	0.028897	1.53915	None
	ECD_01445	109.475	87.5989	0.32162	0.00018871	0.00019308	3.71426	None
	ECD_01446	20.6786	23.2019	-0.1661	0.52194	0.1471	0.832387	None
	ECD_01447	130.559	115.062	0.18229	0.00063421	0.00053591	3.27091	None
	ECD_01448	99.3385	80.4963	0.30343	0.00049576	0.00043671	3.35981	None
	ECD_01449	66.9014	87.1254	-0.38106	0.78753	0.20234	0.693918	None
	ECD_01450	119.612	87.5989	0.44937	8.41e-06	1.38e-05	4.86012	None
	ECD_01451	6.08195	3.31455	0.87572	0.16811	0.05845	1.23322	None
	ECD_01452	136.236	96.5956	0.49608	6.96e-07	1.57e-06	5.8041	None
	ECD_01453	161.78	113.642	0.50954	4.44e-08	1.34e-07	6.8729	None
	ECD_01454	61.6304	49.2448	0.32367	0.0049871	0.0030682	2.51312	None
	ECD_01455	81.7008	50.1918	0.7029	6.08e-06	1.06e-05	4.97469	None
	ECD_01456	79.2681	81.9168	-0.04742	0.07951	0.031385	1.50328	None
	ECD_01457	45.8173	35.9866	0.34844	0.012831	0.0068796	2.16244	None
	ECD_01458	2.23005	0	1.2356	0.31826	0.098487	1.00662	None
	ECD_01459	140.898	125.48	0.1672	0.00051506	0.00045139	3.34545	None
	ECD_01460	68.1178	44.5097	0.61391	0.00010928	0.00012319	3.90942	None
	ECD_01461	25.1387	14.2052	0.82349	0.0066136	0.0039002	2.40891	None
	ECD_01462	37.9108	22.7284	0.73812	0.001596	0.0011873	2.92544	None
	ECD_01463	73.3888	77.1817	-0.072699	0.11262	0.04198	1.37696	None
	ECD_01464	183.472	156.731	0.22727	1.65e-05	2.47e-05	4.6073	None
	ECD_01468	41.1545	31.2515	0.39713	0.013053	0.0069729	2.15659	None
	ECD_01469	157.928	131.162	0.26792	2.57e-05	3.59e-05	4.44491	None
	ECD_01470	6.69014	7.57612	-0.17942	0.72818	0.18972	0.721887	None
	ECD_01471	248.346	202.188	0.29666	4.65e-08	1.39e-07	6.85699	None
	ECD_01472	45.6146	32.1985	0.5025	0.0038804	0.0024983	2.60236	None
	ECD_01473	87.9855	73.8672	0.25233	0.0020637	0.001462	2.83505	None
	ECD_01474	155.292	92.8075	0.74267	1.47e-10	7.58e-10	9.12033	None
	ECD_01475	25.1387	24.6224	0.02994	0.2442	0.07935	1.10045	None
	ECD_01476	49.6692	43.0892	0.20503	0.029616	0.013724	1.86252	None
	ECD_01477	53.5211	38.8276	0.46303	0.0025439	0.0017438	2.7585	None
	ECD_01478	97.9194	78.1288	0.32574	0.00038876	0.00035666	3.44775	None
	ECD_01479	98.5276	67.7116	0.54112	1.14e-05	1.81e-05	4.74232	None
	ECD_01480	12.5694	13.2582	-0.076975	0.51603	0.14567	0.83663	None
	ECD_01481	48.6556	36.9336	0.39767	0.0069215	0.0040428	2.39332	None
	ECD_01482	183.269	200.294	-0.12815	0.031316	0.014314	1.84424	None
	ECD_01483	57.5758	52.5593	0.13151	0.035453	0.015884	1.79904	None
	ECD_01484	51.0884	43.5627	0.2299	0.022561	0.010913	1.96206	None
	ECD_01485	138.263	131.162	0.076069	0.0029444	0.0019766	2.70408	None
	ECD_01486	69.3342	59.1885	0.22825	0.0080178	0.0045801	2.33913	None
	ECD_01488	28.9906	32.1985	-0.15141	0.42584	0.12503	0.902986	None
	ECD_01489	37.5054	31.725	0.24148	0.047278	0.020297	1.69257	None
	ECD_01490	49.6692	50.1918	-0.015099	0.13547	0.048866	1.31099	None
	ECD_01491	9.93385	8.52314	0.22097	0.32026	0.099077	1.00403	None
	ECD_01492	152.251	142.052	0.10003	0.0011514	0.00089366	3.04883	None
	ECD_01493	71.1588	67.2381	0.081764	0.031212	0.01428	1.84527	None
	ECD_01494	157.928	133.529	0.24211	4.61e-05	5.89e-05	4.22988	None
	ECD_01495	51.4938	43.0892	0.25707	0.017739	0.0089983	2.04584	None
	ECD_01496	60.8195	50.1918	0.27708	0.0082612	0.0046857	2.32923	None
	ECD_01497	353.969	439.415	-0.31196	0.19729	0.066913	1.17449	None
	ECD_01498	201.11	319.144	-0.66622	0.080621	0.031727	1.49857	None
	ECD_01499	52.7102	103.225	-0.96963	0.02592	0.012262	1.91144	None
	ECD_01500	33.0453	32.1985	0.037449	0.17554	0.060546	1.21791	None
	ECD_01501	158.333	107.486	0.55881	1.65e-08	5.56e-08	7.25493	None
	ECD_01502	120.22	91.8605	0.38816	2.62e-05	3.65e-05	4.43771	None
	ECD_01503	NA	NA	NA	NA	NA	NA	None
	ECD_01504	NA	NA	NA	NA	NA	NA	None
	ECD_01505	1.41912	2.36754	-0.73839	0.84402	0.2128	0.672028	None
	ECD_01506	71.3615	52.0858	0.45426	0.00054717	0.00047354	3.32464	None
	ECD_01507	1.41912	2.84105	-1.0014	0.69676	0.18329	0.736861	None
	ECD_01508	96.0948	80.4963	0.25554	0.0012259	0.00094676	3.02376	None
	ECD_01524	2.23005	0	2.2356	0.18056	0.061969	1.20783	None
	ECD_01525	4.66283	2.84105	0.71478	0.2759	0.087703	1.05699	None
	ECD_01526	46.6283	29.831	0.64439	0.0010531	0.00083188	3.07994	None
	ECD_01527	85.35	64.8705	0.39583	0.00035676	0.00033199	3.47887	None
	ECD_01528	54.5348	41.6687	0.38821	0.0046314	0.0028888	2.53928	None
	ECD_01529	38.3163	26.0429	0.55707	0.0055554	0.0033563	2.47414	None
	ECD_01530	3.8519	4.26157	-0.14581	0.76759	0.19825	0.702787	None
	ECD_01531	90.8238	68.6586	0.40363	0.00020556	0.00020666	3.68474	None
	ECD_01532	369.782	353.71	0.064109	1.92e-06	3.86e-06	5.41341	None
	ECD_01533	8.10926	8.99664	-0.14982	0.67205	0.17827	0.748922	None
	ECD_01535	50.8856	36.4601	0.48094	0.0027746	0.0018833	2.72508	None
	ECD_01536	84.7418	52.5593	0.68913	5.06e-06	9.04e-06	5.04383	None
	ECD_01537	8.10926	7.10261	0.19122	0.38855	0.11617	0.934906	None
	ECD_01539	19.0568	38.3541	-1.0091	0.14718	0.052255	1.28187	None
	ECD_01540	5.47375	2.84105	0.94611	0.17363	0.060007	1.2218	None
	ECD_01541	22.3005	16.5728	0.42826	0.059463	0.024633	1.60848	None
	ECD_01542	39.1272	72.4467	-0.88875	0.1093	0.040897	1.38831	None
	ECD_01543	2.83824	3.78806	-0.41646	0.98066	0.23896	0.621675	None
	ECD_01544	3.44644	4.26157	-0.30628	0.89455	0.22305	0.651598	None
	ECD_01545	64.8741	45.4567	0.51315	0.00050861	0.00044725	3.34945	None
	ECD_01546	11.353	14.2052	-0.32335	0.83265	0.21065	0.676439	None
	ECD_01547	108.867	89.0194	0.29037	0.00032985	0.00031085	3.50745	None
	ECD_01548	12.7721	10.8907	0.2299	0.25413	0.082039	1.08598	None
	ECD_01549	127.315	95.175	0.41975	7.96e-06	1.32e-05	4.87943	None
	ECD_01550	67.9151	47.8243	0.50599	0.00040856	0.00037122	3.43037	None
	ECD_01551	42.1682	51.6123	-0.29156	0.60861	0.16481	0.783016	None
	ECD_01552	134.411	237.227	-0.81962	0.013235	0.0070521	2.15168	None
	ECD_01553	106.84	128.794	-0.26962	0.3528	0.10732	0.969319	None
	ECD_01554	100.758	85.2314	0.24143	0.0011481	0.00089248	3.0494	None
	ECD_01555	39.5327	43.5627	-0.14005	0.33496	0.10307	0.986868	None
	ECD_01556	111.3	92.334	0.26952	0.00039988	0.00036428	3.43856	None
	ECD_01557	239.223	214.025	0.16058	7.42e-06	1.25e-05	4.90309	None
	ECD_01558	28.9906	29.831	-0.041225	0.28199	0.089362	1.04885	None
	ECD_01559	76.8353	65.344	0.23371	0.0049374	0.0030395	2.5172	None
	ECD_01560	34.6671	32.1985	0.10657	0.1169	0.043297	1.36354	None
	ECD_01561	59.1976	44.0362	0.42685	0.002165	0.0015223	2.8175	None
	ECD_01562	84.3364	91.8605	-0.12329	0.13841	0.049753	1.30318	None
	ECD_01563	177.593	205.502	-0.21058	0.11225	0.041888	1.37791	None
	ECD_01564	101.771	85.2314	0.25587	0.0008737	0.00070392	3.15248	None
	ECD_01565	129.14	154.363	-0.2574	0.27527	0.087582	1.05759	None
	ECD_01567	82.1063	87.1254	-0.0856	0.10451	0.039395	1.40456	None
	ECD_01568	17.8404	17.0463	0.06569	0.29436	0.092581	1.03348	None
	ECD_01569	58.9949	38.8276	0.60351	0.00035479	0.00033075	3.4805	None
	ECD_01570	104.61	90.44	0.20998	0.0014819	0.0011128	2.95358	None
	ECD_01571	195.028	213.078	-0.1277	0.026147	0.012349	1.90837	None
	ECD_01572	324.168	357.498	-0.1412	0.0059327	0.0035512	2.44962	None
	ECD_01573	157.32	169.516	-0.10772	0.034306	0.015435	1.81149	None
	ECD_01574	121.436	100.384	0.27468	0.0001982	0.00020022	3.69849	None
	ECD_01575	64.6714	59.1885	0.12781	0.026688	0.012549	1.90139	None
	ECD_01576	50.0747	45.9302	0.12464	0.052353	0.022111	1.65539	None
	ECD_01579	102.785	114.589	-0.15684	0.14075	0.050316	1.29829	None
	ECD_01580	255.442	357.498	-0.48494	0.72317	0.18894	0.723676	None
	ECD_01581	414.181	591.885	-0.51506	0.4331	0.1267	0.897223	None
	ECD_01582	113.124	127.847	-0.17651	0.14867	0.052696	1.27822	None
	ECD_01583	235.98	339.978	-0.52678	0.4901	0.13979	0.854524	None
	ECD_01584	373.432	278.896	0.42112	1.86e-14	1.45e-13	12.8386	None
	ECD_01585	75.6189	45.4567	0.73425	8.72e-06	1.43e-05	4.84466	None
	ECD_01586	154.887	128.794	0.26615	3.2e-05	4.29e-05	4.36754	None
	ECD_01587	69.9424	104.172	-0.57472	0.55036	0.1535	0.813892	None
	ECD_01588	124.883	179.459	-0.52308	0.63165	0.16999	0.769577	None
	ECD_01589	110.691	117.43	-0.085256	0.05921	0.024557	1.60982	None
	ECD_01590	53.5211	94.228	-0.81605	0.12177	0.044765	1.34906	None
	ECD_01591	104.204	95.6485	0.1236	0.0052009	0.0031828	2.49719	None
	ECD_01592	72.1725	81.9168	-0.18271	0.25933	0.083302	1.07934	None
	ECD_01593	165.834	225.863	-0.4457	0.98858	0.24049	0.618903	None
	ECD_01594	37.0999	25.5694	0.537	0.0072933	0.004229	2.37376	None
	ECD_01595	15.0021	12.3112	0.2852	0.18529	0.063319	1.19847	None
	ECD_01596	25.7469	26.5164	-0.042487	0.31205	0.097057	1.01297	None
	ECD_01597	13.1776	14.6787	-0.15564	0.59647	0.16229	0.789708	None
	ECD_01598	37.0999	20.3608	0.86562	0.00071433	0.0005949	3.22556	None
	ECD_01599	72.1725	79.5493	-0.1404	0.19314	0.065658	1.18271	None
	ECD_01600	52.5075	50.6653	0.051525	0.079561	0.031393	1.50317	None
	ECD_01601	28.1797	18.9403	0.5732	0.01597	0.0082596	2.08304	None
	ECD_01602	18.4486	21.3078	-0.20787	0.60479	0.16408	0.784944	None
	ECD_01603	72.3752	49.2448	0.55552	0.0001411	0.00015217	3.81767	None
	ECD_01604	101.366	98.0161	0.048481	0.01542	0.0080152	2.09609	None
	ECD_01606	97.9194	94.7015	0.048207	0.017331	0.008836	2.05374	None
	ECD_01607	269.228	425.21	-0.65935	0.050378	0.021442	1.66873	None
	ECD_01608	80.4845	130.688	-0.69935	0.20164	0.068166	1.16643	None
	ECD_01609	18.0431	15.6258	0.20752	0.18835	0.064238	1.19221	None
	ECD_01610	109.475	150.102	-0.45534	0.94782	0.23314	0.632383	None
	ECD_01611	286.46	531.276	-0.89113	1.31e-05	2.03e-05	4.6925	None
	ECD_01613	9.52839	9.94366	-0.061545	0.55673	0.15468	0.810566	None
	ECD_01614	35.6808	22.7284	0.65065	0.0039888	0.0025539	2.5928	None
	ECD_01615	98.3248	79.5493	0.30571	0.00051198	0.00044907	3.34769	None
	ECD_01616	40.3436	75.2877	-0.90007	0.094777	0.03628	1.44033	None
	ECD_01617	90.0128	118.377	-0.39518	0.8083	0.20645	0.685185	None
	ECD_01618	54.3321	50.1918	0.11435	0.046814	0.020123	1.69631	None
	ECD_01619	35.478	30.778	0.20503	0.066009	0.026978	1.56899	None
	ECD_01620	109.07	122.165	-0.16358	0.13796	0.04961	1.30443	None
	ECD_01621	94.2702	114.589	-0.28159	0.4154	0.12242	0.912148	None
	ECD_01622	36.0862	50.1918	-0.476	0.91704	0.22751	0.643	None
	ECD_01623	420.06	406.743	0.046478	8.94e-07	1.96e-06	5.70774	None
	ECD_01624	194.014	253.8	-0.38753	0.68037	0.17993	0.744896	None
	ECD_01625	79.4708	95.175	-0.26016	0.39892	0.11861	0.925879	None
	ECD_01627	157.32	129.741	0.27806	2.11e-05	3.04e-05	4.51713	None
	ECD_01628	116.571	87.1254	0.42004	1.91e-05	2.8e-05	4.55284	None
	ECD_01629	122.855	118.377	0.053573	0.0071017	0.0041351	2.38351	None
	ECD_01630	97.5139	74.8142	0.3823	0.00016761	0.00017529	3.75624	None
	ECD_01631	119.409	165.728	-0.4729	0.86402	0.21648	0.664582	None
	ECD_01632	673.272	1177.14	-0.80603	9.63e-08	2.72e-07	6.56543	None
	ECD_01633	137.858	128.321	0.10343	0.0018669	0.0013464	2.87083	None
	ECD_01634	96.5003	71.0261	0.44218	7.07e-05	8.48e-05	4.0716	None
	ECD_01635	293.15	345.661	-0.23772	0.07007	0.02837	1.54714	None
	ECD_01637	131.37	100.857	0.38132	1.28e-05	1.99e-05	4.70115	None
	ECD_01638	90.4183	81.9168	0.14246	0.0073473	0.0042533	2.37127	None
	ECD_01639	59.4004	43.0892	0.46315	0.0014733	0.0011079	2.9555	None
	ECD_01640	36.4917	32.1985	0.18057	0.071581	0.028892	1.53922	None
	ECD_01641	42.7764	30.778	0.47491	0.0063737	0.0037802	2.42249	None
	ECD_01642	254.225	207.396	0.29372	3.61e-08	1.12e-07	6.95078	None
	ECD_01643	45.6146	37.4071	0.28618	0.020746	0.010163	1.99298	None
	ECD_01644	93.662	72.9202	0.36115	0.00030966	0.00029558	3.52932	None
	ECD_01645	241.048	379.753	-0.65574	0.068853	0.027975	1.55323	None
	ECD_01646	1985.76	2347.18	-0.24124	3.47e-06	6.47e-06	5.1891	None
	ECD_01648	53.9266	44.5097	0.27688	0.012904	0.0069077	2.16067	None
	ECD_01649	101.163	130.215	-0.36421	0.67488	0.17889	0.747414	None
	ECD_01650	78.2544	78.6023	-0.0063988	0.056255	0.023481	1.62928	None
	ECD_01651	95.6893	86.6519	0.14313	0.0057704	0.003468	2.45992	None
	ECD_01652	79.8763	84.7579	-0.08558	0.10932	0.040897	1.38831	None
	ECD_01655	82.5118	79.0758	0.061364	0.025241	0.011986	1.92133	None
	ECD_01656	408.707	373.124	0.13141	2.1e-08	6.8e-08	7.16749	None
	ECD_01657	177.39	133.529	0.40977	1.79e-07	4.69e-07	6.32883	None
	ECD_01658	9.32565	7.57612	0.29975	0.28798	0.09096	1.04115	None
	ECD_01659	37.9108	31.2515	0.27868	0.036681	0.016321	1.78725	None
	ECD_01660	61.8331	41.1952	0.58591	0.0003109	0.00029622	3.52839	None
	ECD_01661	69.3342	51.1388	0.43915	0.00078356	0.0006443	3.19091	None
	ECD_01662	158.536	148.681	0.092588	0.0010533	0.00083188	3.07994	None
	ECD_01663	116.571	82.3903	0.50066	4.05e-06	7.37e-06	5.13253	None
	ECD_01664	88.1883	59.1885	0.57527	1.96e-05	2.85e-05	4.54516	None
	ECD_01665	103.19	79.0758	0.384	0.0001052	0.00011915	3.92391	None
	ECD_01666	29.5988	22.2549	0.41142	0.032707	0.01482	1.82915	None
	ECD_01667	54.1293	39.3011	0.46184	0.0024308	0.0016796	2.77479	None
	ECD_01668	117.382	86.6519	0.4379	1.27e-05	1.98e-05	4.70333	None
	ECD_01669	1.62185	2.36754	-0.54574	0.94381	0.23232	0.633913	None
	ECD_01670	121.436	77.6552	0.64504	1.23e-07	3.34e-07	6.47625	None
	ECD_01671	1062.11	1510.02	-0.50763	0.2611	0.083794	1.07679	None
	ECD_01672	162.388	158.625	0.033825	0.0028607	0.0019312	2.71417	None
	ECD_01673	113.935	129.741	-0.18742	0.16367	0.057058	1.24368	None
	ECD_01674	3.44644	4.73508	-0.45828	0.98841	0.24049	0.618903	None
	ECD_01675	100.758	86.6519	0.21759	0.0016256	0.0012067	2.9184	None
	ECD_01676	51.6966	71.0261	-0.45828	0.95512	0.23422	0.630376	None
	ECD_01677	52.3048	56.8209	-0.11948	0.23801	0.077754	1.10928	None
	ECD_01678	40.1409	45.4567	-0.17942	0.39459	0.11748	0.930036	None
	ECD_01679	103.19	112.221	-0.12104	0.098965	0.037565	1.42522	None
	ECD_01680	38.3163	35.5131	0.10961	0.097599	0.037155	1.42998	None
	ECD_01681	171.714	182.774	-0.090055	0.020323	0.010003	1.99987	None
	ECD_01683	137.047	220.655	-0.68712	0.11336	0.042195	1.37474	None
	ECD_01684	2.83824	3.78806	-0.41646	0.98066	0.23896	0.621675	None
	ECD_01685	557.107	767.082	-0.46143	0.8223	0.2089	0.680062	None
	ECD_01686	202.732	272.74	-0.42796	0.90574	0.22514	0.647547	None
	ECD_01687	962.975	1262.37	-0.39057	0.38486	0.11532	0.938095	None
	ECD_01689	82.1063	66.7646	0.29841	0.001644	0.0012186	2.91414	None
	ECD_01690	16.4213	23.2019	-0.49868	0.90454	0.22506	0.647702	None
	ECD_01691	62.0359	42.6157	0.54172	0.00049491	0.00043668	3.35984	None
	ECD_01692	272.877	525.593	-0.9457	1.45e-06	2.99e-06	5.52433	None
	ECD_01693	95.8921	139.211	-0.53779	0.61771	0.1671	0.777024	None
	ECD_01694	192.392	339.031	-0.81737	0.0032277	0.002131	2.67142	None
	ECD_01695	110.691	127.847	-0.20787	0.20489	0.06895	1.16147	None
	ECD_01696	68.726	78.1288	-0.185	0.27505	0.087582	1.05759	None
	ECD_01697	12.7721	12.7847	-0.001424	0.43579	0.12716	0.895649	None
	ECD_01698	117.787	100.384	0.23066	0.00052687	0.00045941	3.3378	None
	ECD_01699	58.7922	35.9866	0.70817	0.00011747	0.0001309	3.88306	None
	ECD_01700	64.4687	48.7713	0.40257	0.0017836	0.0012981	2.88669	None
	ECD_01701	178.404	192.718	-0.11134	0.025685	0.012164	1.91492	None
	ECD_01702	126.91	116.009	0.12956	0.0018518	0.0013372	2.8738	None
	ECD_01703	185.297	127.374	0.54077	1.79e-09	7.34e-09	8.1343	None
	ECD_01704	134.614	98.4896	0.45078	2.22e-06	4.4e-06	5.35655	None
	ECD_01705	46.0201	38.3541	0.26288	0.023961	0.011477	1.94017	None
	ECD_01706	86.9719	75.2877	0.20813	0.0038447	0.0024785	2.60581	None
	ECD_01707	49.0611	40.2481	0.28566	0.016538	0.0084812	2.07154	None
	ECD_01708	35.0726	56.3474	-0.68401	0.4294	0.12586	0.900112	None
	ECD_01709	212.665	404.375	-0.92711	4.45e-05	5.73e-05	4.24185	None
	ECD_01710	97.5139	117.903	-0.27393	0.38629	0.11568	0.936742	None
	ECD_01711	61.6304	48.7713	0.33761	0.0043448	0.002733	2.56336	None
	ECD_01713	58.5894	35.9866	0.70318	0.00012743	0.00013931	3.85602	None
	ECD_01714	62.0359	45.4567	0.44861	0.0013477	0.0010261	2.98881	None
	ECD_01715	140.088	98.0161	0.51524	3.09e-07	7.67e-07	6.1152	None
	ECD_01716	38.3163	68.1851	-0.8315	0.17155	0.059435	1.22596	None
	ECD_01717	126.099	148.681	-0.23767	0.23474	0.076854	1.11433	None
	ECD_01718	97.3112	100.857	-0.051635	0.054401	0.022818	1.64172	None
	ECD_01719	17.2322	23.2019	-0.42914	0.97453	0.23791	0.623587	None
	ECD_01720	55.9539	47.3508	0.24085	0.015472	0.0080378	2.09486	None
	ECD_01721	31.8289	17.0463	0.90088	0.001378	0.0010484	2.97947	None
	ECD_01722	24.5305	16.5728	0.56576	0.025443	0.012065	1.91847	None
	ECD_01723	52.3048	45.9302	0.1875	0.029373	0.013636	1.86531	None
	ECD_01724	68.3206	64.397	0.085325	0.033674	0.015179	1.81876	None
	ECD_01725	31.2207	17.5198	0.83352	0.002326	0.001618	2.79102	None
	ECD_01726	67.3069	74.3407	-0.1434	0.21316	0.071167	1.14772	None
	ECD_01727	57.373	49.7183	0.2066	0.019138	0.0095463	2.02016	None
	ECD_01728	89.2019	71.9732	0.30962	0.00088641	0.00071361	3.14654	None
	ECD_01729	27.3688	27.4634	-0.0049818	0.25749	0.082814	1.0819	None
	ECD_01730	241.048	312.989	-0.37679	0.58498	0.16034	0.794958	None
	ECD_01731	146.575	92.8075	0.65933	4.28e-09	1.62e-08	7.79048	None
	ECD_01732	157.928	159.572	-0.014942	0.0077429	0.0044451	2.35212	None
	ECD_01733	134.614	209.764	-0.63994	0.20955	0.0702	1.15366	None
	ECD_01734	181.039	206.449	-0.18948	0.08146	0.03196	1.49539	None
	ECD_01735	219.964	205.976	0.094791	0.00010743	0.0001214	3.91578	None
	ECD_01736	87.9855	83.3373	0.078303	0.017255	0.0088012	2.05546	None
	ECD_01737	32.8425	37.4071	-0.18775	0.45515	0.13187	0.879854	None
	ECD_01738	191.784	137.317	0.48197	6.11e-09	2.25e-08	7.64782	None
	ECD_01739	75.0107	50.6653	0.5661	9.28e-05	0.00010694	3.97086	None
	ECD_01740	167.051	107.96	0.62979	8.61e-10	3.81e-09	8.41908	None
	ECD_01741	87.3773	71.9732	0.2798	0.0014919	0.0011195	2.95098	None
	ECD_01742	45.6146	40.2481	0.18057	0.043962	0.019071	1.71963	None
	ECD_01743	90.2156	70.5526	0.35468	0.00043881	0.00039388	3.40464	None
	ECD_01744	76.2271	52.5593	0.53636	0.00012104	0.00013415	3.87241	None
	ECD_01745	153.873	116.483	0.40163	1.42e-06	2.95e-06	5.53018	None
	ECD_01746	44.3982	84.7579	-0.93285	0.058865	0.024438	1.61193	None
	ECD_01749	79.4708	99.9101	-0.33021	0.59761	0.16255	0.789013	None
	ECD_01750	124.072	124.532	-0.0053476	0.015987	0.0082602	2.08301	None
	ECD_01751	101.366	88.0724	0.20281	0.0019479	0.0013961	2.85508	None
	ECD_01752	173.944	184.668	-0.086313	0.018347	0.0092358	2.03453	None
	ECD_01753	100.96	76.2347	0.40527	8.85e-05	0.00010242	3.98962	None
	ECD_01754	108.056	94.7015	0.19032	0.0016685	0.0012324	2.90925	None
	ECD_01755	111.3	91.387	0.28439	0.00031252	0.00029721	3.52694	None
	ECD_01756	41.7627	73.3937	-0.81344	0.17488	0.060356	1.21928	None
	ECD_01757	31.0179	24.6224	0.33313	0.044092	0.019119	1.71853	None
	ECD_01758	49.872	83.8108	-0.74891	0.22617	0.074449	1.12814	None
	ECD_01759	113.327	92.334	0.29556	0.00022777	0.00022519	3.64745	None
	ECD_01760	47.6419	26.9899	0.81981	0.00019139	0.00019467	3.7107	None
	ECD_01761	57.7785	93.7545	-0.69835	0.28126	0.089189	1.04969	None
	ECD_01762	76.2271	118.85	-0.64077	0.34295	0.10503	0.978687	None
	ECD_01763	67.9151	82.3903	-0.27874	0.48201	0.13794	0.86031	None
	ECD_01764	87.3773	98.0161	-0.16576	0.18754	0.064016	1.19371	None
	ECD_01765	7.7038	2.84105	1.4391	0.04467	0.019321	1.71397	None
	ECD_01766	4.05463	4.73508	-0.22382	0.82055	0.2088	0.68027	None
	ECD_01767	0	0	-0.22382	0.94281	0.23232	0.633913	None
	ECD_01768	80.8899	96.5956	-0.256	0.38445	0.11526	0.938321	None
	ECD_01769	112.111	107.96	0.054429	0.010005	0.0055564	2.25521	None
	ECD_01770	169.889	133.056	0.35256	1.48e-06	3.04e-06	5.51713	None
	ECD_01771	110.489	78.1288	0.49997	7.31e-06	1.23e-05	4.91009	None
	ECD_01772	47.6419	32.1985	0.56524	0.0018528	0.0013372	2.8738	None
	ECD_01773	112.111	76.2347	0.5564	2.13e-06	4.24e-06	5.37263	None
	ECD_01774	86.9719	57.7679	0.59028	1.77e-05	2.63e-05	4.58004	None
	ECD_01775	247.738	239.595	0.048219	0.00015348	0.00016348	3.78654	None
	ECD_01776	110.083	126.427	-0.1997	0.19148	0.065176	1.18591	None
	ECD_01777	74.6052	59.662	0.32247	0.0020346	0.0014463	2.83974	None
	ECD_01778	112.111	133.529	-0.25223	0.29659	0.093196	1.0306	None
	ECD_01779	74.4025	67.2381	0.14607	0.014479	0.0076096	2.11864	None
	ECD_01780	107.65	130.215	-0.27454	0.36435	0.11003	0.958489	None
	ECD_01781	68.5233	62.503	0.13267	0.02153	0.010468	1.98014	None
	ECD_01782	70.3479	58.2414	0.27246	0.0047335	0.0029401	2.53164	None
	ECD_01783	47.0337	48.7713	-0.052336	0.18185	0.062348	1.20518	None
	ECD_01784	220.977	371.23	-0.74841	0.010974	0.0060172	2.22061	None
	ECD_01785	78.8626	60.1355	0.39113	0.00063701	0.00053784	3.26935	None
	ECD_01786	126.099	103.225	0.28877	0.00011476	0.00012868	3.89049	None
	ECD_01787	185.499	353.237	-0.92922	0.00012765	0.0001394	3.85574	None
	ECD_01788	92.6484	135.423	-0.54764	0.58727	0.16066	0.794092	None
	ECD_01789	79.2681	126.9	-0.67888	0.24537	0.079656	1.09878	None
	ECD_01790	26.9633	29.3575	-0.12273	0.40138	0.11915	0.923906	None
	ECD_01791	125.288	123.112	0.025279	0.0099818	0.0055464	2.25599	None
	ECD_01792	80.4845	84.7579	-0.074637	0.098262	0.037358	1.42762	None
	ECD_01793	85.35	97.5426	-0.19264	0.2372	0.077539	1.11048	None
	ECD_01794	8.71746	21.3078	-1.2894	0.1237	0.045313	1.34378	None
	ECD_01795	56.1567	45.9302	0.29001	0.0099464	0.0055357	2.25683	None
	ECD_01796	21.895	22.2549	-0.023518	0.33049	0.10191	0.991783	None
	ECD_01797	83.9309	77.6552	0.11212	0.013819	0.0072961	2.13691	None
	ECD_01798	143.534	151.049	-0.073624	0.026852	0.012607	1.89939	None
	ECD_01799	136.844	134.476	0.02518	0.0070993	0.0041351	2.38351	None
	ECD_01801	333.291	480.137	-0.52666	0.41275	0.12181	0.914317	None
	ECD_01803	64.8741	98.9631	-0.60925	0.46479	0.13404	0.872766	None
	ECD_01804	91.8374	90.44	0.022122	0.028367	0.013234	1.87831	None
	ECD_01805	208.408	212.605	-0.028764	0.0029997	0.0020034	2.69823	None
	ECD_01806	14.7994	14.2052	0.059118	0.34527	0.10543	0.977036	None
	ECD_01808	51.2911	54.4534	-0.086313	0.20031	0.067828	1.16859	None
	ECD_01809	119.814	90.44	0.40577	1.93e-05	2.82e-05	4.54975	None
	ECD_01810	67.7124	107.96	-0.673	0.29567	0.092936	1.03182	None
	ECD_01811	116.165	131.162	-0.17517	0.14141	0.050485	1.29684	None
	ECD_01812	81.4981	119.797	-0.55576	0.58259	0.15985	0.796287	None
	ECD_01813	47.4392	48.7713	-0.039952	0.16749	0.058254	1.23467	None
	ECD_01814	23.5169	52.5593	-1.1603	0.036173	0.016137	1.79218	None
	ECD_01815	63.6577	76.2347	-0.26011	0.45016	0.13066	0.883857	None
	ECD_01816	201.11	185.615	0.11567	0.00012651	0.00013845	3.85871	None
	ECD_01818	60.2113	91.8605	-0.60941	0.48085	0.13768	0.861129	None
	ECD_01820	148.602	142.999	0.055448	0.0029687	0.0019891	2.70134	None
	ECD_01821	102.582	106.539	-0.054604	0.049867	0.02126	1.67244	None
	ECD_01822	251.184	285.052	-0.18248	0.035174	0.015772	1.80211	None
	ECD_01823	257.266	331.929	-0.36761	0.52173	0.14708	0.832446	None
	ECD_01824	78.0517	124.059	-0.66852	0.27133	0.086675	1.06211	None
	ECD_01826	195.433	190.35	0.038021	0.0009733	0.00077574	3.11028	None
	ECD_01827	248.752	279.843	-0.16991	0.028365	0.013234	1.87831	None
	ECD_01828	132.789	123.112	0.10917	0.002057	0.0014591	2.83591	None
	ECD_01829	56.9676	57.2944	-0.0082534	0.10471	0.039457	1.40388	None
	ECD_01830	106.231	80.9698	0.39175	7.29e-05	8.72e-05	4.05948	None
	ECD_01831	168.267	175.671	-0.062124	0.013647	0.0072331	2.14068	None
	ECD_01832	63.0495	114.589	-0.86191	0.057251	0.023869	1.62217	None
	ECD_01833	55.143	46.4037	0.24894	0.01516	0.0079118	2.10172	None
	ECD_01834	44.601	44.9832	-0.012312	0.15468	0.054437	1.26411	None
	ECD_01835	156.103	196.979	-0.33554	0.4804	0.13766	0.861192	None
	ECD_01836	169.078	184.194	-0.12354	0.036035	0.016089	1.79347	None
	ECD_01837	423.709	721.626	-0.76818	0.00016736	0.00017528	3.75627	None
	ECD_01838	85.7555	145.84	-0.76609	0.092688	0.035585	1.44873	None
	ECD_01839	49.2638	54.4534	-0.14449	0.28852	0.091075	1.0406	None
	ECD_01840	78.0517	89.0194	-0.18969	0.25302	0.081758	1.08747	None
	ECD_01841	57.1703	45.4567	0.33077	0.0064102	0.0037963	2.42064	None
	ECD_01842	83.9309	76.7082	0.12982	0.011323	0.0061695	2.20975	None
	ECD_01843	243.278	175.671	0.46973	9.47e-11	5.02e-10	9.2993	None
	ECD_01844	94.6757	63.9235	0.56665	1.12e-05	1.78e-05	4.74958	None
	ECD_01845	129.951	149.155	-0.19884	0.15444	0.054403	1.26438	None
	ECD_01846	96.2975	87.1254	0.14441	0.0055247	0.0033452	2.47558	None
	ECD_01847	204.151	245.75	-0.26756	0.19387	0.065839	1.18152	None
	ECD_01848	31.6261	17.9933	0.81366	0.0024654	0.001699	2.76981	None
	ECD_01849	81.0926	58.2414	0.47753	0.00016657	0.00017473	3.75763	None
	ECD_01850	331.263	181.827	0.86541	4.9e-24	5.91e-23	22.2284	None
	ECD_01851	107.042	57.7679	0.88984	5.54e-09	2.06e-08	7.68613	None
	ECD_01852	38.3163	25.5694	0.58354	0.0046076	0.0028774	2.541	None
	ECD_01853	61.6304	33.1455	0.89483	9.15e-06	1.49e-05	4.82681	None
	ECD_01854	77.038	51.1388	0.59115	5.3e-05	6.63e-05	4.17849	None
	ECD_01856	186.31	136.37	0.45018	2.64e-08	8.38e-08	7.07676	None
	ECD_01857	134.614	102.751	0.38967	8.37e-06	1.38e-05	4.86012	None
	ECD_01858	39.1272	32.672	0.26012	0.038018	0.016823	1.7741	None
	ECD_01859	141.912	87.5989	0.69601	2.97e-09	1.16e-08	7.93554	None
	ECD_01860	76.2271	60.1355	0.34209	0.001435	0.0010847	2.96469	None
	ECD_01861	57.5758	34.5661	0.73611	0.00010237	0.00011645	3.93386	None
	ECD_01862	144.142	132.109	0.12577	0.0009742	0.00077587	3.11021	None
	ECD_01863	84.3364	83.8108	0.0090177	0.04073	0.01784	1.74861	None
	ECD_01865	127.315	140.632	-0.14351	0.086967	0.033827	1.47074	None
	ECD_01866	70.1451	63.45	0.14472	0.017823	0.0090288	2.04437	None
	ECD_01867	56.5621	44.5097	0.34572	0.0058395	0.0035034	2.45551	None
	ECD_01868	152.657	116.009	0.39605	1.79e-06	3.64e-06	5.4389	None
	ECD_01869	82.1063	57.7679	0.50722	0.00010004	0.00011404	3.94294	None
	ECD_01871	32.4371	54.4534	-0.74738	0.3316	0.10219	0.990592	None
	ECD_01874	66.0905	49.2448	0.42447	0.0012262	0.00094676	3.02376	None
	ECD_01875	95.8921	74.8142	0.3581	0.0002749	0.00026532	3.57623	None
	ECD_01876	180.634	218.761	-0.27628	0.24471	0.079494	1.09967	None
	ECD_01877	75.2134	90.9135	-0.2735	0.44564	0.12953	0.88763	None
	ECD_01878	161.983	178.986	-0.14401	0.053896	0.022661	1.64472	None
	ECD_01879	15.8131	11.3642	0.47662	0.096683	0.03686	1.43344	None
	ECD_01880	2.63551	0	NA	NA	NA	NA	None
	ECD_01881	NA	NA	NA	NA	NA	NA	None
	ECD_01882	28.3824	25.5694	0.15058	0.12838	0.046682	1.33085	None
	ECD_01883	109.881	106.066	0.050978	0.011285	0.006152	2.21098	None
	ECD_01884	73.1861	63.45	0.20595	0.0081993	0.0046582	2.33178	None
	ECD_01885	17.6377	21.7813	-0.30443	0.76128	0.19704	0.705446	None
	ECD_01886	37.0999	42.1422	-0.18385	0.42062	0.12368	0.907701	None
	ECD_01887	19.665	19.8873	-0.016221	0.34873	0.10627	0.973589	None
	ECD_01888	76.8353	53.9799	0.50935	0.00016288	0.00017156	3.76558	None
	ECD_01889	85.1473	97.5426	-0.19607	0.24396	0.079297	1.10074	None
	ECD_01890	113.327	200.294	-0.82163	0.022154	0.010741	1.96896	None
	ECD_01891	581.232	449.832	0.36973	1.19e-19	1.26e-18	17.8996	None
	ECD_01892	162.388	141.105	0.20267	8.83e-05	0.00010238	3.98978	None
	ECD_01893	113.935	159.099	-0.48171	0.82749	0.20984	0.678112	None
	ECD_01895	93.2565	111.748	-0.26097	0.36289	0.10965	0.959991	None
	ECD_01896	277.945	238.174	0.22278	1.36e-07	3.65e-07	6.43771	None
	ECD_01897	194.622	158.152	0.29937	1.22e-06	2.59e-06	5.5867	None
	ECD_01898	117.99	165.254	-0.48602	0.80485	0.20582	0.686512	None
	ECD_01899	71.5643	74.3407	-0.054913	0.10168	0.038441	1.41521	None
	ECD_01900	174.957	177.092	-0.017494	0.0053108	0.0032405	2.48939	None
	ECD_01901	79.0653	65.344	0.27499	0.0026663	0.0018181	2.74038	None
	ECD_01902	46.831	58.2414	-0.31458	0.64569	0.17305	0.761828	None
	ECD_01903	25.1387	24.1489	0.057955	0.21964	0.073039	1.13645	None
	ECD_01904	62.4413	41.6687	0.58354	0.00029817	0.00028619	3.54335	None
	ECD_01906	0	0	NA	NA	NA	NA	None
	ECD_01907	7.29834	10.4172	-0.51332	0.91917	0.22788	0.642294	None
	ECD_01908	43.79	36.9336	0.24567	0.031151	0.014258	1.84594	None
	ECD_01909	9.32565	10.4172	-0.15969	0.66031	0.17583	0.754907	None
	ECD_01911	80.079	97.5426	-0.28461	0.4611	0.13311	0.875789	None
	ECD_01912	151.441	176.618	-0.22188	0.16207	0.056613	1.24708	None
	ECD_01913	188.135	167.622	0.16656	6.09e-05	7.46e-05	4.12726	None
	ECD_01914	144.548	175.198	-0.27744	0.30132	0.094367	1.02518	None
	ECD_01915	34.4644	31.2515	0.14118	0.098589	0.037449	1.42656	None
	ECD_01916	158.333	149.628	0.081582	0.0013149	0.0010063	2.99727	None
	ECD_01917	151.643	115.062	0.39827	1.84e-06	3.72e-06	5.42946	None
	ECD_01918	124.68	220.655	-0.82356	0.015836	0.0082107	2.08562	None
	ECD_01920	16.624	13.2582	0.32638	0.14354	0.051121	1.2914	None
	ECD_01921	114.341	193.191	-0.75669	0.059853	0.024774	1.606	None
	ECD_01922	147.183	206.923	-0.49148	0.75522	0.19564	0.708542	None
	ECD_01923	103.393	199.82	-0.95056	0.0027293	0.0018553	2.73159	None
	ECD_01924	72.5779	126.427	-0.8007	0.084869	0.033097	1.48021	None
	ECD_01925	21.0841	33.619	-0.67312	0.55932	0.15486	0.810061	None
	ECD_01926	67.1042	85.2314	-0.34498	0.67236	0.17831	0.748824	None
	ECD_01927	126.91	146.787	-0.20992	0.17825	0.061319	1.2124	None
	ECD_01928	98.5276	173.304	-0.8147	0.036482	0.016247	1.78923	None
	ECD_01929	267.808	357.025	-0.41482	0.80283	0.20546	0.687273	None
	ECD_01930	187.121	357.972	-0.93587	9.43e-05	0.00010821	3.96573	None
	ECD_01932	9.52839	12.7847	-0.42412	0.97452	0.23791	0.623587	None
	ECD_01933	193.001	189.877	0.023543	0.0014376	0.0010858	2.96425	None
	ECD_01934	0	1.42052	NA	NA	NA	NA	None
	ECD_01935	NA	NA	NA	NA	NA	NA	None
	ECD_01936	77.2407	77.1817	0.0011026	0.054019	0.022685	1.64426	None
	ECD_01937	91.432	100.857	-0.14154	0.14443	0.051384	1.28917	None
	ECD_01938	100.555	149.155	-0.56883	0.49448	0.14069	0.851737	None
	ECD_01939	45.0064	47.8243	-0.087612	0.23188	0.076136	1.11841	None
	ECD_01940	65.0769	87.5989	-0.42877	0.94928	0.23334	0.632011	None
	ECD_01941	127.315	136.844	-0.10412	0.054465	0.022835	1.6414	None
	ECD_01942	221.788	327.667	-0.56305	0.33359	0.10268	0.988514	None
	ECD_01943	215.706	349.449	-0.69601	0.039195	0.017255	1.76309	None
	ECD_01944	50.2774	79.5493	-0.66194	0.39199	0.11702	0.93174	None
	ECD_01945	113.124	159.099	-0.49201	0.78226	0.20134	0.69607	None
	ECD_01946	108.867	162.887	-0.5813	0.4334	0.12671	0.897189	None
	ECD_01947	98.1221	147.261	-0.58572	0.44237	0.12874	0.890286	None
	ECD_01948	177.187	251.906	-0.50761	0.64651	0.17318	0.761502	None
	ECD_01949	158.333	127.847	0.30855	9.71e-06	1.57e-05	4.8041	None
	ECD_01950	73.3888	49.7183	0.56178	0.00011686	0.0001305	3.88439	None
	ECD_01951	33.6534	25.0959	0.4233	0.021214	0.010348	1.98514	None
	ECD_01952	191.176	149.155	0.35809	2.8e-07	7.03e-07	6.15304	None
	ECD_01953	80.4845	41.6687	0.94975	1.71e-07	4.52e-07	6.34486	None
	ECD_01954	6.89288	4.73508	0.54172	0.24559	0.079702	1.09853	None
	ECD_01955	208.003	145.84	0.51221	4.98e-10	2.31e-09	8.63639	None
	ECD_01956	56.1567	29.3575	0.93573	1.47e-05	2.23e-05	4.6517	None
[truncated: 2,441 more rows]
