# Supplementary material for: Genome-scale target identification in Escherichia coli for high-titer production of free fatty acids
Source: Nat Commun. 2021 Aug 17;12:4976. doi: 10.1038/s41467-021-25243-w (PMC8371096; doi:10.1038/s41467-021-25243-w)
Supplement: Supplementary file 5 — Source Data [file 41467_2021_25243_MOESM5_ESM.zip › Source Data/Supplementary Figure 5.xlsx]

## Sheet: ihfAL- vs. Control
	Protein	Description	Gene	ihfAL-	Control	ihfAL- vs. Control fold change	ihfAL- vs. Control log2 fold change	ihfAL- vs. Control significance A	ihfAL- vs. Control -log10 significance A	ihfAL- vs. Control up.down
	WP_001406033.1	glutamate synthase subunit alpha	ECD_03077	61.7	97.5	0.63	-0.660132	0.00535873	2.27094	down
	WP_000511025.1	phage shock protein A	ECD_01281	69.9	122.2	0.57	-0.80588	0.000834974	3.07833	down
	WP_000775540.1	succinate dehydrogenase flavoprotein subunit	ECD_00683	83.4	126	0.66	-0.595304	0.0110504	1.95662	down
	WP_000845101.1	asparagine synthetase A	ECD_03628	109.2	195.1	0.56	-0.837241	0.000536397	3.27051	down
	WP_000081664.1	glutamate synthase subunit beta	ECD_03078	84.4	139.4	0.61	-0.723916	0.00247175	2.607	down
	WP_000648420.1	murein lipoprotein	ECD_01646	53.3	122.3	0.44	-1.19822	1.08993e-06	5.9626	down
	WP_000589326.1	flagellar P-ring protein	ECD_01076	61.8	111.4	0.55	-0.85007	0.000445619	3.35104	down
	WP_001295306.1	peptidoglycan-associated lipoprotein	ECD_00701	52.7	119.2	0.44	-1.17751	1.64417e-06	5.78405	down
	WP_001235264.1	succinate dehydrogenase iron-sulfur subunit	ECD_00684	95.9	225.5	0.43	-1.23352	5.32276e-07	6.27386	down
	WP_000167336.1	integration host factor subunit beta	ECD_00916	50.4	90.6	0.56	-0.846087	0.000472152	3.32592	down
	WP_001018416.1	taurine ABC transporter substrate-binding protein	ECD_00315	105.7	160	0.66	-0.598097	0.0107251	1.9696	down
	WP_000712658.1	TIGR00156 family protein	ECD_02896	104.5	172	0.61	-0.718906	0.00263251	2.57963	down
	WP_000545042.1	NADH-quinone oxidoreductase subunit E	ECD_02210	126	197.3	0.64	-0.646967	0.00623881	2.2049	down
	WP_001229265.1	integration host factor subunit alpha	ECD_01681	63.2	238.7	0.26	-1.9172	9.70175e-15	14.0131	down
	WP_000014594.1	cold-shock protein	ECD_03406	74.7	114.7	0.65	-0.618685	0.00857356	2.06684	down
	WP_000841554.1	stationary-phase-induced ribosome-associated protein	ECD_01438	57.4	101.3	0.57	-0.819512	0.000690152	3.16106	down
	WP_001124935.1	exodeoxyribonuclease 7 small subunit	ECD_00370	23.3	43.9	0.53	-0.913891	0.000170587	3.76805	down
	WP_000846243.1	hypothetical protein	ECD_02027	144	287.5	0.5	-0.997493	4.40532e-05	4.35602	down
	WP_000194943.1	microcin C ABC transporter ATP-binding protein YejF	ECD_02110	164.3	247.5	0.66	-0.591096	0.0115569	1.93716	down
	WP_000094031.1	tRNA (N6-threonylcarbamoyladenosine(37)-N6)-methyltransferase TrmO	ECD_00194	44.4	67.4	0.66	-0.602189	0.0102634	1.98871	down
	WP_000806638.1	tyrosine recombinase XerD	ECD_02726	16.1	26.6	0.61	-0.724366	0.00245776	2.60946	down
	WP_000003377.1	protein-export protein SecB	ECD_03467	111.5	238.3	0.47	-1.09574	7.80164e-06	5.10781	down
	WP_000462905.1	Fis family transcriptional regulator	ECD_03119	121	243.6	0.5	-1.00951	3.59401e-05	4.44442	down
	WP_001308496.1	succinate dehydrogenase cytochrome b556 subunit	ECD_00681	117.1	197.1	0.59	-0.751187	0.00174236	2.75886	down
	WP_000044837.1	dethiobiotin synthase	ECD_00745	54.6	88.4	0.62	-0.695145	0.00353099	2.4521	down
	WP_001045689.1	sulfate-binding protein	ECD_03802	72	125.3	0.57	-0.799318	0.000914231	3.03894	down
	WP_001215861.1	quorum-sensing regulator protein G	ECD_02447	157.3	259.1	0.61	-0.71999	0.00259692	2.58554	down
	WP_000956071.1	dihydropyrimidine dehydrogenase subunit B	ECD_02076	120.8	187	0.65	-0.630418	0.00752522	2.12348	down
	WP_000018695.1	ribosomal RNA large subunit methyltransferase G	ECD_02953	187.1	321.9	0.58	-0.782803	0.00114524	2.94111	down
	WP_000617544.1	50S ribosomal protein L23	ECD_03169	63.4	131.9	0.48	-1.05689	1.57521e-05	4.80266	down
	WP_000056006.1	alkanesulfonate monooxygenase	ECD_00939	83.4	197.9	0.42	-1.24665	4.05706e-07	6.39179	down
	WP_000254365.1	succinate dehydrogenase hydrophobic membrane anchor subunit	ECD_00682	148.1	222.9	0.66	-0.589825	0.0117138	1.9313	down
	WP_001276425.1	protein AroM	ECD_00337	72.1	562.7	0.13	-2.96429	5.57894e-33	32.2534	down
	WP_000136192.1	hypothetical protein	ECD_00409	180.5	305.5	0.59	-0.759174	0.00156937	2.80427	down
	WP_000179213.1	transposase	ECD_04288	162.6	315.9	0.51	-0.958141	8.446e-05	4.07335	down
	WP_000705001.1	D-galactonate dehydratase 2	ECD_03575	83.9	148.9	0.56	-0.827601	0.000615549	3.21074	down
	WP_001191419.1	isochorismate synthase MenF	ECD_02192	135.7	268.9	0.5	-0.986649	5.28352e-05	4.27708	down
	WP_000830738.1	D-alanyl-D-alanine-carboxypeptidase/endopeptidase AmpH	ECD_00323	58.9	106.7	0.55	-0.857221	0.000401428	3.39639	down
	WP_000138915.1	malate synthase A	ECD_03886	31.3	48.5	0.65	-0.631822	0.00740764	2.13032	down
	WP_000742109.1	thiamine-monophosphate kinase	ECD_00365	13.4	25	0.54	-0.899695	0.000212364	3.67292	down
	WP_001320117.1	transcriptional regulator	ECD_02564	114.8	244.8	0.47	-1.09248	8.28223e-06	5.08185	down
	WP_001319943.1	D-alanyl-D-alanine endopeptidase	ECD_02064	68.3	108.8	0.63	-0.671721	0.00467721	2.33001	down
	WP_000123737.1	ATP-dependent RNA helicase	ECD_01320	53.8	97.6	0.55	-0.859275	0.000389504	3.40949	down
	WP_001297258.1	PTS trehalose transporter subunit IIBC	ECD_04108	137.2	205.9	0.67	-0.585663	0.0122405	1.9122	down
	WP_001006866.1	hypothetical protein	ECD_01795	100.9	183.6	0.55	-0.86364	0.000365254	3.43741	down
	WP_001329055.1	diguanylate cyclase	ECD_01763	144.7	240.6	0.6	-0.733572	0.00218673	2.66021	down
	WP_000274624.1	AraC family transcriptional regulator	ECD_03839	134.3	271.8	0.49	-1.01709	3.15724e-05	4.50069	down
	WP_000216791.1	phosphocarrier protein NPr	ECD_03071	176.3	475.4	0.37	-1.43111	6.68152e-09	8.17513	down
	WP_000239596.1	entericidin B	ECD_04019	148.8	270.4	0.55	-0.861721	0.000375739	3.42511	down
	WP_001272796.1	glycerol-3-phosphate acyltransferase	ECD_02929	104	215.8	0.48	-1.05311	1.68449e-05	4.77353	down
	WP_000699242.1	ADP-heptose--LPS heptosyltransferase	ECD_03477	117.7	356	0.33	-1.59676	1.05042e-10	9.97864	down
	WP_000614784.1	chromosome partitioning protein ParB	ECD_02512	40.1	95.2	0.42	-1.24736	3.99785e-07	6.39817	down
	WP_000907792.1	sn-glycerol-3-phosphate import ATP-binding protein UgpC	ECD_03299	180.2	304.1	0.59	-0.754947	0.00165886	2.78019	down
	WP_000953449.1	TonB-dependent siderophore receptor	ECD_01098	144.7	246.3	0.59	-0.767352	0.0014086	2.85121	down
	WP_000723724.1	oxidoreductase	ECD_01740	187.8	308.7	0.61	-0.717008	0.00269581	2.56931	down
	WP_000928723.1	rhomboid family intramembrane serine protease GlpG	ECD_03275	120.4	276	0.44	-1.19683	1.12053e-06	5.95057	down
	WP_001295273.1	membrane protein	ECD_03098	87.4	175.8	0.5	-1.00823	3.67303e-05	4.43498	down
	WP_001295377.1	glycine cleavage system protein H	ECD_02736	57	120.9	0.47	-1.08478	9.5343e-06	5.02071	down
	WP_001026418.1	cytochrome c-type biogenesis protein CcmE	ECD_02124	14.3	25.4	0.56	-0.828813	0.000605033	3.21822	down
	WP_000702542.1	nitrate reductase subunit beta	ECD_01425	164.1	255.2	0.64	-0.637053	0.00698377	2.15591	down
	WP_001295597.1	nucleoside recognition pore and gate family inner membrane transporter	ECD_04199	137.8	212.8	0.65	-0.626922	0.00782507	2.10651	down
	WP_001295363.1	tRNA (adenosine(37)-N6)-methyltransferase TrmM	ECD_02469	125.2	191.3	0.65	-0.611602	0.00926668	2.03308	down
	WP_001174961.1	multidrug resistance protein MdtK	ECD_01634	180.7	282.9	0.64	-0.646696	0.00625824	2.20355	down
	WP_000577625.1	2-succinylbenzoate-CoA ligase	ECD_02187	184.4	332.5	0.55	-0.850516	0.000442741	3.35385	down
	WP_000076001.1	hypothetical protein	ECD_02396	19.2	29.1	0.66	-0.599913	0.010518	1.97807	down
	WP_000799889.1	membrane protein	ECD_03684	17.2	32.2	0.53	-0.904652	0.000196796	3.70598	down
	WP_001295585.1	phage shock protein D	ECD_01284	138.5	293.1	0.47	-1.08151	1.01194e-05	4.99484	down
	WP_000489227.1	colicin I receptor	ECD_02084	134.2	293.3	0.46	-1.12799	4.27488e-06	5.36908	down
	WP_001301332.1	formate hydrogenlyase transcriptional activator	ECD_02581	174.9	345.5	0.51	-0.982155	5.69381e-05	4.2446	down
	WP_000983609.1	protein phosphatase CheZ	ECD_01852	144.3	216.7	0.67	-0.586628	0.0121167	1.91662	down
	WP_000671574.1	inosine/guanosine kinase	ECD_00428	45.4	88.6	0.51	-0.964614	7.60104e-05	4.11913	down
	WP_000160104.1	6-phospho-alpha-glucosidase	ECD_03565	67.5	117	0.58	-0.793549	0.00098955	3.00456	down
	WP_000010749.1	NorR family transcriptional regulator	ECD_02559	66.6	549	0.12	-3.04321	1.1393e-34	33.9434	down
	WP_000331456.1	iron-sulfur cluster repair protein YtfE	ECD_04081	1	1.6	0.63	-0.678072	0.00433751	2.36276	down
	WP_000075744.1	cell division protein FtsQ	ECD_00094	166.4	355.9	0.47	-1.09682	7.64793e-06	5.11646	down
	WP_000849301.1	hypothetical protein	ECD_00769	99.9	161.5	0.62	-0.692978	0.00362532	2.44065	down
	WP_000520781.1	ATP-dependent Clp protease adaptor ClpS	ECD_00886	150.8	282.1	0.53	-0.90357	0.0002001	3.69875	down
	WP_001212985.1	hydrogenase isoenzymes formation protein HypD	ECD_02579	179.4	288	0.62	-0.682889	0.00409475	2.38777	down
	WP_000850550.1	hypothetical protein	ECD_00600	133.2	208.1	0.64	-0.643683	0.00647741	2.1886	down
	WP_000211858.1	ribose ABC transporter permease	ECD_03636	49.3	80	0.62	-0.698412	0.00339299	2.46942	down
	WP_000718889.1	NADH-dependent gamma-hydroxybutyrate dehydrogenase	ECD_03767	127.1	307.6	0.41	-1.27509	2.23179e-07	6.65135	down
	WP_001110490.1	protein PhnO	ECD_03965	123.7	203.7	0.61	-0.7196	0.00260966	2.58342	down
	WP_001294219.1	tRNA epoxyqueuosine(34) reductase QueG	ECD_04033	122	194.5	0.63	-0.672889	0.00461301	2.33602	down
	WP_001300958.1	DNA damage-inducible protein D	ECD_03502	10.8	18.5	0.58	-0.776494	0.00124679	2.90421	down
	WP_000393511.1	NADH-quinone oxidoreductase subunit J	ECD_02205	41.7	65	0.64	-0.640392	0.00672452	2.17234	down
	WP_001219614.1	two-component sensor histidine kinase	ECD_04275	179.4	367.8	0.49	-1.03574	2.28626e-05	4.64087	down
	WP_001301326.1	alkaline phosphatase	ECD_00330	117.8	214.4	0.55	-0.863965	0.000363503	3.43949	down
	WP_001211011.1	hypothetical protein	ECD_01797	19.4	35.2	0.55	-0.859519	0.000388111	3.41104	down
	WP_000287458.1	poly-beta-1,6 N-acetyl-D-glucosamine export porin PgaA	ECD_01026	183.7	290.2	0.63	-0.659696	0.005386	2.26873	down
	WP_000945561.1	poly-beta-1,6-N-acetyl-D-glucosamine N-deacetylase PgaB	ECD_01025	19.2	37	0.52	-0.946419	0.000102051	3.99118	down
	WP_000643325.1	xanthine dehydrogenase	ECD_00244	167.1	255.8	0.65	-0.614305	0.00899666	2.04592	down
	WP_000880909.1	DNA repair protein RecN	ECD_02504	150.2	260.3	0.58	-0.79329	0.000993056	3.00303	down
	WP_000246527.1	ribonucleotide-diphosphate reductase subunit alpha	ECD_02531	161.3	444.2	0.36	-1.46146	3.22659e-09	8.49126	down
	WP_001297298.1	arylesterase	ECD_00445	143.6	80.6	1.78	0.833204	9.4256e-05	4.02569	up
	WP_001228987.1	ATP-independent periplasmic protein-refolding chaperone	ECD_01712	194.6	82.7	2.35	1.23455	2.28819e-08	7.64051	up
	WP_000224879.1	purine-nucleoside phosphorylase	ECD_04260	182.6	115.1	1.59	0.665799	0.00130174	2.88548	up
	WP_001301370.1	L-ascorbate-6-phosphate lactonase	ECD_04059	342.9	138.8	2.47	1.30478	3.95682e-09	8.40265	up
	WP_000108626.1	sulfurtransferase	ECD_02413	98.3	64.3	1.53	0.612373	0.00271507	2.56622	up
	WP_000886900.1	3(2),5-bisphosphate nucleotidase CysQ	ECD_04086	64.1	38.3	1.67	0.74298	0.000412408	3.38467	up
	WP_000007283.1	superoxide dismutase [Fe]	ECD_01626	145.3	92.2	1.58	0.656196	0.00149103	2.82651	up
	WP_001300935.1	branched chain amino acid ABC transporter substrate-binding protein	ECD_03307	94.9	62.3	1.52	0.607176	0.00290867	2.53631	up
	WP_000850303.1	dimethyl sulfoxide reductase subunit A	ECD_00898	58.3	38.1	1.53	0.613705	0.00266735	2.57392	up
	WP_001250216.1	peptide transport periplasmic protein SapA	ECD_01271	121.2	64.3	1.88	0.914499	2.20402e-05	4.65678	up
	WP_000514242.1	transcriptional regulator	ECD_03426	116.3	67.7	1.72	0.780623	0.000226696	3.64456	up
	WP_000228937.1	mismatch-specific DNA-glycosylase	ECD_02938	101	67.3	1.5	0.585677	0.00384866	2.41469	up
	WP_001130692.1	outer membrane lipoprotein LolB	ECD_01184	254.9	139.4	1.83	0.870701	4.8927e-05	4.31045	up
	WP_001218910.1	integrase	ECD_03516	47.7	31.1	1.53	0.617075	0.00255001	2.59346	up
	WP_000998544.1	aminotransferase	ECD_01942	102.3	63.4	1.61	0.690251	0.000914629	3.03875	up
	WP_000920840.1	L-fucose mutarotase	ECD_02655	228.1	139.5	1.64	0.709401	0.000688734	3.16195	up
	WP_000416895.1	ABC transporter ATP-binding protein	ECD_03303	271.4	130.5	2.08	1.05637	1.31612e-06	5.8807	up
	WP_001295345.1	metalloprotease	ECD_00913	114.3	65.2	1.75	0.809882	0.000139951	3.85402	up
	WP_000213098.1	dimethyl sulfoxide reductase subunit B	ECD_00899	144.1	93.2	1.55	0.628668	0.00218107	2.66133	up
	WP_001091587.1	acyl-CoA thioesterase	ECD_00725	241.7	94.1	2.57	1.36095	9.11494e-10	9.04025	up
	WP_001019197.1	protein GnsA	ECD_00994	147.3	97.2	1.52	0.599729	0.00320781	2.49379	up
	WP_001239155.1	ribonucleoside hydrolase RihC	ECD_00034	220.3	123.4	1.79	0.836127	8.96393e-05	4.0475	up
	WP_000476096.1	NUDIX hydrolase	ECD_01132	206.7	119.9	1.72	0.785707	0.000208699	3.68048	up
	WP_001128858.1	peptide transport system ATP-binding protein SapD	ECD_01268	252.3	158.4	1.59	0.671568	0.00119886	2.92123	up
	WP_000056745.1	3-keto-L-gulonate-6-phosphate decarboxylase ulaD	ECD_04063	259.1	161	1.61	0.686448	0.000966898	3.01462	up
	WP_000218362.1	ascorbate-specific phosphotransferase enzyme IIB component	ECD_04061	354.5	117.9	3.01	1.58822	1.3335e-12	11.875	up
	WP_000776505.1	ascorbate-specific phosphotransferase enzyme IIA component	ECD_04062	352.9	114.8	3.07	1.62014	4.94408e-13	12.3059	up
	WP_001199799.1	oxidoreductase	ECD_00367	281	146.7	1.92	0.937701	1.42475e-05	4.84626	up
	WP_001295269.1	alpha-D-glucose-1-phosphate phosphatase YihX	ECD_03770	214	124.8	1.71	0.777993	0.000236568	3.62604	up
	WP_000780584.1	membrane protein	ECD_01527	207.1	135.4	1.53	0.6131	0.00268893	2.57042	up
	WP_000082201.1	DNA mismatch repair protein MutH	ECD_02679	281.9	138.5	2.04	1.0253	2.51624e-06	5.59925	up
	WP_000179805.1	TetR family transcriptional regulator	ECD_01107	268.7	147.5	1.82	0.865281	5.38734e-05	4.26863	up
	WP_000698145.1	lipoprotein	ECD_01354	219.4	132.2	1.66	0.730841	0.000497542	3.30317	up
	WP_001238379.1	hypothetical protein	ECD_04021	29.9	18.2	1.64	0.716207	0.000621729	3.2064	up
	WP_000528342.1	hypothetical protein	ECD_01644	35.3	20.2	1.75	0.805313	0.000151049	3.82088	up
	WP_000891828.1	AraC family transcriptional regulator	ECD_03436	70	38.7	1.81	0.855021	6.45563e-05	4.19006	up
	WP_000022442.1	large-conductance mechanosensitive channel	ECD_03141	189.5	120.5	1.57	0.653165	0.00155581	2.80804	up
	WP_001046311.1	pyridine nucleotide-disulfide oxidoreductase	ECD_00260	292.5	179.4	1.63	0.705257	0.000732739	3.13505	up
	WP_000347117.1	crotonobetainyl-CoA dehydrogenase	ECD_00043	238.3	135.9	1.75	0.810233	0.000139129	3.85658	up
	WP_000047424.1	ABC transporter substrate-binding protein	ECD_01397	208	124.9	1.67	0.73581	0.000460896	3.3364	up
	WP_001286597.1	trans-aconitate 2-methyltransferase	ECD_01476	200.6	124.3	1.61	0.690495	0.000911367	3.04031	up
	WP_077249080.1	4-hydroxyphenylacetate degradation protein	ECD_04230	187.2	115	1.63	0.702947	0.000758378	3.12011	up
	WP_001124894.1	sugar ABC transporter substrate-binding protein	ECD_02440	200.8	131.2	1.53	0.613992	0.00265718	2.57558	up
	WP_000878903.1	hypothetical protein	ECD_01742	207.3	131.3	1.58	0.658853	0.00143629	2.84276	up
	WP_000687130.1	LamB/YcsF family protein	ECD_00673	209.7	133.9	1.57	0.647171	0.00169149	2.77173	up
	WP_001318432.1	TetR family transcriptional regulator	ECD_04077	346.9	125.1	2.77	1.47144	4.29336e-11	10.3672	up
	WP_000974813.1	HNH endonuclease	ECD_00358	45.3	30.1	1.5	0.589748	0.00365213	2.43745	up
	WP_001158929.1	iron(3+)-hydroxamate import ATP-binding protein FhuC	ECD_00150	333.6	210.7	1.58	0.662929	0.00135587	2.86778	up
	WP_000738423.1	hypothetical protein	ECD_00509	218.8	110.3	1.98	0.98818	5.33455e-06	5.2729	up
	WP_000106627.1	hypothetical protein	ECD_02220	399.7	181.3	2.2	1.14054	2.08464e-07	6.68097	up
	WP_000215124.1	2-amino-4-hydroxy-6-hydroxymethyldihydropteridine diphosphokinase	ECD_00141	172.6	112	1.54	0.623934	0.00232546	2.63349	up
	WP_000410785.1	cold-shock protein CspD	ECD_00885	411	89.7	4.58	2.19596	3.338e-22	21.4765	up
	WP_001329144.1	bifunctional ADP-dependent NAD(P)H-hydrate dehydratase/NAD(P)H-hydrate epimerase	ECD_04034	188.8	120.9	1.56	0.643045	0.00179107	2.74689	up
	WP_001295190.1	DNA alkylation response protein	ECD_04054	233.2	100	2.33	1.22157	3.13438e-08	7.50385	up
	WP_077249081.1	2,4-dihydroxyhept-2-ene-1,7-dioic acid aldolase	ECD_04225	384.2	213.1	1.8	0.850327	7.00833e-05	4.15439	up
	WP_012767738.1	inverse autotransporter adhesin-like protein YeeJ	ECD_01891	238.6	154.7	1.54	0.625121	0.00228847	2.64045	up
	WP_000737007.1	ferrous iron transporter B	ECD_03261	45.7	23.4	1.95	0.965686	8.31112e-06	5.08034	up
	WP_001170843.1	L-ribulose-5-phosphate 4-epimerase	ECD_04065	248.4	112.6	2.21	1.14146	2.04165e-07	6.69002	up
	WP_001235102.1	chaperone protein ClpB	ECD_02482	90.4	80.1	1.13	0.174521	0.186836	0.72854	None
	WP_000653944.1	DNA-directed RNA polymerase subunit beta	ECD_03864	91.5	90.4	1.01	0.017449	0.416306	0.380588	None
	WP_000263098.1	DNA-directed RNA polymerase subunit beta	ECD_03863	103.9	105.4	0.99	-0.0206792	0.481373	0.317519	None
	WP_000140327.1	30S ribosomal protein S1	ECD_00915	73.4	73.8	0.99	-0.00784075	0.45932	0.337885	None
	WP_000729117.1	molecular chaperone GroEL	ECD_04013	117.5	96.8	1.21	0.279582	0.0895888	1.04775	None
	WP_001307570.1	aconitate hydratase B	ECD_00117	123.2	122	1.01	0.0141211	0.42192	0.37477	None
	WP_000124700.1	elongation factor G	ECD_03191	131.5	119.6	1.1	0.136845	0.233635	0.631463	None
	WP_000190506.1	ATP synthase subunit beta	ECD_03616	128.7	124.3	1.04	0.0501858	0.36215	0.441111	None
	WP_000963518.1	dihydrolipoyllysine-residue acetyltransferase component of pyruvate dehydrogenase complex	ECD_00114	81.5	92.4	0.88	-0.181093	0.271843	0.565682	None
	WP_000047185.1	alanine--tRNA ligase	ECD_02547	112	106.3	1.05	0.0753571	0.322252	0.491805	None
	WP_000516135.1	molecular chaperone DnaK	ECD_00014	105.2	100.5	1.05	0.0659392	0.336971	0.472407	None
	WP_001198386.1	trigger factor	ECD_00387	138.5	120.1	1.15	0.20565	0.152908	0.815569	None
	WP_000003829.1	pyruvate dehydrogenase E1 component	ECD_00113	108.2	104.6	1.03	0.0488176	0.364367	0.438461	None
	WP_000034402.1	cysteine synthase A	ECD_02314	136.9	137.8	0.99	-0.00945344	0.462084	0.335279	None
	WP_000031783.1	translation elongation factor EF-Tu 1	ECD_03856	94.7	101.1	0.94	-0.0943467	0.399313	0.398686	None
	WP_000177906.1	beta-galactosidase	ECD_00298	57.7	65.3	0.88	-0.178512	0.27533	0.560146	None
	WP_000301651.1	bifunctional acetaldehyde-CoA/alcohol dehydrogenase	ECD_01215	88.5	86.6	1.02	0.0313104	0.393115	0.405481	None
	WP_001258678.1	aspartate--tRNA ligase	ECD_01837	130	126.2	1.03	0.0427997	0.374172	0.426928	None
	WP_000102485.1	dihydrolipoyl dehydrogenase	ECD_00115	108	116.7	0.93	-0.111773	0.372264	0.429149	None
	WP_001176745.1	ATP synthase subunit alpha	ECD_03618	115.4	104	1.11	0.15006	0.216523	0.664497	None
	WP_012767773.1	transcription termination factor Rho	ECD_03661	105.5	126.6	0.83	-0.263034	0.173643	0.760344	None
	WP_001295554.1	polyribonucleotide nucleotidyltransferase	ECD_03031	114.9	104.6	1.1	0.135496	0.235423	0.628151	None
	WP_000036723.1	enolase	ECD_02624	130.6	113.5	1.15	0.202463	0.156181	0.806371	None
	WP_001056273.1	D-ribose ABC transporter substrate-binding protein	ECD_03637	139.6	109	1.28	0.356971	0.0467252	1.33045	None
	WP_001260712.1	proline--tRNA ligase	ECD_00193	93.5	102.4	0.91	-0.131177	0.342875	0.464864	None
	WP_000970117.1	phosphoribosylformylglycinamidine synthase	ECD_02449	85.9	90	0.95	-0.0672669	0.442276	0.354307	None
	WP_000136788.1	glycerol kinase	ECD_03811	99	94.3	1.05	0.0701708	0.330325	0.481059	None
	WP_000153940.1	5-methyltetrahydropteroyltriglutamate--homocysteine S-methyltransferase	ECD_03708	72.4	87.6	0.83	-0.274941	0.161527	0.791754	None
	WP_001005579.1	phosphoenolpyruvate carboxylase	ECD_03841	76.8	92.9	0.83	-0.274572	0.161894	0.790769	None
	WP_000827411.1	ribonuclease E	ECD_01080	108.7	108	1.01	0.00932063	0.430047	0.366484	None
	WP_001291772.1	glycine--tRNA ligase subunit beta	ECD_03410	113.5	114.7	0.99	-0.0151731	0.471904	0.326147	None
	WP_001181473.1	2-oxoglutarate dehydrogenase subunit E1	ECD_00685	85.3	114.7	0.74	-0.427248	0.0540877	1.2669	None
	WP_001240896.1	outer membrane protein assembly factor BamA	ECD_00175	92.3	96.3	0.96	-0.0612051	0.452005	0.344856	None
	WP_000373021.1	glutamate dehydrogenase	ECD_01730	144.7	108.5	1.33	0.41537	0.0268251	1.57146	None
	WP_000462776.1	cell division protein FtsZ	ECD_00096	99	111.1	0.89	-0.166358	0.292039	0.534559	None
	WP_000905789.1	protein translocase subunit SecA	ECD_00099	85.9	91.1	0.94	-0.0847929	0.41436	0.382623	None
	WP_012767746.1	NADH-quinone oxidoreductase subunit G, partial	ECD_02208	109.9	127.8	0.86	-0.217696	0.224875	0.648058	None
	WP_000133044.1	translation initiation factor IF-2	ECD_03035	98.4	115.2	0.85	-0.22741	0.21323	0.671151	None
	WP_001107467.1	ATP-dependent zinc metalloprotease FtsH	ECD_03043	95.7	98.9	0.97	-0.0474516	0.47418	0.324057	None
	WP_000086722.1	phosphate acetyltransferase	ECD_02222	107.2	122.1	0.88	-0.187758	0.262941	0.580142	None
	WP_000444487.1	isocitrate dehydrogenase (NADP(+))	ECD_01134	121.7	112.7	1.08	0.110842	0.269396	0.569609	None
	WP_001092355.1	DNA-dependent RNA polymerase	ECD_10004	117.4	120.9	0.97	-0.0423818	0.482377	0.316613	None
	WP_001126376.1	carbamoyl phosphate synthase large subunit	ECD_00037	90.8	91.6	0.99	-0.0126553	0.467579	0.330145	None
	WP_000111269.1	phosphoglycerate kinase	ECD_02757	86.9	79.2	1.1	0.133856	0.237608	0.62414	None
	WP_001264697.1	bifunctional aspartate kinase/homoserine dehydrogenase I	ECD_00002	140.4	120.5	1.17	0.22051	0.138252	0.859329	None
	WP_000753946.1	periplasmic serine endoprotease DegP	ECD_00160	92.6	75	1.23	0.304122	0.0736327	1.13293	None
	WP_000818114.1	elongation factor Ts	ECD_00168	103.2	94.6	1.09	0.125531	0.248863	0.604039	None
	WP_001031057.1	transcription termination protein NusA	ECD_03036	91.9	87.6	1.05	0.069134	0.331949	0.478929	None
	WP_000448135.1	aerobic glycerol-3-phosphate dehydrogenase	ECD_03277	114.9	121.8	0.94	-0.0841353	0.4154	0.381533	None
	WP_001290699.1	sulfite reductase subunit beta	ECD_02608	91.8	113.1	0.81	-0.301033	0.136953	0.863429	None
	WP_000024939.1	ketol-acid reductoisomerase	ECD_03652	121.1	111.5	1.09	0.119155	0.257672	0.588933	None
	WP_012767778.1	catalase/peroxidase HPI	ECD_03828	107.1	85.1	1.26	0.331727	0.0583862	1.23369	None
	WP_001295272.1	malate dehydrogenase	ECD_03096	145.7	115.9	1.26	0.33012	0.0591998	1.22768	None
	WP_001299507.1	IMP dehydrogenase	ECD_02400	61.7	69.5	0.89	-0.171742	0.284579	0.545798	None
	WP_000977920.1	phosphoporin PhoE	ECD_00933	103.9	133.1	0.78	-0.357315	0.0929884	1.03157	None
	WP_000789986.1	glucose-6-phosphate isomerase	ECD_03897	66.9	60.7	1.1	0.14031	0.229077	0.640018	None
	WP_001048602.1	succinyl-CoA ligase subunit beta	ECD_00687	113.1	114.7	0.99	-0.0202665	0.480662	0.31816	None
	WP_000750416.1	outer membrane protein A	ECD_00961	100.2	117.8	0.85	-0.233457	0.206163	0.685789	None
	WP_000133580.1	peptidase B	ECD_02415	110.3	109.3	1.01	0.0131394	0.42358	0.373065	None
	WP_000416403.1	valine--tRNA ligase	ECD_04124	95.8	89.6	1.07	0.0965269	0.290191	0.537316	None
	WP_001297114.1	oligopeptide ABC transporter substrate-binding protein OppA	ECD_01217	107.5	80.3	1.34	0.420865	0.0253875	1.59538	None
	WP_000095995.1	methionine synthase	ECD_03891	110.2	127.5	0.86	-0.210373	0.233888	0.630993	None
	WP_000623136.1	phosphoenolpyruvate--protein phosphotransferase	ECD_02316	115.7	94.8	1.22	0.28743	0.0842281	1.07454	None
	WP_000098614.1	transketolase	ECD_02765	75.7	77.7	0.97	-0.0376213	0.490082	0.309731	None
	WP_001127419.1	dihydroxy-acid dehydratase	ECD_03649	49.1	62	0.79	-0.336545	0.107809	0.967346	None
	WP_000678201.1	molecular chaperone HtpG	ECD_00424	158.9	121.9	1.3	0.382421	0.0369389	1.43252	None
	WP_000334099.1	glutamine--fructose-6-phosphate aminotransferase	ECD_03613	129.1	129.9	0.99	-0.00891243	0.461157	0.336152	None
	WP_001300978.1	methionine--tRNA ligase	ECD_02044	123.6	125.2	0.99	-0.0185558	0.477719	0.320827	None
	WP_000081903.1	glycogen phosphorylase	ECD_03269	93.2	111.1	0.84	-0.253457	0.183797	0.735663	None
	WP_001298109.1	ribose-phosphate pyrophosphokinase	ECD_01182	60	60.9	0.99	-0.0214797	0.48275	0.316278	None
	WP_000211907.1	sulfite reductase subunit alpha	ECD_02609	109.7	117.4	0.93	-0.0978689	0.393802	0.404722	None
	WP_000940120.1	30S ribosomal protein S5	ECD_03154	126	122.7	1.03	0.0382885	0.381577	0.418418	None
	WP_001286879.1	isoleucine--tRNA ligase	ECD_00030	93.5	96.2	0.97	-0.0410705	0.484499	0.314707	None
	WP_000800457.1	chaperone SurA	ECD_00057	58.3	62	0.94	-0.0887723	0.408076	0.389259	None
	WP_000934822.1	protein translocase subunit SecD	ECD_00356	83.4	99.4	0.84	-0.253198	0.184076	0.735004	None
	WP_000462687.1	aspartate aminotransferase	ECD_00932	146.8	143.3	1.02	0.0348134	0.38731	0.411941	None
	WP_000570668.1	translational GTPase TypA	ECD_03756	121.7	127.1	0.96	-0.0626349	0.449708	0.34707	None
	WP_000312488.1	protease modulator HflK	ECD_04041	103.9	102.7	1.01	0.0167595	0.417468	0.379377	None
	WP_001295403.1	pyruvate kinase I	ECD_01645	82.5	89.1	0.93	-0.111031	0.373404	0.427821	None
	WP_000055746.1	acetyl-CoA carboxylase carboxyl transferase subunit alpha	ECD_00183	87.6	93.5	0.94	-0.0940355	0.399801	0.398156	None
	WP_000069410.1	phosphoenolpyruvate synthase	ECD_01671	109	119.4	0.91	-0.131475	0.342431	0.465427	None
	WP_001341577.1	NADH-quinone oxidoreductase subunit C/D	ECD_02211	93.2	105.5	0.88	-0.178841	0.274884	0.560851	None
	WP_000153502.1	aldehyde dehydrogenase	ECD_01748	101.6	82.6	1.23	0.298687	0.0769645	1.11371	None
	WP_000290224.1	thiosulfate transporter subunit	ECD_02325	129.5	115.5	1.12	0.165059	0.198007	0.70332	None
	WP_000250006.1	DNA polymerase I	ECD_03749	89.4	84.8	1.05	0.0762106	0.320931	0.493588	None
	WP_000969378.1	peptidylprolyl isomerase	ECD_00393	135.3	141.6	0.96	-0.0656594	0.444853	0.351784	None
	WP_001162094.1	DNA-directed RNA polymerase subunit alpha	ECD_03146	106.2	105.7	1	0.00680839	0.434312	0.362198	None
	WP_000387752.1	ribose import ATP-binding protein RbsA	ECD_03635	92.5	109.3	0.85	-0.240768	0.197806	0.703761	None
	WP_000043460.1	phosphogluconate dehydrogenase (NADP(+)-dependent, decarboxylating)	ECD_01931	103.8	106.4	0.98	-0.0356917	0.493206	0.306972	None
	WP_001052219.1	ATP synthase subunit B	ECD_03620	111.9	105	1.07	0.0918207	0.297188	0.526968	None
	WP_000099534.1	aconitate hydratase 1	ECD_01253	99.4	92.7	1.07	0.100677	0.284086	0.54655	None
	WP_000884639.1	acetyl-CoA carboxylase biotin carboxylase subunit	ECD_03114	105	108.6	0.97	-0.0486348	0.472268	0.325812	None
	WP_000781063.1	threonine synthase	ECD_00004	104.1	84.2	1.24	0.306078	0.0724607	1.1399	None
	WP_000195061.1	glycine dehydrogenase	ECD_02735	116.7	115.1	1.01	0.0199167	0.412153	0.384941	None
	WP_000099823.1	dihydrolipoyllysine-residue succinyltransferase component of 2-oxoglutarate dehydrogenase complex	ECD_00686	109.3	154.1	0.71	-0.495573	0.0297961	1.52584	None
	WP_001157886.1	leucine--tRNA ligase	ECD_00611	92.3	94.8	0.97	-0.0385564	0.488568	0.311075	None
	WP_000207665.1	argininosuccinate synthase	ECD_03038	73.8	82.2	0.9	-0.155518	0.30733	0.512395	None
	WP_000130189.1	transaldolase	ECD_00008	136.7	113.2	1.21	0.272139	0.094903	1.02272	None
	WP_000100800.1	DNA starvation/stationary phase protection protein	ECD_00779	91.7	116.7	0.79	-0.347811	0.0995717	1.00186	None
	WP_000568432.1	isoaspartyl dipeptidase	ECD_04197	120.7	110.7	1.09	0.12477	0.249905	0.602224	None
	WP_000057149.1	3-phosphoserine/phosphohydroxythreonine aminotransferase	ECD_00911	95.9	107.4	0.89	-0.163391	0.296189	0.528431	None
	WP_000551807.1	4-hydroxy-3-methylbut-2-en-1-yl diphosphate synthase (flavodoxin)	ECD_02407	127.5	105.5	1.21	0.273254	0.0940924	1.02645	None
	WP_000860273.1	bifunctional UDP-glucuronic acid oxidase/UDP-4-amino-4-deoxy-L-arabinose formyltransferase	ECD_02181	136	147.1	0.92	-0.113191	0.370089	0.431694	None
	WP_000091148.1	pyruvate kinase II	ECD_01825	117.6	108.9	1.08	0.110884	0.269336	0.569706	None
	WP_001187559.1	bifunctional phosphoribosylaminoimidazolecarboxamide formyltransferase/inosine monophosphate cyclohydrolase	ECD_03883	103.3	93.8	1.1	0.13918	0.230557	0.637221	None
	WP_001338652.1	PLP-dependent threonine dehydratase	ECD_03650	65.4	85.6	0.76	-0.38832	0.0737481	1.13225	None
	WP_000612953.1	FAD-binding oxidoreductase	ECD_01656	111.8	122.4	0.91	-0.130683	0.343612	0.463931	None
	WP_000672380.1	phenylalanine--tRNA ligase subunit beta	ECD_01682	94.1	101.2	0.93	-0.104943	0.382799	0.417029	None
	WP_001295214.1	oligopeptidase A	ECD_03347	98.1	81.1	1.21	0.274551	0.0931559	1.03079	None
	WP_001151604.1	D-3-phosphoglycerate dehydrogenase	ECD_02744	122.3	131.5	0.93	-0.104638	0.383271	0.416494	None
	WP_000816480.1	phosphopentomutase	ECD_04259	120.8	87.5	1.38	0.465266	0.0159721	1.79664	None
	WP_000887629.1	alkyl hydroperoxide reductase subunit F	ECD_00575	135.6	135.4	1	0.00212944	0.442276	0.354307	None
	WP_001092082.1	D-alanyl-D-alanine carboxypeptidase	ECD_00601	120.2	122.4	0.98	-0.0261667	0.49082	0.309078	None
	WP_000046749.1	energy-dependent translational throttle protein EttA	ECD_04267	92	92.3	1	-0.00469679	0.453936	0.343006	None
	WP_001300904.1	arginine decarboxylase	ECD_02768	69.1	70.7	0.98	-0.0330245	0.497525	0.303185	None
	WP_001230087.1	argininosuccinate lyase	ECD_03845	155.9	137.6	1.13	0.18014	0.180389	0.743791	None
	WP_001297122.1	DNA topoisomerase 1	ECD_01250	126.6	104	1.22	0.283694	0.0867492	1.06173	None
	WP_001096684.1	50S ribosomal protein L1	ECD_03860	99.6	107.6	0.93	-0.11146	0.372744	0.428589	None
	WP_000869178.1	bifunctional heptose 7-phosphate kinase/heptose 1-phosphate adenyltransferase	ECD_02922	79.8	82.2	0.97	-0.0427496	0.481782	0.317149	None
	WP_000529945.1	30S ribosomal protein S3	ECD_03165	115.9	136.2	0.85	-0.232846	0.206871	0.684301	None
	WP_000527955.1	adenylosuccinate synthetase	ECD_04044	65.7	67	0.98	-0.0282677	0.494439	0.305888	None
	WP_000695387.1	maltose-binding periplasmic protein	ECD_03906	60.4	72.8	0.83	-0.26939	0.167106	0.777009	None
	WP_000003071.1	lysine--tRNA ligase	ECD_02722	137	146.7	0.93	-0.098693	0.392516	0.406143	None
	WP_001107167.1	histidine--tRNA ligase	ECD_02406	98.2	106	0.93	-0.110269	0.374575	0.426461	None
	WP_012767721.1	transcription-repair coupling factor	ECD_01110	88.1	93.1	0.95	-0.0796391	0.422531	0.374142	None
	WP_001043339.1	hypothetical protein	ECD_01583	48.4	42	1.15	0.204618	0.153963	0.812583	None
	WP_001297320.1	outer membrane protein assembly factor BamC	ECD_02369	124.2	116.1	1.07	0.0972972	0.289053	0.539022	None
	WP_000072067.1	DNA gyrase subunit B	ECD_03582	69.5	78.8	0.88	-0.181183	0.271722	0.565875	None
	WP_000138270.1	GMP synthase (glutamine-hydrolyzing)	ECD_02399	130.1	130.4	1	-0.00332291	0.451585	0.34526	None
	WP_001132469.1	multidrug efflux RND transporter permease subunit	ECD_00413	97.7	101.8	0.96	-0.0593071	0.455058	0.341933	None
	WP_000301864.1	50S ribosomal protein L2	ECD_03168	61.4	81.5	0.75	-0.408561	0.0629346	1.20111	None
	WP_000980709.1	transcription accessory protein	ECD_03259	109.2	100	1.09	0.126973	0.246894	0.60749	None
	WP_001295553.1	DEAD/DEAH box family ATP-dependent RNA helicase	ECD_03029	73.2	84.9	0.86	-0.213921	0.229497	0.639223	None
	WP_000729185.1	50S ribosomal protein L24	ECD_03160	62.7	70.7	0.89	-0.173245	0.282513	0.548961	None
	WP_001293341.1	HslU--HslV peptidase ATPase subunit	ECD_03816	115.2	105.7	1.09	0.124165	0.250736	0.600783	None
	WP_000484965.1	exoribonuclease II	ECD_01263	88.2	96.6	0.91	-0.131245	0.342775	0.464991	None
	WP_000246882.1	30S ribosomal protein S2	ECD_00167	101.9	107.4	0.95	-0.0758399	0.428575	0.367973	None
	WP_000342648.1	NADP-dependent malic enzyme	ECD_02354	114.5	100.1	1.14	0.193906	0.165196	0.782001	None
	WP_000052796.1	alkyl hydroperoxide reductase subunit C	ECD_00574	118.6	107.9	1.1	0.136409	0.234212	0.630391	None
	WP_000919159.1	serine hydroxymethyltransferase	ECD_02443	62.1	72.1	0.86	-0.215406	0.227673	0.642689	None
	WP_001290310.1	lysine-sensitive aspartokinase 3	ECD_03896	78.3	100.8	0.78	-0.364411	0.0882867	1.0541	None
	WP_001295271.1	periplasmic pH-dependent serine endoprotease DegQ	ECD_03094	128.5	101.1	1.27	0.345985	0.0515471	1.2878	None
	WP_000506490.1	enoyl-ACP reductase	ECD_01265	109.1	102.5	1.06	0.0900272	0.299875	0.52306	None
	WP_000934045.1	ATP-dependent Clp protease ATP-binding subunit ClpA	ECD_00887	126.2	155	0.81	-0.296556	0.140977	0.850852	None
	WP_001301026.1	tyrosine--tRNA ligase	ECD_01607	92.2	100.4	0.92	-0.122921	0.355276	0.449434	None
	WP_001301404.1	glutamate/aspartate ABC transporter substrate-binding protein	ECD_00623	54.1	61.4	0.88	-0.18261	0.269804	0.568952	None
	WP_001213837.1	glycine C-acetyltransferase	ECD_03475	63.3	61.9	1.02	0.0322661	0.391529	0.407236	None
	WP_000556295.1	phosphoethanolamine transferase CptA	ECD_03840	134.7	138.8	0.97	-0.0432577	0.48096	0.317891	None
	WP_001196062.1	50S ribosomal protein L9	ECD_04070	114.9	113.9	1.01	0.0126111	0.424473	0.37215	None
	WP_001281254.1	DNA gyrase subunit A	ECD_02157	117.3	131.7	0.89	-0.167052	0.291072	0.535999	None
	WP_001186650.1	2,3,4,5-tetrahydropyridine-2,6-dicarboxylate N-succinyltransferase	ECD_00164	127.3	112.3	1.13	0.180874	0.179557	0.745798	None
	WP_001295305.1	2,3-bisphosphoglycerate-dependent phosphoglycerate mutase	ECD_00708	95.4	106.5	0.9	-0.158792	0.302674	0.519025	None
	WP_000193841.1	aminopeptidase N	ECD_00936	129.6	116.3	1.11	0.156215	0.208807	0.680256	None
	WP_000301720.1	glucose-6-phosphate dehydrogenase	ECD_01823	126.1	109.3	1.15	0.206275	0.152272	0.817381	None
	WP_001293003.1	cytosol nonspecific dipeptidase	ECD_00232	75.5	61.8	1.22	0.28887	0.0832713	1.0795	None
	WP_000587764.1	ADP-L-glycero-D-mannoheptose-6-epimerase	ECD_03476	132.5	121	1.1	0.130985	0.241457	0.617161	None
	WP_000091945.1	50S ribosomal protein L6	ECD_03156	99.5	123.8	0.8	-0.315243	0.124703	0.904124	None
	WP_000117881.1	asparagine--tRNA ligase	ECD_00934	121.7	128.4	0.95	-0.077316	0.426225	0.370361	None
	WP_001700733.1	translation initiation factor IF-3	ECD_01687	104.1	119.5	0.87	-0.199041	0.24822	0.605163	None
	WP_000973663.1	maltoporin	ECD_03908	74.4	98.6	0.75	-0.406285	0.0640853	1.19324	None
	WP_000135058.1	DNA-directed RNA polymerase subunit omega	ECD_03506	147.9	159.2	0.93	-0.106218	0.380825	0.419275	None
	WP_000357744.1	excinuclease ABC subunit A	ECD_03930	116.9	116.5	1	0.00494497	0.437481	0.359041	None
	WP_000874224.1	methionine ABC transporter substrate-binding protein MetQ	ECD_00196	152.4	158.9	0.96	-0.0602562	0.453531	0.343393	None
	WP_001222883.1	periplasmic dipeptide transporter	ECD_03395	137.5	117.2	1.17	0.230459	0.128992	0.889438	None
	WP_001194647.1	anthranilate synthase component I	ECD_01238	96.3	102.2	0.94	-0.0857875	0.412787	0.384274	None
	WP_000234823.1	fatty acid metabolism transcriptional regulator FadR	ECD_01162	42.8	49.5	0.86	-0.209818	0.234579	0.629711	None
	WP_000838261.1	FKBP-type peptidyl-prolyl cis-trans isomerase	ECD_03198	152.8	138.8	1.1	0.138637	0.231272	0.635878	None
	WP_000115936.1	aldehyde dehydrogenase	ECD_01370	106.6	110.4	0.97	-0.0505327	0.469203	0.32864	None
	WP_001025322.1	arginine--tRNA ligase	ECD_01847	109.6	114.6	0.96	-0.0643592	0.446939	0.349752	None
	WP_000884361.1	cytochrome bd-I ubiquinol oxidase subunit 1	ECD_00692	84.7	80.7	1.05	0.0697933	0.330916	0.480283	None
	WP_001343212.1	glucan biosynthesis protein G	ECD_01045	88.6	84.8	1.04	0.0632424	0.341234	0.466948	None
	WP_000695655.1	glutamate--tRNA ligase	ECD_02306	71.1	74.4	0.96	-0.0654531	0.445184	0.351461	None
	WP_000045290.1	glutamate-1-semialdehyde 2,1-aminomutase	ECD_00153	44.2	41.8	1.06	0.0805434	0.314261	0.502709	None
	WP_001320171.1	phosphoglucomutase	ECD_00645	99.2	90.5	1.1	0.132422	0.239525	0.620648	None
	WP_001096200.1	50S ribosomal protein L5	ECD_03159	95.2	96.2	0.99	-0.0150753	0.471736	0.326301	None
	WP_000486988.1	aromatic amino acid aminotransferase	ECD_03926	118.5	120.8	0.98	-0.0277334	0.493518	0.306697	None
	WP_000853869.1	tagatose-bisphosphate aldolase	ECD_02021	95	115.8	0.82	-0.285636	0.151127	0.820658	None
	WP_000018596.1	phenylalanine--tRNA ligase subunit alpha	ECD_01683	95.5	90.8	1.05	0.0728084	0.326209	0.486504	None
	WP_000572670.1	chromosome partition protein MukB	ECD_00928	91.3	109.1	0.84	-0.256964	0.180036	0.744641	None
	WP_000913396.1	rod shape-determining protein	ECD_03110	61.2	80.8	0.76	-0.400824	0.0669126	1.17449	None
	WP_001295439.1	NADH dehydrogenase	ECD_01105	120.3	102.7	1.17	0.2282	0.131055	0.882546	None
	WP_001300708.1	D-alanyl-D-alanine carboxypeptidase	ECD_00806	122.7	93.7	1.31	0.389014	0.0346974	1.4597	None
	WP_000621336.1	hypothetical protein	ECD_03501	117.7	107.3	1.1	0.133464	0.238131	0.623185	None
	WP_000597260.1	carbamoyl-phosphate synthase small subunit	ECD_00036	118.9	117	1.02	0.0232402	0.406576	0.390858	None
	WP_000735278.1	outer membrane protein TolC	ECD_02907	64.1	73.7	0.87	-0.20134	0.245274	0.610348	None
	WP_000097403.1	lactate dehydrogenase	ECD_02063	125.3	104.1	1.2	0.267416	0.0983937	1.00703	None
	WP_000737621.1	histidine ABC transporter substrate-binding protein HisJ	ECD_02234	123.1	130.2	0.95	-0.0808987	0.42053	0.376203	None
	WP_001300598.1	dipeptidyl carboxypeptidase II	ECD_01497	87.6	89.3	0.98	-0.0277293	0.493511	0.306703	None
	WP_001181004.1	30S ribosomal protein S10	ECD_03172	100.2	109.9	0.91	-0.133309	0.3397	0.468904	None
	WP_000437375.1	RNA polymerase sigma factor RpoD	ECD_02937	127.4	134	0.95	-0.0728677	0.433316	0.363195	None
	WP_000135224.1	30S ribosomal protein S4	ECD_03147	129	140.8	0.92	-0.126276	0.350217	0.455663	None
	WP_001168045.1	phospho-2-dehydro-3-deoxyheptonate aldolase	ECD_02490	117.5	142.8	0.82	-0.281335	0.155254	0.808956	None
	WP_000871512.1	beta-glucosidase	ECD_02062	131.5	112.9	1.16	0.220017	0.138722	0.857856	None
	WP_001295090.1	lysine--tRNA ligase heat inducible	ECD_04000	138.9	176.7	0.79	-0.347255	0.0999668	1.00014	None
	WP_001216325.1	triose-phosphate isomerase	ECD_03804	98.9	101.9	0.97	-0.0431116	0.481197	0.317677	None
	WP_000110749.1	bifunctional aspartokinase II/homoserine dehydrogenase II	ECD_03826	93.2	112.5	0.83	-0.271523	0.164947	0.782655	None
	WP_000168475.1	acetolactate synthase isozyme 1 large subunit	ECD_03555	57	58.1	0.98	-0.0275762	0.493248	0.306935	None
	WP_000212426.1	6-N-hydroxylaminopurine detoxification oxidoreductase	ECD_00951	86	82.4	1.04	0.0616923	0.343693	0.463829	None
	WP_000080085.1	bifunctional imidazole glycerol-phosphate dehydratase/histidinol phosphatase	ECD_01924	126.9	120.7	1.05	0.0722664	0.327053	0.485382	None
	WP_000130305.1	ATP-dependent Clp protease ATP-binding subunit ClpX	ECD_00389	114.3	143.9	0.79	-0.332241	0.111082	0.954357	None
	WP_001157756.1	DNA-binding response regulator	ECD_03257	192.2	132.9	1.45	0.532267	0.00745756	2.1274	None
	WP_001044513.1	DNA-binding protein HU-alpha	ECD_03877	111.4	97.4	1.14	0.193756	0.165357	0.781578	None
	WP_000288146.1	3-oxoacyl-ACP synthase III	ECD_01087	84.4	89.5	0.94	-0.0846447	0.414594	0.382377	None
	WP_001138043.1	30S ribosomal protein S7	ECD_03192	47.5	45.9	1.03	0.0494334	0.363369	0.439652	None
	WP_001252324.1	outer membrane assembly protein AsmA	ECD_01970	125	141.1	0.89	-0.17479	0.280397	0.552227	None
	WP_001109196.1	phospho-2-dehydro-3-deoxyheptonate aldolase Phe-sensitive	ECD_00707	87	123.7	0.7	-0.507758	0.0266022	1.57508	None
	WP_000886683.1	serine--tRNA ligase	ECD_00897	144.4	136.5	1.06	0.0811698	0.313302	0.504037	None
	WP_000522247.1	glucose-specific phosphotransferase enzyme IIA component	ECD_02317	118.5	99.4	1.19	0.253569	0.109168	0.961905	None
	WP_000628173.1	pyruvate:ferredoxin (flavodoxin) oxidoreductase	ECD_01349	55.6	58.2	0.96	-0.0659343	0.444412	0.352214	None
	WP_000208515.1	branched chain amino acid aminotransferase	ECD_03648	126.5	159.9	0.79	-0.338033	0.106694	0.97186	None
	WP_001300624.1	bifunctional glutathionylspermidine amidase/glutathionylspermidine synthase	ECD_02864	103.9	119.4	0.87	-0.200607	0.246211	0.608692	None
	WP_000627995.1	LOG family protein YgdH	ECD_02640	138.4	142.9	0.97	-0.046162	0.476264	0.322152	None
	WP_000007523.1	5,10-methylenetetrahydrofolate reductase	ECD_03827	111.3	141.2	0.79	-0.343286	0.102823	0.987911	None
	WP_001290123.1	Xaa-Pro aminopeptidase	ECD_02740	97.3	86.7	1.12	0.166408	0.19639	0.70688	None
	WP_000981380.1	type I restriction-modification system deoxyribonuclease	ECD_04216	186.8	149.4	1.25	0.322314	0.0632788	1.19874	None
	WP_001144202.1	threonine--tRNA ligase	ECD_01688	100.7	108.9	0.92	-0.11294	0.370473	0.431244	None
	WP_000746151.1	LPS-assembly protein LptD	ECD_00058	117.7	117.6	1	0.00122626	0.443816	0.352797	None
	WP_001301101.1	dihydroxyacetone kinase subunit DhaM	ECD_01173	116.1	88.5	1.31	0.391619	0.0338433	1.47053	None
	WP_000034372.1	class II fructose-bisphosphate aldolase	ECD_02756	96.3	87.2	1.1	0.143208	0.225304	0.647232	None
	WP_000593273.1	glutathione synthetase	ECD_02777	66.6	64.8	1.03	0.0395284	0.379537	0.420746	None
	WP_000139084.1	uroporphyrinogen-III C-methyltransferase	ECD_03678	103.2	109.3	0.94	-0.0828504	0.417435	0.379411	None
	WP_001177048.1	outer membrane protein assembly factor BamB	ECD_02404	142.4	123.5	1.15	0.205438	0.153124	0.814956	None
	WP_001148481.1	acrylyl-CoA reductase AcuI	ECD_03112	128.9	125.5	1.03	0.0385649	0.381122	0.418936	None
	WP_000173474.1	phosphoribosylglycinamide formyltransferase	ECD_01820	41.5	43	0.97	-0.0512253	0.468085	0.329676	None
	WP_000817178.1	3-oxoacyl-ACP synthase I	ECD_02248	87.8	82.1	1.07	0.0968387	0.28973	0.538006	None
	WP_001295373.1	IscS subfamily cysteine desulfurase	ECD_02422	134.3	127	1.06	0.0806308	0.314127	0.502894	None
	WP_001130211.1	S-ribosylhomocysteine lyase	ECD_02542	136.5	136.9	1	-0.00422149	0.453122	0.343785	None
	WP_000249410.1	ribosome biogenesis GTPase Der	ECD_02403	105	113.5	0.93	-0.112303	0.371451	0.430099	None
	WP_000447529.1	50S ribosomal protein L22	ECD_03166	92.6	96.6	0.96	-0.061011	0.452318	0.344556	None
	WP_000857856.1	isocitrate lyase	ECD_03887	76.7	104	0.74	-0.439285	0.0489308	1.31042	None
	WP_000912345.1	cysteine--tRNA ligase	ECD_00476	133.9	134.8	0.99	-0.00966454	0.462446	0.334939	None
	WP_000444561.1	Xaa-Pro dipeptidase	ECD_03738	116.2	95.4	1.22	0.284549	0.0861673	1.06466	None
	WP_001295324.1	MexE family multidrug efflux RND transporter periplasmic adaptor subunit	ECD_00414	126	124.8	1.01	0.0138058	0.422453	0.374221	None
	WP_000090775.1	30S ribosomal protein S13	ECD_03149	111.3	98.9	1.13	0.170411	0.191639	0.717516	None
	WP_000397144.1	cytosol aminopeptidase	ECD_04126	98.1	86.6	1.13	0.179886	0.180677	0.743097	None
	WP_000789500.1	NADH-quinone oxidoreductase subunit F	ECD_02209	48.6	54.6	0.89	-0.167945	0.289832	0.537854	None
	WP_000425661.1	acetolactate synthase 3 large subunit	ECD_00079	92.5	86.4	1.07	0.0984221	0.287395	0.54152	None
	WP_000785834.1	type II citrate synthase	ECD_00680	127.3	93.4	1.36	0.446738	0.0194567	1.71093	None
	WP_001139613.1	GTP cyclohydrolase I FolE	ECD_02082	115.8	130	0.89	-0.166876	0.291317	0.535634	None
	WP_001703864.1	trifunctional transcriptional regulator/proline dehydrogenase/L-glutamate gamma-semialdehyde dehydrogenase	ECD_01017	63.2	77.5	0.82	-0.294272	0.143061	0.844479	None
	WP_001295270.1	hypothetical protein	ECD_03093	127.7	144.6	0.88	-0.179309	0.274251	0.561852	None
	WP_001272928.1	DNA mismatch repair protein MutS	ECD_02583	66.7	65.5	1.02	0.0261919	0.401639	0.396164	None
	WP_000101055.1	septum site-determining protein MinD	ECD_01150	85.5	94.1	0.91	-0.13827	0.332354	0.478399	None
	WP_000717157.1	cation efflux system protein CusB	ECD_00535	88.9	72.8	1.22	0.288245	0.0836855	1.07735	None
	WP_000065253.1	50S ribosomal protein L19	ECD_02495	84	96.5	0.87	-0.20014	0.24681	0.607638	None
	WP_000918147.1	bifunctional glycosyl transferase/transpeptidase	ECD_00148	121.5	121.8	1	-0.00355782	0.451987	0.344874	None
	WP_000045178.1	uridine phosphorylase	ECD_03718	126.5	138.4	0.91	-0.129707	0.345072	0.46209	None
	WP_000537418.1	thioredoxin reductase	ECD_00892	135.5	145.9	0.93	-0.106687	0.3801	0.420102	None
	WP_001220233.1	adenylate kinase	ECD_00425	88.3	93.2	0.95	-0.0779165	0.425269	0.371336	None
	WP_000957907.1	phosphoenolpyruvate--protein phosphotransferase PtsP	ECD_02677	85	91.4	0.93	-0.104731	0.383127	0.416658	None
	WP_000779102.1	glycerophosphoryl diester phosphodiesterase	ECD_02165	89.3	98.8	0.9	-0.145851	0.321255	0.49315	None
	WP_000249099.1	penicillin-binding protein activator	ECD_03014	134.9	114.9	1.17	0.231512	0.128038	0.892662	None
	WP_000699145.1	erythronate-4-phosphate dehydrogenase	ECD_02245	142.3	127.5	1.12	0.158438	0.206059	0.686008	None
	WP_001196611.1	molecular chaperone HscA	ECD_02418	66.2	70.3	0.94	-0.0866935	0.411356	0.385783	None
	WP_001117011.1	RNA polymerase-associated protein RapA	ECD_00061	106	126.1	0.84	-0.250504	0.187	0.728158	None
	WP_000424395.1	50S ribosomal protein L4	ECD_03170	78.8	93.4	0.84	-0.245227	0.192811	0.714868	None
	WP_001287154.1	glutamine--tRNA ligase	ECD_00637	54	50.2	1.08	0.105272	0.277398	0.556897	None
	WP_000769322.1	hypothetical protein	ECD_01573	111.7	116.5	0.96	-0.0607008	0.452816	0.344078	None
	WP_000443700.1	DNA ligase (NAD(+)) LigA	ECD_02311	118.1	108.6	1.09	0.120985	0.255127	0.593243	None
	WP_000963143.1	DNA recombination/repair protein RecA	ECD_02549	82.8	97.7	0.85	-0.238728	0.200117	0.698715	None
	WP_000809262.1	rRNA (cytidine-2-O-)-methyltransferase	ECD_03013	70.6	83.9	0.84	-0.249003	0.188642	0.72436	None
	WP_000175052.1	NAD(+) synthetase	ECD_01709	78.5	80.8	0.97	-0.0416626	0.483541	0.315567	None
	WP_000090140.1	glutathione-binding protein GsiB	ECD_00797	93	67.3	1.38	0.466624	0.0157391	1.80302	None
	WP_001265681.1	phosphoenolpyruvate carboxykinase (ATP)	ECD_03255	166.1	122.7	1.35	0.436917	0.0215524	1.6665	None
	WP_000736266.1	hypothetical protein	ECD_02412	107.6	105.5	1.02	0.0284351	0.397897	0.400229	None
	WP_000748271.1	lysine/arginine/ornithine-binding periplasmic protein	ECD_02235	111.5	103.2	1.08	0.111601	0.268315	0.571356	None
	WP_000039863.1	phosphoadenosine phosphosulfate reductase	ECD_02607	109.3	128.5	0.85	-0.233475	0.206142	0.685833	None
	WP_001138904.1	nucleotide-binding protein	ECD_00374	165.9	155.8	1.06	0.0906187	0.298988	0.524346	None
	WP_001120798.1	NAD(P)(+) transhydrogenase	ECD_03847	137.2	144.6	0.95	-0.0757871	0.42866	0.367887	None
	WP_001295307.1	protein TolB	ECD_00700	113	153.9	0.73	-0.44567	0.0463591	1.33387	None
	WP_000683335.1	hypoxanthine phosphoribosyltransferase	ECD_00124	150.7	137.6	1.1	0.131199	0.241169	0.617678	None
	WP_000529576.1	polyphosphate kinase	ECD_02393	80.2	83.7	0.96	-0.0616254	0.45133	0.345506	None
	WP_000251727.1	ATP-dependent 6-phosphofructokinase	ECD_01692	113.9	95.2	1.2	0.258734	0.105054	0.978587	None
	WP_000084131.1	malate synthase G	ECD_02844	97.1	83.4	1.16	0.219424	0.139289	0.856083	None
	WP_000886062.1	tRNA-modifying protein YgfZ	ECD_02730	98.1	87.7	1.12	0.161676	0.202097	0.69444	None
	WP_001295286.1	UDP-4-amino-4-deoxy-L-arabinose-oxoglutarate aminotransferase	ECD_02179	117.3	87.2	1.35	0.427803	0.0236649	1.6259	None
	WP_000046281.1	inorganic triphosphatase	ECD_02924	63.6	63	1.01	0.0136749	0.422674	0.373994	None
	WP_001207201.1	50S ribosomal protein L10	ECD_03861	159.2	161.7	0.98	-0.0224793	0.484471	0.314732	None
	WP_000961458.1	ABC-F family ATPase	ECD_00787	88.9	86.8	1.02	0.0344884	0.387848	0.411339	None
	WP_000704860.1	UDP-glucose 6-dehydrogenase	ECD_01930	100.6	108.9	0.92	-0.114374	0.368277	0.433825	None
	WP_001140652.1	3-isopropylmalate dehydratase large subunit	ECD_00074	66.1	67.6	0.98	-0.032373	0.49858	0.302265	None
	WP_000025458.1	succinyl-CoA ligase subunit alpha	ECD_00688	130.9	144.4	0.91	-0.141606	0.327452	0.484853	None
	WP_000880195.1	imidazole glycerol phosphate synthase cyclase subunit	ECD_01927	82.4	82.9	0.99	-0.00872776	0.46084	0.33645	None
	WP_000505877.1	GTP-binding protein YchF	ECD_01178	96.1	70.8	1.36	0.440787	0.0207048	1.68393	None
	WP_000809774.1	hybrid sensor histidine kinase/response regulator	ECD_03075	84	97.8	0.86	-0.219445	0.222753	0.652177	None
	WP_001295467.1	phosphoribosylaminoimidazolesuccinocarboxamide synthase	ECD_02368	126.5	129.6	0.98	-0.0349283	0.494442	0.305885	None
	WP_000460035.1	signal recognition particle protein	ECD_02499	118.6	124.2	0.95	-0.0665612	0.443407	0.353198	None
	WP_000543586.1	4-hydroxy-tetrahydrodipicolinate reductase	ECD_00035	107.4	102.6	1.05	0.0659633	0.336933	0.472456	None
	WP_001163141.1	peptidase M16	ECD_03375	108.9	99.1	1.1	0.136047	0.234692	0.629502	None
	WP_001018040.1	PhoH-like protein	ECD_00628	121.7	119.7	1.02	0.023906	0.405461	0.392051	None
	WP_001094566.1	bifunctional uridylyltransferase/uridylyl-removing protein	ECD_00165	145.8	156.7	0.93	-0.104014	0.384238	0.4154	None
	WP_000426124.1	hypothetical protein	ECD_02219	132.5	114.2	1.16	0.21443	0.144129	0.84125	None
	WP_001295175.1	multidrug export protein EmrA	ECD_02540	86.5	91.1	0.95	-0.0747509	0.430311	0.366217	None
	WP_000162740.1	tRNA (N6-isopentenyl adenosine(37)-C2)-methylthiotransferase MiaB	ECD_00629	126.4	155.1	0.81	-0.295202	0.14221	0.847071	None
	WP_000905386.1	pantoate--beta-alanine ligase	ECD_00132	111.2	103.4	1.08	0.104921	0.277906	0.556101	None
	WP_001025939.1	DNA-binding transcriptional regulator OxyR	ECD_03846	151.1	148.2	1.02	0.0279582	0.398692	0.399363	None
	WP_000591795.1	ATP-dependent 6-phosphofructokinase	ECD_03801	106.1	99.1	1.07	0.0984677	0.287328	0.541622	None
	WP_000573928.1	cation efflux system protein CusA	ECD_00536	134.4	116.2	1.16	0.209923	0.148592	0.828005	None
	WP_000071134.1	phosphoglucosamine mutase	ECD_03041	137.9	124.5	1.11	0.147477	0.219809	0.657954	None
	WP_001058802.1	alcohol dehydrogenase	ECD_02884	89.2	60.5	1.47	0.560109	0.00531461	2.27453	None
	WP_000805902.1	lactose operon repressor [Bacteria]	ECD_10002	105.7	100.7	1.05	0.0699117	0.33073	0.480526	None
	WP_000044679.1	beta-ketoacyl-[acyl-carrier-protein] synthase II	ECD_01091	77.9	73.7	1.06	0.0799587	0.315158	0.501472	None
	WP_000074253.1	cation transporter	ECD_00533	171.9	120.5	1.43	0.512536	0.00940608	2.02659	None
	WP_000853753.1	fructose 1,6-bisphosphatase	ECD_04100	153.1	148	1.03	0.0488771	0.364271	0.438576	None
	WP_000209518.1	tryptophan synthase subunit beta	ECD_01235	133.7	123.6	1.08	0.113321	0.265872	0.575327	None
	WP_000622418.1	ribosome-recycling factor	ECD_00170	133.8	130.4	1.03	0.0371342	0.383478	0.416259	None
	WP_000118404.1	acetyl-CoA carboxylase carboxyl transferase subunit beta	ECD_02241	101.4	97.8	1.04	0.0521513	0.358973	0.444938	None
	WP_000896498.1	ATP synthase subunit gamma	ECD_03617	34.5	33.4	1.03	0.0467483	0.367729	0.434472	None
	WP_000351477.1	NAD(P)H nitroreductase	ECD_00539	103.8	103.4	1	0.00557026	0.436417	0.360098	None
	WP_000050798.1	nucleoid-associated protein YejK	ECD_02116	128	135.9	0.94	-0.0864016	0.411817	0.385296	None
	WP_000857257.1	anaerobic glycerol-3-phosphate dehydrogenase subunit A	ECD_02167	93.8	133.1	0.7	-0.504851	0.0273371	1.56325	None
	WP_001162160.1	metalloprotease PmbA	ECD_04103	95.1	93	1.02	0.0322146	0.391614	0.407142	None
	WP_000423729.1	adenylosuccinate lyase	ECD_01129	107.2	112.3	0.95	-0.067053	0.442618	0.353971	None
	WP_000699450.1	dTDP-glucose 4,6-dehydratase	ECD_01947	108.5	89.9	1.21	0.271302	0.0955151	1.01993	None
	WP_000150543.1	PTS mannose transporter subunit EIIAB	ECD_01787	82.4	69.6	1.18	0.243557	0.11747	0.930073	None
	WP_000339283.1	NAD(P)H nitroreductase	ECD_01734	113.8	101.1	1.13	0.170718	0.191278	0.718334	None
	WP_000445249.1	3-phosphoshikimate 1-carboxyvinyltransferase	ECD_00912	134.6	149	0.9	-0.146634	0.320117	0.494691	None
	WP_001353838.1	NAD(P) transhydrogenase subunit alpha	ECD_01572	98	78.2	1.25	0.325613	0.0615291	1.21092	None
	WP_000076332.1	ribonuclease R	ECD_04046	125.7	116.1	1.08	0.114617	0.264039	0.578331	None
	WP_000242755.1	cAMP-activated global transcriptional regulator CRP	ECD_03208	102.2	104.3	0.98	-0.029344	0.496293	0.304262	None
	WP_000443067.1	tryptophan synthase subunit alpha	ECD_01234	118.4	110.1	1.08	0.104855	0.278002	0.555952	None
	WP_000816280.1	ribulose-phosphate 3-epimerase	ECD_03238	143.4	123.6	1.16	0.214366	0.144191	0.841063	None
	WP_000762229.1	lactate dehydrogenase	ECD_01352	132.7	113.7	1.17	0.222936	0.135953	0.866612	None
	WP_000733715.1	dihydroxyacetone kinase subunit DhaK	ECD_01175	122.7	83.1	1.48	0.562215	0.00517736	2.28589	None
	WP_000210878.1	CTP synthetase	ECD_02625	123.1	110.5	1.11	0.155784	0.209341	0.679147	None
	WP_072094260.1	gamma carbonic anhydrase family protein	ECD_03130	121.7	146.6	0.83	-0.268556	0.167954	0.774809	None
	WP_001194358.1	DNA-binding response regulator	ECD_04277	47.1	42.1	1.12	0.161907	0.201817	0.695043	None
	WP_000997403.1	methyltransferase	ECD_02475	127	132.9	0.96	-0.0655126	0.445088	0.351554	None
	WP_001022007.1	branched chain amino acid ABC transporter substrate-binding protein	ECD_03309	83.9	66.7	1.26	0.330984	0.0587615	1.23091	None
	WP_001090386.1	sulfate adenylyltransferase	ECD_02601	104.7	137.5	0.76	-0.39317	0.0710359	1.14852	None
	WP_001289167.1	USG-1 protein	ECD_02244	71.4	78.3	0.91	-0.133088	0.340028	0.468485	None
	WP_001300813.1	delta-aminolevulinic acid dehydratase	ECD_00319	112	119.9	0.93	-0.0983329	0.393078	0.405522	None
	WP_000983912.1	bifunctional indole-3-glycerol phosphate synthase/phosphoribosylanthranilate isomerase	ECD_01236	123.6	131.5	0.94	-0.0893841	0.407112	0.390286	None
	WP_001302318.1	acetylglutamate kinase	ECD_03844	132.1	126.9	1.04	0.0579384	0.349676	0.456334	None
	WP_000211237.1	peptidyl-prolyl cis-trans isomerase	ECD_04079	83.9	92	0.91	-0.132963	0.340214	0.468247	None
	WP_000799969.1	aspartate-semialdehyde dehydrogenase	ECD_03285	93.8	110.7	0.85	-0.238995	0.199813	0.699376	None
	WP_001288587.1	ATP synthase subunit delta	ECD_03619	118.8	116.8	1.02	0.0244946	0.404476	0.393107	None
	WP_001315679.1	tail-specific protease	ECD_01801	135.8	127.7	1.06	0.088725	0.301833	0.520234	None
	WP_000645420.1	mannitol-1-phosphate 5-dehydrogenase	ECD_03455	77.2	82.5	0.94	-0.0957933	0.397047	0.401158	None
	WP_000597196.1	hypothetical protein	ECD_01611	100.4	95.3	1.05	0.0752112	0.322478	0.4915	None
	WP_000357259.1	UDP-N-acetylglucosamine 1-carboxyvinyltransferase	ECD_03054	127.5	164.1	0.78	-0.364078	0.0885036	1.05304	None
	WP_000785116.1	UDP-N-acetylmuramoyl-L-alanyl-D-glutamate--2,6-diaminopimelate ligase	ECD_00086	143	154.4	0.93	-0.110658	0.373978	0.427154	None
	WP_001056384.1	transpeptidase	ECD_00786	83.1	79.7	1.04	0.0602688	0.345958	0.460977	None
	WP_000337081.1	asparagine synthetase B	ECD_00631	126.3	141.5	0.89	-0.163947	0.295409	0.529576	None
	WP_000219193.1	ATP-dependent RNA helicase SrmB	ECD_02470	124.2	135.9	0.91	-0.12988	0.344812	0.462417	None
	WP_000006818.1	1-deoxy-D-xylulose-5-phosphate synthase	ECD_00368	100.9	102.4	0.99	-0.0212895	0.482423	0.316572	None
	WP_000224099.1	ABC transporter ATP-binding protein	ECD_03066	67.5	83.2	0.81	-0.301696	0.136363	0.865302	None
	WP_000812053.1	sigma-E factor regulatory protein RseB	ECD_02465	100.3	103.3	0.97	-0.0425186	0.482156	0.316812	None
	WP_000126543.1	dihydroorotase	ECD_01058	97	107.6	0.9	-0.149621	0.315792	0.500599	None
	WP_000893272.1	gamma-glutamyl-phosphate reductase	ECD_00240	85.6	84.3	1.02	0.0220782	0.408524	0.388782	None
	WP_000139585.1	ATP-dependent helicase	ECD_01368	102.7	108.9	0.94	-0.0845678	0.414716	0.382249	None
	WP_001170661.1	mannose-6-phosphate isomerase	ECD_01582	113.2	115.4	0.98	-0.0277693	0.49358	0.306642	None
	WP_000963792.1	aspartate aminotransferase family protein	ECD_03210	110.1	107.5	1.02	0.0344778	0.387865	0.411319	None
	WP_001199295.1	protein tas	ECD_02682	107.8	117.8	0.92	-0.127982	0.347655	0.458852	None
	WP_000007101.1	ATP-dependent RNA helicase RhlE	ECD_00764	108.3	146.9	0.74	-0.439801	0.0487188	1.3123	None
	WP_001062128.1	S-adenosylmethionine synthase	ECD_02772	106.1	115.3	0.92	-0.119968	0.35975	0.443999	None
	WP_000759317.1	spermidine/putrescine-binding periplasmic protein	ECD_01121	110.5	84.8	1.3	0.38191	0.0371173	1.43042	None
	WP_000445533.1	paraquat-inducible protein B	ECD_00955	71.1	76.3	0.93	-0.101833	0.387624	0.411589	None
	WP_000861334.1	peptidylprolyl isomerase	ECD_03200	103.6	125.5	0.83	-0.276663	0.159822	0.796364	None
	WP_000413677.1	D-alanine--D-alanine ligase A	ECD_00328	87.6	88.2	0.99	-0.00984779	0.462761	0.334644	None
	WP_001216675.1	30S ribosomal protein S6	ECD_04067	60.2	90.2	0.67	-0.583364	0.0125403	1.90169	None
	WP_000409456.1	murein transglycosylase	ECD_04268	127.4	122.6	1.04	0.0554063	0.353733	0.451324	None
	WP_001250640.1	fructose-bisphosphatase class II	ECD_03810	112.5	121.9	0.92	-0.115773	0.366138	0.436356	None
	WP_000921621.1	competence/damage-inducible protein A	ECD_02175	137.9	135.8	1.02	0.022139	0.408422	0.388891	None
	WP_000917208.1	non-heme ferritin	ECD_01873	77.7	79.9	0.97	-0.0402809	0.485777	0.313563	None
	WP_001265481.1	two-component system response regulator PhoP	ECD_01128	147.8	162.2	0.91	-0.134128	0.338484	0.470462	None
	WP_000165552.1	tryptophan--tRNA ligase	ECD_03236	140.4	137.2	1.02	0.0332625	0.389877	0.409072	None
	WP_001085926.1	50S ribosomal protein L11	ECD_03859	84.3	100.1	0.84	-0.247837	0.189923	0.721422	None
	WP_000122253.1	ATP-dependent Clp protease proteolytic subunit	ECD_00388	164.5	167.8	0.98	-0.0286551	0.495106	0.305302	None
	WP_000077856.1	catalase HPII	ECD_01701	108.5	95.6	1.13	0.182613	0.177597	0.750564	None
	WP_001285288.1	glutamate 5-kinase	ECD_00239	98.4	107.3	0.92	-0.12492	0.352259	0.453138	None
	WP_000756569.1	arginine ABC transporter substrate-binding protein	ECD_00868	115.2	136.2	0.85	-0.241586	0.196884	0.70579	None
	WP_001300573.1	co-chaperone YbbN	ECD_00443	114.4	109.6	1.04	0.0618393	0.34346	0.464124	None
	WP_001295473.1	uracil phosphoribosyltransferase	ECD_02390	162.4	167.6	0.97	-0.0454705	0.477382	0.321134	None
	WP_000566356.1	low-specificity L-threonine aldolase	ECD_00875	113.3	91.9	1.23	0.302011	0.0749132	1.12544	None
	WP_001282319.1	pyridoxine/pyridoxamine 5-phosphate oxidase	ECD_01608	81.4	81.8	1	-0.00707205	0.458002	0.339132	None
	WP_001238917.1	50S ribosomal protein L15	ECD_03152	71	88.7	0.8	-0.321115	0.119871	0.921285	None
	WP_000918363.1	replicative DNA helicase	ECD_03924	75.5	75.4	1	0.00191212	0.442647	0.353943	None
	WP_001295469.1	4-hydroxy-tetrahydrodipicolinate synthase	ECD_02370	113.8	111.7	1.02	0.0268714	0.400505	0.397393	None
	WP_000257293.1	stringent starvation protein A	ECD_03089	136.8	131.1	1.04	0.0614005	0.344157	0.463244	None
	WP_001138150.1	protease 3	ECD_02669	100	82.6	1.21	0.275786	0.0922706	1.03494	None
	WP_000028878.1	50S ribosomal protein L7/L12	ECD_03862	101.6	127.2	0.8	-0.324198	0.117388	0.930377	None
	WP_000351315.1	glyoxylate/hydroxypyruvate reductase A	ECD_01030	66.2	55.6	1.19	0.251746	0.110647	0.956059	None
	WP_000589409.1	2,3-cyclic-nucleotide 2-phosphodiesterase	ECD_04085	130.2	93.7	1.39	0.474608	0.0144278	1.8408	None
	WP_000386551.1	DNA-binding protein YbiB	ECD_00767	159.5	136	1.17	0.22995	0.129455	0.887881	None
	WP_001113637.1	DNA-binding response regulator	ECD_02120	107.8	102.9	1.05	0.0671142	0.335121	0.474799	None
	WP_000021019.1	sulfate ABC transporter ATP-binding protein	ECD_02322	125.8	142.8	0.88	-0.182864	0.269463	0.569501	None
	WP_000200120.1	P-protein	ECD_02488	92.2	72.8	1.27	0.340828	0.0539433	1.26806	None
	WP_000872833.1	N-methyl-L-tryptophan oxidase	ECD_01055	79.3	70.7	1.12	0.165611	0.197345	0.704774	None
	WP_000673804.1	carboxypeptidase/penicillin-binding protein 1A	ECD_03248	100.8	101.9	0.99	-0.0156584	0.472738	0.32538	None
	WP_000673918.1	exodeoxyribonuclease III	ECD_01718	115.1	109.1	1.05	0.0772367	0.319346	0.495738	None
	WP_000568943.1	tRNA pseudouridine(13) synthase TruD	ECD_02595	151.4	154.7	0.98	-0.031108	0.499331	0.301611	None
	WP_001297412.1	pyridoxine 5-phosphate synthase	ECD_02458	100	105.2	0.95	-0.0731347	0.43289	0.363622	None
	WP_000383407.1	DNA-dependent helicase	ECD_03689	164.9	190.9	0.86	-0.211226	0.232828	0.632964	None
	WP_000758956.1	chaperone protein Skp	ECD_00176	92.3	92.9	0.99	-0.00934795	0.461903	0.335449	None
	WP_000579833.1	50S ribosomal protein L3	ECD_03171	73.9	84.8	0.87	-0.19849	0.248928	0.603926	None
	WP_000619389.1	Fe-S biogenesis protein NfuA	ECD_03266	129.9	135.3	0.96	-0.0587604	0.455938	0.341094	None
	WP_000047499.1	ATP-dependent RNA helicase RhlB	ECD_03658	138.8	143.1	0.97	-0.0440161	0.479734	0.319	None
	WP_000083955.1	copper-exporting P-type ATPase A	ECD_00435	97.9	87.5	1.12	0.162026	0.201672	0.695354	None
	WP_000433476.1	NAD-dependent malic enzyme	ECD_01437	43.3	58.6	0.74	-0.436534	0.0500734	1.30039	None
	WP_000110945.1	ABC transporter ATP-binding protein	ECD_01220	139.1	144.3	0.96	-0.0529489	0.465303	0.332264	None
	WP_001121363.1	exopolyphosphatase	ECD_02394	97.5	89.1	1.09	0.129977	0.242817	0.614721	None
	WP_000844219.1	galactitol-1-phosphate 5-dehydrogenase	ECD_02017	132.4	145.5	0.91	-0.136116	0.335536	0.474261	None
	WP_000095707.1	acetate kinase	ECD_02221	105	109.3	0.96	-0.0579041	0.457317	0.339783	None
	WP_000409205.1	ancillary SecYEG translocon subunit	ECD_02405	90.9	108.5	0.84	-0.255343	0.181768	0.740482	None
	WP_001282347.1	tRNA uridine-5-carboxymethylaminomethyl(34) synthesis GTPase MnmE	ECD_03590	109.2	100.4	1.09	0.121214	0.25481	0.593783	None
	WP_000042353.1	3-isopropylmalate dehydrogenase	ECD_00075	99.4	88.8	1.12	0.162686	0.200871	0.697083	None
	WP_001295343.1	outer membrane lipoprotein carrier protein LolA	ECD_00895	141.8	129.2	1.1	0.134251	0.23708	0.625106	None
	WP_000372108.1	sulfate adenylyltransferase subunit 2	ECD_02602	82.6	111.3	0.74	-0.43024	0.0527673	1.27764	None
	WP_001259822.1	signal peptide peptidase SppA	ECD_01735	109	110.6	0.99	-0.0210233	0.481965	0.316985	None
	WP_000860163.1	3-dehydroquinase	ECD_01662	118	119.1	0.99	-0.0133866	0.468834	0.328981	None
	WP_000866792.1	phosphoribosylamine--glycine ligase	ECD_03882	95.8	89.3	1.07	0.101365	0.283078	0.548093	None
	WP_001026276.1	molecular chaperone GroES	ECD_04012	133.1	112.8	1.18	0.238744	0.121616	0.915008	None
	WP_001297532.1	hypothetical protein	ECD_01805	136.1	146.2	0.93	-0.103276	0.385383	0.414107	None
	WP_000847559.1	50S ribosomal protein L13	ECD_03091	84.2	84.8	0.99	-0.010244	0.46344	0.334006	None
	WP_000375961.1	glucan biosynthesis protein D	ECD_01381	157.2	116.5	1.35	0.432271	0.0226084	1.64573	None
	WP_000965952.1	multifunctional fatty acid oxidation complex subunit alpha	ECD_03737	104	118	0.88	-0.182203	0.27035	0.568074	None
	WP_001040664.1	signal recognition particle-docking protein FtsY	ECD_03313	71.1	75.1	0.95	-0.0789633	0.423604	0.373039	None
	WP_000014036.1	NAD(P) transhydrogenase subunit beta	ECD_01571	98.6	82.5	1.2	0.257194	0.106269	0.973592	None
	WP_001122777.1	homoserine O-succinyltransferase	ECD_03885	135.5	146	0.93	-0.107676	0.378573	0.42185	None
	WP_000551270.1	lipid A export ATP-binding/permease MsbA	ECD_00918	72.2	80.4	0.9	-0.155197	0.307788	0.511748	None
	WP_000790168.1	elongation factor 4	ECD_02463	92.7	93.4	0.99	-0.0108532	0.464485	0.333028	None
	WP_000183060.1	UTP--glucose-1-phosphate uridylyltransferase	ECD_01948	146.1	121.3	1.2	0.268377	0.0976764	1.01021	None
	WP_000042533.1	excinuclease ABC subunit B	ECD_00746	95.2	100	0.95	-0.0709665	0.436354	0.360161	None
	WP_001300954.1	AsmA family protein	ECD_03513	153	134.6	1.14	0.184853	0.175091	0.756736	None
	WP_001029684.1	30S ribosomal protein S11	ECD_03148	121.3	124.1	0.98	-0.0329236	0.497688	0.303043	None
	WP_001096048.1	UDP-N-acetylmuramate--L-alanine ligase	ECD_00092	132.4	139.5	0.95	-0.075362	0.429337	0.367202	None
	WP_000646078.1	LexA repressor	ECD_03915	122.5	99.9	1.23	0.294225	0.0797843	1.09808	None
	WP_000116565.1	2,3-bisphosphoglycerate-independent phosphoglycerate mutase	ECD_03470	151.5	155.9	0.97	-0.0413031	0.484123	0.315045	None
	WP_001283490.1	oxalyl-CoA decarboxylase	ECD_02283	103.6	105.7	0.98	-0.0289514	0.495616	0.304854	None
	WP_001138117.1	30S ribosomal protein S19	ECD_03167	97.3	90.7	1.07	0.101337	0.28312	0.54803	None
	WP_000206275.1	L-selenocysteinyl-tRNA(Sec) synthase	ECD_03446	137.6	141.8	0.97	-0.0433771	0.480767	0.318065	None
	WP_000651599.1	carbonic anhydrase	ECD_00125	89.7	111.5	0.8	-0.313864	0.125857	0.900123	None
	WP_000256450.1	30S ribosomal protein S16	ECD_02498	118.5	132.6	0.89	-0.162194	0.297871	0.525971	None
	WP_000994905.1	oligopeptide transport ATP-binding protein OppF	ECD_01221	78.3	77.8	1.01	0.00924215	0.43018	0.366349	None
	WP_000806177.1	orotate phosphoribosyltransferase	ECD_03499	161.1	175.1	0.92	-0.120223	0.359363	0.444466	None
	WP_000747636.1	OmpA family lipoprotein	ECD_03402	125.9	121.7	1.03	0.0489491	0.364154	0.438715	None
	WP_000644741.1	50S ribosomal protein L29	ECD_03163	66.5	70.9	0.94	-0.0924313	0.402319	0.39543	None
	WP_000013149.1	2,5-diketo-D-gluconic acid reductase A	ECD_02885	212.4	154.5	1.37	0.459177	0.017053	1.7682	None
	WP_000339805.1	3-octaprenyl-4-hydroxybenzoate decarboxylase	ECD_03734	101.4	94.7	1.07	0.0986213	0.287102	0.541964	None
	WP_000584546.1	bifunctional tetrahydrofolate synthase/dihydrofolate synthase	ECD_02240	82.1	93.4	0.88	-0.18604	0.265221	0.576392	None
	WP_001008532.1	beta-ketoacyl-ACP reductase	ECD_01089	94.2	94.4	1	-0.0030598	0.451136	0.345693	None
	WP_000160808.1	glutathione reductase	ECD_03349	112.9	118.1	0.96	-0.0649635	0.445969	0.350695	None
	WP_001202189.1	cysteine/glutathione ABC transporter ATP-binding protein/permease CydC	ECD_00890	90.3	94.5	0.96	-0.0655883	0.444967	0.351672	None
	WP_000150637.1	ABC transporter ATPase	ECD_00126	46.3	47.4	0.98	-0.0338749	0.496148	0.304389	None
	WP_001295474.1	phosphoribosylformylglycinamidine cyclo-ligase	ECD_02391	113.1	102.6	1.1	0.140568	0.228739	0.640659	None
	WP_000613955.1	50S ribosomal protein L14	ECD_03161	121.7	128.9	0.94	-0.0829231	0.41732	0.379531	None
	WP_001140433.1	50S ribosomal protein L30	ECD_03153	118.8	120.6	0.99	-0.0216951	0.483121	0.315944	None
	WP_000093247.1	PTS mannitol transporter subunit IIABC	ECD_03454	109.6	109.8	1	-0.00263026	0.450401	0.3464	None
	WP_001266908.1	D-amino acid dehydrogenase small subunit	ECD_01164	115.1	125	0.92	-0.11904	0.361159	0.442301	None
	WP_001295296.1	outer membrane protein X	ECD_00781	117.3	173.8	0.67	-0.567225	0.0148282	1.82891	None
	WP_000963837.1	nucleoside-diphosphate kinase	ECD_02410	140.8	138.8	1.01	0.0206398	0.410938	0.386223	None
	WP_000050139.1	bifunctional phosphopantothenoylcysteine decarboxylase CoaC/phosphopantothenate--cysteine ligase CoaB	ECD_03496	49.5	52	0.95	-0.0710831	0.436168	0.360347	None
	WP_000082101.1	ABC transporter ATP-binding protein	ECD_03304	216.2	171.3	1.26	0.335841	0.0563435	1.24916	None
	WP_000940019.1	tRNA (cytosine(32)/uridine(32)-2-O)-methyltransferase TrmJ	ECD_02424	82.3	88.4	0.93	-0.103154	0.385573	0.413893	None
	WP_000011603.1	3-deoxy-manno-octulosonate cytidylyltransferase	ECD_00922	37.8	37.6	1.01	0.00765357	0.432877	0.363636	None
	WP_000151734.1	L-arabinose isomerase	ECD_00064	37.6	43.4	0.87	-0.206962	0.238152	0.623145	None
	WP_000816234.1	thymidylate synthase	ECD_02675	97.6	93.4	1.04	0.0634586	0.340891	0.467384	None
	WP_000460360.1	GTPase HflX	ECD_04040	143.1	153.2	0.93	-0.0983926	0.392985	0.405625	None
	WP_001118446.1	molecular chaperone DnaJ	ECD_00015	105.2	116.9	0.9	-0.15214	0.312165	0.505616	None
	WP_001287516.1	transcription termination/antitermination protein NusG	ECD_03858	139.5	146.8	0.95	-0.0735868	0.432168	0.364347	None
	WP_000227927.1	beta-hydroxydecanoyl-ACP dehydratase	ECD_00958	132.2	116.3	1.14	0.184871	0.175071	0.756785	None
	WP_000096480.1	flagellar hook-associated protein FlgK	ECD_01078	85.1	90.7	0.94	-0.0919434	0.403085	0.394603	None
	WP_000122013.1	DNA polymerase III subunit gamma/tau	ECD_00421	124	134.1	0.92	-0.112969	0.370429	0.431295	None
	WP_000809051.1	RNA polymerase sigma-54 factor	ECD_03067	156.1	149.8	1.04	0.0594329	0.34729	0.459308	None
	WP_000228473.1	leucine-responsive regulatory protein	ECD_00893	122.7	114	1.08	0.106101	0.276199	0.558778	None
	WP_001324588.1	cellulose synthase regulator BcsB	ECD_03380	74.6	73.1	1.02	0.0293042	0.39645	0.401812	None
	WP_001294774.1	DNA polymerase III subunit alpha	ECD_00182	83.5	110.9	0.75	-0.409411	0.0625092	1.20406	None
	WP_000646033.1	osmotically-inducible protein OsmY	ECD_03017	95	71.2	1.33	0.41605	0.0266435	1.57441	None
	WP_001099086.1	class II fumarate hydratase	ECD_01580	113.3	112.7	1.01	0.00766035	0.432865	0.363647	None
	WP_000494183.1	50S ribosomal protein L25	ECD_02115	98.1	95.4	1.03	0.0402639	0.378329	0.42213	None
	WP_001253612.1	DUF3971 domain-containing protein	ECD_03105	80	83.6	0.96	-0.0635029	0.448314	0.348418	None
	WP_000271401.1	50S ribosomal protein L21	ECD_03051	111.6	140.2	0.8	-0.329149	0.113477	0.945093	None
	WP_000611804.1	glutamate--cysteine ligase	ECD_02543	132.3	122.1	1.08	0.11575	0.262442	0.580967	None
	WP_000580413.1	two-component sensor histidine kinase	ECD_03797	55.5	61.5	0.9	-0.148099	0.317994	0.497582	None
	WP_000168305.1	ssDNA-binding protein	ECD_03931	75.5	94.3	0.8	-0.320781	0.120142	0.920304	None
	WP_000083065.1	hydrogenase-2 large chain	ECD_02870	89.3	82.1	1.09	0.121278	0.254721	0.593935	None
	WP_000225221.1	bifunctional chorismate mutase/prephenate dehydrogenase	ECD_02489	94.4	111.4	0.85	-0.23889	0.199933	0.699117	None
	WP_001295748.1	molecular chaperone OsmY	ECD_04251	115.6	89.5	1.29	0.369182	0.0417972	1.37885	None
	WP_000093587.1	alkene reductase	ECD_01620	107.9	103.4	1.04	0.0614587	0.344064	0.46336	None
	WP_000111043.1	pyruvate formate lyase-activating protein	ECD_00906	79.4	80.9	0.98	-0.0270007	0.492256	0.307809	None
	WP_000087280.1	transketolase	ECD_02356	92.2	82.8	1.11	0.155136	0.210147	0.677477	None
	WP_001301298.1	selenide, water dikinase SelD	ECD_01733	115.2	122.9	0.94	-0.0933442	0.400885	0.39698	None
	WP_000084387.1	2-Cys peroxiredoxin	ECD_01301	150.1	151	0.99	-0.00862457	0.460663	0.336617	None
	WP_001088621.1	DeoR family transcriptional regulator	ECD_01261	94.3	112	0.84	-0.248169	0.189558	0.722258	None
	WP_000906203.1	peroxide stress protein YaaA	ECD_00006	103.2	103.6	1	-0.00558103	0.455449	0.34156	None
	WP_000164439.1	penicillin-binding protein activator LpoB	ECD_01101	207.1	139.9	1.48	0.565932	0.00494284	2.30602	None
	WP_000921791.1	heme biosynthesis protein HemY	ECD_03677	189.3	162	1.17	0.224681	0.134316	0.871872	None
	WP_000182921.1	PTS galactitol transporter subunit IIA	ECD_02020	141.1	179.5	0.79	-0.347266	0.0999594	1.00018	None
	WP_000780912.1	glutaredoxin 2	ECD_01060	87.7	69.4	1.26	0.337641	0.0554677	1.25596	None
	WP_000796481.1	UDP-N-acetylmuramoyl-L-alanine--D-glutamate ligase	ECD_00089	107.1	102	1.05	0.0703893	0.329983	0.481508	None
	WP_000156531.1	Lon protease	ECD_00959	176.4	176.9	1	-0.00408349	0.452886	0.344011	None
	WP_000811065.1	2-dehydro-3-deoxyphosphooctonate aldolase	ECD_01190	92.8	89.9	1.03	0.0458037	0.369267	0.432659	None
	WP_001196486.1	dipeptide transport ATP-binding protein DppD	ECD_03392	31.4	35.1	0.89	-0.160706	0.299967	0.522926	None
	WP_001297052.1	membrane-bound PQQ-dependent dehydrogenase, glucose/quinate/shikimate family	ECD_00123	89.1	112.5	0.79	-0.336428	0.107897	0.96699	None
	WP_000718995.1	UTP--glucose-1-phosphate uridylyltransferase	ECD_01212	94.6	65.5	1.44	0.530345	0.00763031	2.11746	None
	WP_001282516.1	oxidoreductase	ECD_01593	85.8	89.5	0.96	-0.06091	0.45248	0.344401	None
	WP_000129551.1	fructose-bisphosphate aldolase	ECD_02025	152.8	136.6	1.12	0.161687	0.202084	0.694468	None
	WP_000254708.1	protein-L-isoaspartate O-methyltransferase	ECD_02593	163.9	191.7	0.85	-0.226034	0.214858	0.667848	None
	WP_000843866.1	amino acid ABC transporter substrate-binding protein	ECD_00778	178.8	184.3	0.97	-0.0437093	0.48023	0.318551	None
	WP_000267650.1	fructosamine kinase	ECD_01694	193.6	174.6	1.11	0.149025	0.217835	0.661872	None
	WP_000582441.1	selenocysteine-specific translation factor	ECD_03445	94.2	94	1	0.0030663	0.44068	0.355877	None
	WP_000560597.1	NAD(P)-dependent oxidoreductase	ECD_04083	142.4	139.9	1.02	0.0255532	0.402706	0.395012	None
	WP_000080791.1	acetyltransferase	ECD_03773	98.6	83.9	1.18	0.232917	0.126772	0.896977	None
	WP_000183349.1	GTP-binding protein	ECD_03750	107.5	111.1	0.97	-0.0475222	0.474066	0.324162	None
	WP_000123197.1	ribonuclease E/G	ECD_03106	130.6	146.2	0.89	-0.162788	0.297035	0.527192	None
	WP_000217934.1	restriction endonuclease	ECD_04217	206.4	150.2	1.37	0.458558	0.0171663	1.76532	None
	WP_001277801.1	succinyl-diaminopimelate desuccinylase	ECD_02363	161.1	147.5	1.09	0.127242	0.246527	0.608135	None
	WP_000097580.1	cell division protein CpoB	ECD_00702	59.8	68.6	0.87	-0.198063	0.249478	0.602968	None
	WP_000985549.1	sugar phosphatase YidA	ECD_03580	59.3	54.1	1.1	0.132404	0.239551	0.620603	None
	WP_000941212.1	50S ribosomal protein L16	ECD_03164	107.5	95.1	1.13	0.176819	0.184181	0.734754	None
	WP_000332036.1	ribonucleotide-diphosphate reductase subunit beta	ECD_02161	58.6	53.7	1.09	0.125979	0.248251	0.605109	None
	WP_000130048.1	D-alanine--D-alanine ligase	ECD_00093	109.2	97	1.13	0.170916	0.191045	0.718865	None
	WP_000749261.1	hypothetical protein	ECD_01052	109.8	95	1.16	0.208879	0.149639	0.824955	None
	WP_000283664.1	phosphatase	ECD_01031	137.6	134.1	1.03	0.0371712	0.383417	0.416328	None
	WP_000055909.1	metalloprotease TldD	ECD_03104	118	99.3	1.19	0.248921	0.112968	0.947044	None
	WP_000349855.1	siroheme synthase	ECD_03219	135.1	139	0.97	-0.0410572	0.484521	0.314688	None
	WP_000444361.1	4-alpha-glucanotransferase	ECD_03268	110.7	149.8	0.74	-0.436382	0.0501369	1.29984	None
	WP_000763511.1	bifunctional glutamine amidotransferase/anthranilate phosphoribosyltransferase	ECD_01237	77	78.6	0.98	-0.0296709	0.496856	0.30377	None
	WP_000053099.1	ABC transporter ATP-binding protein	ECD_00953	96.1	96.3	1	-0.00299937	0.451032	0.345792	None
	WP_001103550.1	imidazole glycerol phosphate synthase subunit HisH	ECD_01925	126.4	122	1.04	0.0511153	0.360647	0.442918	None
	WP_001262123.1	universal stress protein E	ECD_01310	45.1	44.1	1.02	0.0323488	0.391392	0.407388	None
	WP_000190982.1	PurR family transcriptional regulator	ECD_01629	115.7	99.2	1.17	0.221977	0.136859	0.863728	None
	WP_000189743.1	ribose-5-phosphate isomerase	ECD_02745	154.8	146.1	1.06	0.0834493	0.309822	0.508888	None
	WP_001295442.1	flagellar L-ring protein	ECD_01075	147.5	121.7	1.21	0.277386	0.0911333	1.04032	None
	WP_000055072.1	inorganic pyrophosphatase	ECD_04095	126.2	119.2	1.06	0.0823277	0.311532	0.506497	None
	WP_000343193.1	protein DamX	ECD_03240	33.8	49.2	0.69	-0.541635	0.01919	1.71692	None
	WP_000070491.1	DNA-binding response regulator	ECD_01199	172.2	139.2	1.24	0.306926	0.0719572	1.14293	None
	WP_000773301.1	acyl-CoA esterase	ECD_00643	136.9	144.5	0.95	-0.077947	0.425221	0.371386	None
	WP_000013046.1	aspartate carbamoyltransferase catalytic subunit	ECD_04113	136	115.3	1.18	0.238214	0.122079	0.91336	None
	WP_000867146.1	phosphate-binding protein	ECD_03612	109.8	119.9	0.92	-0.126954	0.349199	0.456927	None
	WP_000174632.1	polynucleotide adenylyltransferase PcnB	ECD_00142	65.2	79.6	0.82	-0.287896	0.148987	0.826852	None
	WP_001262182.1	transcriptional regulator	ECD_01798	103.1	92.4	1.12	0.15808	0.206501	0.685078	None
	WP_000933736.1	bifunctional N-acetylglucosamine-1-phosphate uridyltransferase/glucosamine-1-phosphate acetyltransferase	ECD_03614	76.7	90.2	0.85	-0.233901	0.20565	0.686871	None
	WP_001232412.1	protease modulator HflC	ECD_04042	135.7	136.5	0.99	-0.00848023	0.460416	0.33685	None
	WP_000041970.1	ribosome small subunit-dependent GTPase	ECD_04031	121.4	118.1	1.03	0.0397595	0.379157	0.42118	None
	WP_000097642.1	aspartate aminotransferase family protein	ECD_02518	128.3	99.9	1.28	0.360965	0.0450645	1.34617	None
	WP_001300658.1	TyrR family transcriptional regulator	ECD_01300	66.3	61.8	1.07	0.101402	0.283025	0.548175	None
	WP_000879113.1	histidine phosphatase family protein	ECD_02178	154.1	143	1.08	0.107852	0.273677	0.562761	None
	WP_001021161.1	6,7-dimethyl-8-ribityllumazine synthase	ECD_00363	173.5	176.5	0.98	-0.0247325	0.48835	0.311269	None
	WP_000226815.1	GTP pyrophosphokinase	ECD_02629	73.5	77	0.95	-0.0671142	0.44252	0.354067	None
	WP_001219792.1	UDP-N-acetylmuramate:L-alanyl-gamma-D-glutamyl-meso-diaminopimelate ligase	ECD_04101	168	154.5	1.09	0.120854	0.255308	0.592935	None
	WP_000082850.1	2-isopropylmalate synthase	ECD_00076	87.3	84.1	1.04	0.0538759	0.356194	0.448314	None
	WP_000197686.1	outer membrane protein assembly factor BamD	ECD_02485	112.9	124	0.91	-0.135295	0.336752	0.472689	None
	WP_000804726.1	peptide chain release factor 1	ECD_01186	82.1	80.1	1.02	0.03558	0.386043	0.413364	None
	WP_001281877.1	DNA topoisomerase IV subunit A	ECD_02891	98.2	99.2	0.99	-0.0146171	0.470948	0.327027	None
	WP_000559286.1	NAD(P)-dependent oxidoreductase	ECD_01247	148.8	159.3	0.93	-0.0983717	0.393017	0.405589	None
	WP_001144069.1	30S ribosomal protein S21	ECD_02935	136	110.6	1.23	0.298255	0.0772338	1.11219	None
	WP_012767764.1	glutamine-synthetase adenylyltransferase	ECD_02923	147.6	141.8	1.04	0.0578352	0.349841	0.456129	None
	WP_001062678.1	cold-shock protein CspC	ECD_01793	77.6	76.9	1.01	0.0130731	0.423692	0.37295	None
	WP_001216368.1	50S ribosomal protein L17	ECD_03145	164.6	146.7	1.12	0.166095	0.196764	0.706054	None
	WP_000131757.1	ATP phosphoribosyltransferase	ECD_01921	88.7	115.5	0.77	-0.380887	0.0780576	1.10758	None
	WP_000937912.1	exodeoxyribonuclease VII large subunit	ECD_02401	67.8	68.9	0.98	-0.0232187	0.485744	0.313593	None
	WP_000116090.1	coproporphyrinogen III oxidase	ECD_03752	103.8	110.8	0.94	-0.0941514	0.399619	0.398354	None
	WP_001245295.1	protein DcrB	ECD_03321	96.5	97.3	0.99	-0.0119109	0.466301	0.331334	None
	WP_000130385.1	LLM class flavin-dependent oxidoreductase	ECD_03027	103.3	118.3	0.87	-0.19561	0.252649	0.597482	None
	WP_000779417.1	lipoprotein NlpA	ECD_03544	56.6	47	1.2	0.268141	0.0978518	1.00943	None
	WP_001028341.1	epimerase	ECD_02229	167.4	144.6	1.16	0.211232	0.147286	0.831838	None
	WP_000059111.1	chromosomal replication initiator protein DnaA	ECD_03585	93.3	102.1	0.91	-0.130034	0.344583	0.462707	None
	WP_001148001.1	transcription elongation factor GreA	ECD_03046	166.9	141	1.18	0.243289	0.117698	0.92923	None
	WP_000805027.1	bifunctional glyoxylate/hydroxypyruvate reductase B	ECD_03403	123.6	117.4	1.05	0.0742463	0.323974	0.48949	None
	WP_001271717.1	glutamine synthetase	ECD_03755	74.2	81.3	0.91	-0.131836	0.341892	0.466111	None
	WP_001301240.1	cytosine deaminase	ECD_00291	118.4	95.5	1.24	0.310096	0.0700983	1.15429	None
	WP_001060244.1	AMP nucleosidase	ECD_01894	157.8	156.8	1.01	0.00917165	0.4303	0.366229	None
	WP_001295515.1	thiol:disulfide oxidoreductase	ECD_02865	87.3	84.9	1.03	0.0402171	0.378406	0.422042	None
	WP_001301412.1	L-threonylcarbamoyladenylate synthase type 1 TsaC	ECD_03133	135.8	142.6	0.95	-0.0704905	0.437115	0.359404	None
	WP_000529317.1	beta-N-acetylhexosaminidase	ECD_01103	71.4	69.6	1.03	0.0368368	0.383969	0.415704	None
	WP_001295557.1	arabinose 5-phosphate isomerase KdsD	ECD_03062	116.5	102.5	1.14	0.184706	0.175255	0.75633	None
	WP_000762401.1	catabolite repressor/activator	ECD_00081	102.1	120.7	0.85	-0.241443	0.197045	0.705434	None
	WP_000553451.1	inositol monophosphatase	ECD_02425	145.2	137.7	1.05	0.0765129	0.320464	0.494221	None
	WP_000186631.1	aminoacyl-tRNA deacylase	ECD_00432	106.4	132.6	0.8	-0.317583	0.122762	0.910938	None
	WP_000007629.1	preprotein translocase subunit YajC	ECD_00355	145.5	149.2	0.98	-0.0362284	0.492337	0.307738	None
	WP_012767740.1	histidinol dehydrogenase	ECD_01922	48.3	49.7	0.97	-0.0412227	0.484253	0.314928	None
	WP_000443530.1	dehydrogenase	ECD_00768	70.2	68.5	1.02	0.035367	0.386395	0.412968	None
	WP_000016907.1	N-acetylmuramoyl-L-alanine amidase	ECD_02665	174.4	151.6	1.15	0.20213	0.156525	0.805415	None
	WP_001033722.1	DNA-binding response regulator	ECD_03798	174.8	150.4	1.16	0.216901	0.14172	0.848568	None
	WP_000051560.1	murein tetrapeptide carboxypeptidase	ECD_01167	201.2	135.7	1.48	0.56821	0.00480383	2.31841	None
	WP_000414567.1	transcriptional regulator	ECD_01379	162.6	188.8	0.86	-0.215532	0.227519	0.642983	None
	WP_000068701.1	aminomethyltransferase	ECD_02737	152.5	151.8	1	0.00663745	0.434603	0.361907	None
	WP_000059388.1	cell division protein FtsP	ECD_02889	87.8	84.1	1.04	0.0621151	0.343022	0.464678	None
	WP_001203392.1	sugar phosphatase YfbT	ECD_02218	52.9	53.6	0.99	-0.0189653	0.478424	0.320187	None
	WP_001197646.1	glycogen synthase	ECD_03281	170.8	166	1.03	0.0411247	0.376916	0.423755	None
	WP_000017354.1	glycerol-3-phosphate 1-O-acyltransferase	ECD_03913	161.9	160.3	1.01	0.0143286	0.42157	0.375131	None
	WP_001280345.1	tRNA (adenosine(37)-N6)-dimethylallyltransferase MiaA	ECD_04038	71.2	89.8	0.79	-0.334838	0.109099	0.962181	None
	WP_001192185.1	2-octaprenylphenol hydroxylase	ECD_02738	137.4	136	1.01	0.0147754	0.420815	0.375909	None
	WP_000024745.1	protein YebE	ECD_01817	160.5	123.2	1.3	0.381571	0.0372362	1.42903	None
	WP_000042632.1	lipoyl synthase	ECD_00597	124	169.1	0.73	-0.447537	0.0456284	1.34076	None
	WP_000567490.1	adenosine deaminase	ECD_01592	175.5	166.2	1.06	0.0785506	0.317322	0.4985	None
	WP_001100801.1	dTDP-4-dehydrorhamnose 3,5-epimerase	ECD_01944	182.9	152.3	1.2	0.264139	0.10087	0.996236	None
	WP_001295905.1	arginine/ornithine ABC transporter substrate-binding protein	ECD_00865	84	97.4	0.86	-0.213532	0.229975	0.638319	None
	WP_000272188.1	hypothetical protein	ECD_00162	117.3	106.8	1.1	0.135291	0.235695	0.627649	None
	WP_000153129.1	ribonucleotide monophosphatase NagD	ECD_00632	167	151.6	1.1	0.139578	0.230035	0.638206	None
	WP_000535976.1	guanosine-5-triphosphate,3-diphosphate pyrophosphatase	ECD_03657	87.6	106.4	0.82	-0.280495	0.156069	0.806683	None
	WP_001090844.1	cytoskeleton protein RodZ	ECD_02408	164.3	156.7	1.05	0.0683273	0.333214	0.477277	None
	WP_000284050.1	phosphoheptose isomerase	ECD_00217	128.2	112.2	1.14	0.192324	0.166898	0.777548	None
	WP_000175940.1	peptide chain release factor 3	ECD_04250	135.3	126.9	1.07	0.0924698	0.296219	0.528388	None
	WP_000397372.1	molybdopterin molybdenumtransferase MoeA	ECD_00794	110.6	115.7	0.96	-0.0650375	0.44585	0.350811	None
	WP_001018618.1	flavodoxin-1	ECD_00641	57.1	62.1	0.92	-0.121103	0.358029	0.446082	None
	WP_001168544.1	glycine--tRNA ligase subunit alpha	ECD_03411	103.6	109.1	0.95	-0.0746271	0.430509	0.366018	None
	WP_001280776.1	thiol reductase thioredoxin	ECD_03659	99.1	91.1	1.09	0.121434	0.254505	0.594304	None
	WP_000586449.1	1-(5-phosphoribosyl)-5-((5-phosphoribosylamino)methylideneamino)imidazole-4-carboxamide isomerase	ECD_01926	83.9	94.9	0.88	-0.177737	0.276381	0.558492	None
	WP_001300383.1	acetolactate synthase small subunit	ECD_00080	66	68.4	0.96	-0.0515303	0.467592	0.330133	None
	WP_000431370.1	RNA chaperone ProQ	ECD_01802	127	130.4	0.97	-0.0381154	0.489282	0.310441	None
	WP_001156181.1	rhodanese-like domain-containing protein	ECD_03469	170.5	156.2	1.09	0.126377	0.247706	0.606063	None
	WP_001195564.1	hydroxyethylthiazole kinase	ECD_02032	149.5	153.2	0.98	-0.0352708	0.493887	0.306372	None
	WP_000497724.1	outer membrane-stress sensor serine endopeptidase DegS	ECD_03095	135	145.8	0.93	-0.111031	0.373404	0.427821	None
	WP_001192973.1	fumarate reductase flavoprotein subunit	ECD_04026	77.9	80.9	0.96	-0.0545164	0.462775	0.33463	None
	WP_001274021.1	30S ribosomal protein S20	ECD_00027	82.9	80.1	1.03	0.0495699	0.363148	0.439917	None
	WP_000059411.1	dihydroxyacetone kinase subunit DhaL	ECD_01174	33.2	30.9	1.07	0.103576	0.279857	0.553065	None
	WP_000179165.1	maltose/maltodextrin import ATP-binding protein MalK	ECD_03907	66.7	84.2	0.79	-0.336133	0.108119	0.966098	None
	WP_000668690.1	tRNA 4-thiouridine(8) synthase ThiI	ECD_00371	73.4	87.1	0.84	-0.246893	0.190965	0.719046	None
	WP_000255997.1	peptidyl-prolyl cis-trans isomerase	ECD_00475	133.3	128.1	1.04	0.0574063	0.350527	0.455278	None
	WP_000067755.1	replication-associated recombination protein A	ECD_00896	72.1	79.6	0.91	-0.142769	0.325749	0.487118	None
	WP_000201820.1	glutamate racemase	ECD_03852	76.7	89.9	0.85	-0.229095	0.211248	0.675207	None
	WP_000377786.1	phosphate-specific transport system accessory protein PhoU	ECD_03608	70.5	73.5	0.96	-0.060121	0.453749	0.343184	None
	WP_000004473.1	methionyl-tRNA formyltransferase	ECD_03138	158.3	154.9	1.02	0.0313241	0.393092	0.405506	None
	WP_000568519.1	Holliday junction branch migration DNA helicase RuvB	ECD_01831	111.5	163	0.68	-0.547828	0.018045	1.74364	None
	WP_001155227.1	RNA polymerase-binding transcription factor DksA	ECD_00144	156.1	134	1.16	0.220238	0.138511	0.858515	None
	WP_000442860.1	ATP-Grasp family ATPase	ECD_02910	172.3	117.4	1.47	0.55349	0.00576718	2.23904	None
	WP_000899049.1	bifunctional 2-acylglycerophosphoethanolamine acyltransferase/acyl-ACP synthetase	ECD_02684	57.9	59.5	0.97	-0.0393263	0.487322	0.312184	None
	WP_000066639.1	fumarate hydratase class I, aerobic	ECD_01581	107.8	135.6	0.79	-0.331	0.112039	0.950631	None
	WP_000100420.1	NADPH-dependent 7-cyano-7-deazaguanine reductase QueF	ECD_02639	73.3	69.1	1.06	0.0851275	0.307271	0.512479	None
	WP_000523844.1	transcriptional regulator NanR	ECD_03086	129.7	114.5	1.13	0.179831	0.18074	0.742946	None
	WP_001151437.1	NAD(P)H dehydrogenase (quinone)	ECD_01007	78.9	66.1	1.19	0.255375	0.107717	0.967717	None
	WP_000461657.1	undecaprenyl-phosphate 4-deoxy-4-formamido-L-arabinose transferase	ECD_02180	85.9	88.3	0.97	-0.0397553	0.486627	0.312803	None
	WP_000218480.1	D-erythrose-4-phosphate dehydrogenase	ECD_02758	61.6	90.5	0.68	-0.554987	0.0167944	1.77484	None
	WP_000822257.1	bifunctional hydroxymethylpyrimidine kinase/phosphomethylpyrimidine kinase	ECD_02031	154	185.2	0.83	-0.266154	0.170414	0.768495	None
	WP_000477227.1	peptidylprolyl isomerase A	ECD_03214	107.8	95.2	1.13	0.179324	0.181317	0.741562	None
	WP_000106833.1	2-deoxyglucose-6-phosphate phosphatase	ECD_01696	94.6	86.6	1.09	0.127473	0.246212	0.608691	None
	WP_001297064.1	superoxide dismutase [Mn]	ECD_03794	94.4	72.7	1.3	0.376831	0.0389306	1.40971	None
	WP_000807125.1	histidine triad nucleotide-binding protein	ECD_01099	93.4	111.5	0.84	-0.255549	0.181547	0.74101	None
	WP_000818618.1	shikimate kinase	ECD_03242	106.8	118.5	0.9	-0.149975	0.315281	0.501302	None
	WP_000617726.1	cell division ATP-binding protein FtsE	ECD_03312	112.2	95.4	1.18	0.234012	0.125792	0.900347	None
	WP_012767772.1	ribokinase	ECD_03638	53.5	57.3	0.93	-0.0989962	0.392043	0.406667	None
	WP_001239440.1	cytochrome ubiquinol oxidase subunit II	ECD_00383	103.9	133.5	0.78	-0.361644	0.0900987	1.04528	None
	WP_001120711.1	diaminopimelate decarboxylase	ECD_02686	126.7	162	0.78	-0.354577	0.0948509	1.02296	None
	WP_000098247.1	glucarate dehydratase	ECD_02632	66.7	62.3	1.07	0.0984546	0.287347	0.541593	None
	WP_000209826.1	NAD(P)H-flavin reductase	ECD_03735	170.2	196.8	0.86	-0.209499	0.234976	0.628976	None
	WP_001136389.1	NAD-dependent dihydropyrimidine dehydrogenase subunit PreT	ECD_02075	155.1	163.5	0.95	-0.0760919	0.428174	0.36838	None
	WP_000174305.1	transcriptional regulator	ECD_03578	91.5	93.7	0.98	-0.0342773	0.495496	0.30496	None
	WP_000981977.1	tRNA (N6-adenosine(37)-N6)-threonylcarbamoyltransferase complex ATPase TsaE	ECD_04035	162.6	152.7	1.06	0.0906272	0.298975	0.524365	None
	WP_000847880.1	hypothetical protein	ECD_01876	76.3	76.6	1	-0.00566133	0.455586	0.341429	None
	WP_000493947.1	riboflavin synthase	ECD_01633	144.7	121.1	1.19	0.256866	0.106529	0.972532	None
	WP_000426175.1	multifunctional fatty acid oxidation complex subunit alpha	ECD_02265	76.5	76.1	1.01	0.00756329	0.43303	0.363482	None
	WP_000438245.1	phospholipid ABC transporter ATP-binding protein MlaF	ECD_03060	133.2	131.7	1.01	0.0163387	0.418177	0.37864	None
	WP_000857508.1	glucose-1-phosphate thymidylyltransferase	ECD_01945	129.5	106.1	1.22	0.287527	0.0841631	1.07488	None
	WP_001296310.1	nucleotide exchange factor GrpE	ECD_02502	156.2	138.5	1.13	0.173508	0.188012	0.725815	None
	WP_001257000.1	thymidylate kinase	ECD_01094	64	68.4	0.94	-0.0959244	0.396842	0.401382	None
	WP_001225168.1	cellulose biosynthesis protein BcsC	ECD_03378	70	69.8	1	0.00412789	0.438872	0.357663	None
	WP_000105579.1	agmatinase	ECD_02767	75.3	73	1.03	0.0447534	0.37098	0.43065	None
	WP_001319167.1	6-phospho-beta-glucosidase	ECD_02733	85.4	77	1.11	0.149378	0.217388	0.662765	None
	WP_000697915.1	DNA-binding response regulator	ECD_03984	121.6	133.5	0.91	-0.134697	0.337639	0.471547	None
	WP_000078239.1	acetyl-coenzyme A synthetase	ECD_03941	155	153.5	1.01	0.0140296	0.422075	0.37461	None
	WP_000334220.1	amidophosphoribosyltransferase	ECD_02237	121.8	125.2	0.97	-0.0397204	0.486684	0.312753	None
	WP_001301270.1	cystathionine gamma-synthase	ECD_03825	119.8	111.6	1.07	0.102291	0.281728	0.55017	None
	WP_000091955.1	50S ribosomal protein L28	ECD_03494	93.2	95	0.98	-0.0275976	0.493284	0.306903	None
	WP_000358960.1	50S ribosomal protein L18	ECD_03155	102.3	100.4	1.02	0.0270469	0.400212	0.39771	None
	WP_000236293.1	oxidoreductase	ECD_03291	171.2	140.2	1.22	0.288196	0.0837178	1.07718	None
	WP_000422045.1	protease	ECD_01248	87.4	95.4	0.92	-0.126356	0.350097	0.455812	None
	WP_001043542.1	DNA-binding protein HU-beta	ECD_00392	65.3	66	0.99	-0.015383	0.472264	0.325815	None
	WP_001301279.1	glutathione import ATP-binding protein GsiA	ECD_00796	152.2	176.8	0.86	-0.21615	0.226762	0.64443	None
	WP_000673561.1	GTPase ObgE	ECD_03048	63.1	72.9	0.87	-0.208279	0.236501	0.626167	None
	WP_000543535.1	transcriptional regulator NrdR	ECD_00361	149.9	171.2	0.88	-0.191682	0.257771	0.588766	None
	WP_001018194.1	methionine aminopeptidase	ECD_00166	83.1	76.6	1.08	0.117504	0.259979	0.585062	None
	WP_000172749.1	NADH-quinone oxidoreductase subunit I	ECD_02206	148.4	174.2	0.85	-0.231254	0.208722	0.680431	None
	WP_001003709.1	transaldolase A	ECD_02355	148.1	149.1	0.99	-0.00970862	0.462522	0.334868	None
	WP_001295318.1	5-(carboxyamino)imidazole ribonucleotide mutase	ECD_00473	140.9	140.2	1	0.00718526	0.433672	0.362839	None
	WP_000438708.1	acetyl-CoA C-acyltransferase FadA	ECD_03736	21.5	26.8	0.8	-0.317896	0.122503	0.911854	None
	WP_000531601.1	Fe3+/spermidine/putrescine ABC transporter ATP-binding protein	ECD_01124	63.1	70.4	0.9	-0.157935	0.303889	0.517285	None
	WP_000776253.1	LysR family transcriptional regulator CysB	ECD_01251	148.5	153.9	0.96	-0.0515303	0.467592	0.330133	None
	WP_001086540.1	ribosomal RNA large subunit methyltransferase K/L	ECD_00952	82.3	95	0.87	-0.207035	0.238061	0.623312	None
	WP_001044366.1	bifunctional glucose-1-phosphatase/inositol phosphatase	ECD_01005	80.6	84.4	0.95	-0.0664632	0.443564	0.353044	None
	WP_001291217.1	23S rRNA pseudouridylate synthase B	ECD_01245	107.5	132.7	0.81	-0.303832	0.134477	0.871351	None
	WP_001353848.1	D-hexose-6-phosphate mutarotase	ECD_01749	185.6	160.7	1.15	0.207827	0.150699	0.82189	None
	WP_000487267.1	bifunctional PTS fructose transporter subunit IIA/HPr protein	ECD_02098	149.9	136	1.1	0.140394	0.228967	0.640226	None
	WP_001192312.1	cell division protein ZapE	ECD_03092	181	178.1	1.02	0.0233022	0.406472	0.390969	None
	WP_000062611.1	30S ribosomal protein S8	ECD_03157	83.4	88.5	0.94	-0.0856301	0.413036	0.384012	None
	WP_000746443.1	MacA family efflux pump subunit	ECD_00883	163.6	152.4	1.07	0.10231	0.2817	0.550213	None
	WP_001094682.1	molybdopterin adenylyltransferase	ECD_00009	136.8	132	1.04	0.0515303	0.359976	0.443727	None
	WP_001295364.1	ECF RNA polymerase sigma-E factor	ECD_02467	163.4	243	0.67	-0.572548	0.0140368	1.85273	None
	WP_000477811.1	thymidine phosphorylase	ECD_04258	89.6	91.3	0.98	-0.0271161	0.492455	0.307633	None
	WP_001295461.1	cysteine synthase B	ECD_02321	99	100.8	0.98	-0.0259952	0.490525	0.309339	None
	WP_032201712.1	murein hydrolase activator EnvC	ECD_03471	179.4	171.2	1.05	0.0674972	0.334518	0.47558	None
	WP_001261013.1	lipoprotein	ECD_01388	35.9	26	1.38	0.465472	0.0159365	1.79761	None
	WP_000098896.1	cyclopropane-fatty-acyl-phospholipid synthase	ECD_01632	119	127.2	0.94	-0.0961371	0.396509	0.401747	None
	WP_001295292.1	glutathione S-transferase	ECD_00805	85.4	79.9	1.07	0.0960406	0.290911	0.536241	None
	WP_000764731.1	dihydropteroate synthase	ECD_03042	102.3	118	0.87	-0.205981	0.239388	0.620898	None
	WP_000675504.1	bacterioferritin	ECD_03187	146.2	139.8	1.05	0.064579	0.339119	0.469648	None
	WP_000049367.1	30S ribosomal protein S12 methylthiotransferase RimO	ECD_00802	168.8	181.6	0.93	-0.105449	0.382015	0.41792	None
	WP_001295354.1	helicase IV	ECD_00966	36.4	37.7	0.97	-0.0506261	0.469052	0.328779	None
	WP_000190516.1	DUF3053 domain-containing protein	ECD_03404	111.2	124.1	0.9	-0.158346	0.303306	0.518119	None
	WP_000877107.1	hypothetical protein	ECD_01063	191.3	148.9	1.28	0.361493	0.0448484	1.34825	None
	WP_000673464.1	DNA polymerase III subunit beta	ECD_03584	146.1	175.8	0.83	-0.266979	0.169567	0.77066	None
	WP_000815553.1	5-(carboxyamino)imidazole ribonucleotide synthase	ECD_00472	171.1	154.3	1.11	0.149102	0.217738	0.662065	None
	WP_000935036.1	hypothetical protein	ECD_04089	127.1	131.3	0.97	-0.0469029	0.475066	0.323246	None
	WP_001291990.1	xanthine phosphoribosyltransferase	ECD_00233	134.7	144	0.94	-0.096319	0.396225	0.402058	None
	WP_001135174.1	nicotinate-nucleotide pyrophosphorylase [carboxylating]	ECD_00108	115.4	117.3	0.98	-0.0235598	0.486331	0.313068	None
	WP_000815335.1	pyruvate dehydrogenase [ubiquinone]	ECD_00876	155	154.6	1	0.0037279	0.439553	0.356989	None
	WP_000278509.1	universal stress protein G	ECD_00576	155.5	136.4	1.14	0.189071	0.170435	0.768442	None
	WP_001301045.1	protease	ECD_01393	81	93.7	0.86	-0.210127	0.234194	0.630425	None
	WP_001147328.1	alanine racemase biosynthetic	ECD_03925	119.3	144.7	0.82	-0.278471	0.158044	0.801221	None
	WP_000993449.1	glycogen phosphorylase	ECD_03280	96.1	121.1	0.79	-0.333591	0.110048	0.958417	None
	WP_000636571.1	NAD(P)-dependent oxidoreductase	ECD_01498	203.1	150.5	1.35	0.432427	0.0225723	1.64642	None
	WP_000480255.1	DNAse	ECD_01096	87	90.2	0.96	-0.052112	0.466653	0.331006	None
	WP_000555849.1	formyltetrahydrofolate deformylase	ECD_01208	92.8	87.5	1.06	0.0848418	0.307704	0.511867	None
	WP_001125331.1	signal transduction protein	ECD_02925	102.4	113.8	0.9	-0.152285	0.311957	0.505905	None
	WP_001320425.1	cystathionine beta-lyase	ECD_02881	105.6	135.3	0.78	-0.357552	0.0928284	1.03232	None
	WP_001354020.1	hydroxymethylbilane synthase	ECD_03680	161.9	153	1.06	0.0815713	0.312688	0.504889	None
	WP_000169728.1	4-deoxy-4-formamido-L-arabinose-phosphoundecaprenol deformylase ArnD	ECD_02182	89.5	80	1.12	0.161888	0.20184	0.694993	None
	WP_000198822.1	GTP-binding protein	ECD_02103	140	142.4	0.98	-0.0245223	0.487988	0.311591	None
	WP_000027205.1	arginine ABC transporter ATP-binding protein ArtP	ECD_00869	41.7	46.2	0.9	-0.147845	0.31836	0.497081	None
	WP_000593994.1	methionine import ATP-binding protein MetN	ECD_00198	121.1	141.6	0.86	-0.225622	0.215347	0.666861	None
	WP_000280494.1	bifunctional GTP diphosphokinase/guanosine-3,5-bis(diphosphate) 3-diphosphatase	ECD_03507	109.4	118.1	0.93	-0.110396	0.37438	0.426687	None
	WP_000771748.1	bifunctional UDP-sugar hydrolase/5-nucleotidase	ECD_00431	145.9	128.1	1.14	0.187709	0.171929	0.764651	None
	WP_001301272.1	acetylornithine deacetylase	ECD_03842	62.1	63.1	0.98	-0.0230467	0.485448	0.313858	None
	WP_000107012.1	dipeptide transport ATP-binding protein DppF	ECD_03391	88.5	103.7	0.85	-0.228667	0.211751	0.674175	None
	WP_001296623.1	cell division protein ZapB	ECD_03813	62.4	85.4	0.73	-0.45269	0.0436584	1.35993	None
	WP_000970479.1	ribosomal RNA small subunit methyltransferase H	ECD_00083	92.1	86.3	1.07	0.0938406	0.294176	0.531393	None
	WP_000946947.1	exonuclease V subunit gamma	ECD_02670	152.5	162.5	0.94	-0.0916305	0.403577	0.394074	None
	WP_000002542.1	S26 family signal peptidase	ECD_02462	129.7	175.9	0.74	-0.439577	0.0488107	1.31148	None
	WP_000212680.1	hypothetical protein	ECD_01636	147.5	123.4	1.2	0.257373	0.106128	0.974171	None
	WP_000237947.1	N-acetylglutamate synthase	ECD_02666	151.6	156.4	0.97	-0.0449708	0.47819	0.3204	None
	WP_001027964.1	hypothetical protein	ECD_01369	35.2	29.7	1.19	0.245112	0.116152	0.934975	None
	WP_000060982.1	translocation/assembly module TamB	ECD_04092	84	89.3	0.94	-0.0882708	0.408866	0.388419	None
	WP_001295266.1	GTPase-activating protein	ECD_03751	105.5	115.2	0.92	-0.126898	0.349283	0.456823	None
	WP_000069437.1	aspartate ammonia-lyase	ECD_04009	146.9	151.2	0.97	-0.0416237	0.483604	0.31551	None
	WP_000290727.1	50S ribosomal protein L32	ECD_01085	161.6	145.6	1.11	0.150417	0.21607	0.665405	None
	WP_001040205.1	ribosome-binding factor A	ECD_03034	160.3	167.4	0.96	-0.0625251	0.449884	0.346899	None
	WP_000489667.1	beta-barrel assembly-enhancing protease	ECD_02386	61.9	60.3	1.03	0.0377814	0.382412	0.417469	None
	WP_000189541.1	esterase	ECD_00234	31.4	35.1	0.89	-0.160706	0.299967	0.522926	None
	WP_000765749.1	glutathione S-transferase	ECD_01605	146.8	118	1.24	0.315065	0.0672598	1.17224	None
	WP_000622290.1	transcriptional regulator	ECD_02214	73.7	58	1.27	0.345612	0.0517178	1.28636	None
	WP_000187594.1	N-acetylglucosamine repressor	ECD_00633	72.8	75.1	0.97	-0.0448745	0.478346	0.320258	None
	WP_001031530.1	hypothetical protein	ECD_01249	168.6	152.5	1.11	0.144795	0.223251	0.651206	None
	WP_001043577.1	thiol reductant ABC exporter subunit CydD	ECD_00891	131.4	124.8	1.05	0.0743473	0.323817	0.4897	None
	WP_000634798.1	ABC transporter ATP-binding protein	ECD_03203	103	132.7	0.78	-0.365524	0.0875659	1.05766	None
	WP_000116297.1	ribosomal RNA large subunit methyltransferase I	ECD_00971	152.9	158.8	0.96	-0.0546225	0.462604	0.334791	None
	WP_000227950.1	bifunctional demethylmenaquinone methyltransferase/2-methoxy-6-polyprenyl-1,4-benzoquinol methylase	ECD_03726	85.7	89.7	0.96	-0.0658128	0.444607	0.352024	None
	WP_001029698.1	DNA repair protein RadA	ECD_04265	84.4	103	0.82	-0.287329	0.149522	0.825296	None
	WP_000476487.1	phospholipid-binding protein	ECD_03057	95.5	111.5	0.86	-0.223471	0.21791	0.661723	None
	WP_001234850.1	16S rRNA pseudouridine(516) synthase	ECD_02113	145.4	149.7	0.97	-0.042047	0.482919	0.316126	None
	WP_001068682.1	peroxiredoxin	ECD_02372	87.6	103.8	0.84	-0.244804	0.193282	0.713809	None
	WP_000912724.1	allophanate hydrolase	ECD_00672	111.9	125.4	0.89	-0.164327	0.294877	0.530359	None
	WP_000059466.1	30S ribosomal protein S15	ECD_03032	169.6	174.5	0.97	-0.0410909	0.484466	0.314737	None
	WP_000210739.1	beta-hydroxyacyl-ACP dehydratase	ECD_00178	163.3	160.5	1.02	0.0249515	0.403712	0.393928	None
	WP_000934920.1	phosphatidylserine decarboxylase proenzyme	ECD_04030	111.6	107.2	1.04	0.0580321	0.349526	0.45652	None
	WP_000177732.1	mechanosensitive channel MscK	ECD_00416	99.7	104.8	0.95	-0.0719733	0.434745	0.361765	None
	WP_000829818.1	30S ribosomal protein S9	ECD_03090	113	124.2	0.91	-0.136342	0.335201	0.474694	None
	WP_000250656.1	oxidoreductase	ECD_01617	139.8	114.4	1.22	0.289277	0.083002	1.08091	None
	WP_000111199.1	2-octaprenyl-6-methoxyphenyl hydroxylase	ECD_02739	77.4	84.8	0.91	-0.131731	0.34205	0.465911	None
	WP_000068457.1	dihydroneopterin triphosphate 2-epimerase	ECD_02228	155.3	162.6	0.96	-0.0662694	0.443874	0.35274	None
	WP_001042003.1	ABC transporter permease	ECD_03311	109.8	123.8	0.89	-0.173133	0.282666	0.548726	None
	WP_000183676.1	PTS IIA-like nitrogen regulatory protein PtsN	ECD_03069	136.4	128.6	1.06	0.084953	0.307535	0.512105	None
	WP_001295412.1	2-deoxyribose-5-phosphate aldolase	ECD_04257	89.7	83.9	1.07	0.0964372	0.290324	0.537117	None
	WP_000125016.1	cytidylate kinase	ECD_00914	134.6	124.8	1.08	0.10906	0.271942	0.565523	None
	WP_000949265.1	phosphatidylserine synthase	ECD_02479	169.8	235.9	0.72	-0.474339	0.03612	1.44225	None
	WP_000106759.1	formyl-CoA--oxalate CoA-transferase	ECD_02284	132.3	108.1	1.22	0.291447	0.0815795	1.08842	None
	WP_071586151.1	hypothetical protein	ECD_00385	89.1	65.9	1.35	0.435147	0.0219497	1.65857	None
	WP_001298606.1	carboxymethylenebutenolidase	ECD_03717	40	29.4	1.36	0.444184	0.0199843	1.69931	None
	WP_000678419.1	DNA helicase RecG	ECD_03509	91.4	92	0.99	-0.0094397	0.462061	0.335301	None
	WP_000958598.1	quinol monooxygenase YgiN	ECD_02901	101.8	93.7	1.09	0.119617	0.257029	0.590018	None
	WP_000875487.1	protein CreA	ECD_04273	103.2	69.4	1.49	0.572435	0.00455515	2.3415	None
	WP_001110573.1	ABC transporter ATP-binding protein	ECD_00446	117.8	123.4	0.95	-0.0670029	0.442699	0.353892	None
	WP_000932839.1	ribosomal RNA small subunit methyltransferase G	ECD_03624	123.7	136	0.91	-0.136761	0.334582	0.475497	None
	WP_001260328.1	4-(cytidine 5-diphospho)-2-C-methyl-D-erythritol kinase	ECD_01183	154.9	169.8	0.91	-0.132499	0.340905	0.467367	None
	WP_001041010.1	LysR family transcriptional regulator	ECD_02974	78.6	68.8	1.14	0.192121	0.167118	0.776978	None
	WP_000885878.1	flagellar hook protein FlgE	ECD_01072	108.1	113.3	0.95	-0.0677813	0.441451	0.355117	None
	WP_001005448.1	protein mrp	ECD_02043	127.6	129.7	0.98	-0.0235501	0.486314	0.313083	None
	WP_000976400.1	transporter	ECD_00762	147.8	132.5	1.12	0.157654	0.207026	0.683975	None
	WP_000548675.1	arabinose ABC transporter substrate-binding protein	ECD_01869	104.7	106	0.99	-0.0178028	0.476424	0.322006	None
	WP_001065381.1	ribosomal RNA small subunit methyltransferase A	ECD_00055	63.9	63.8	1	0.00225951	0.442054	0.354524	None
	WP_000214516.1	cardiolipin synthase A	ECD_01223	55.6	49.9	1.11	0.156045	0.209017	0.679819	None
	WP_000698909.1	exonuclease subunit SbcC	ECD_00345	163.6	182.6	0.9	-0.158514	0.303068	0.518459	None
	WP_000066978.1	flagellar biosynthesis protein FlhA	ECD_01850	58.3	65.4	0.89	-0.165795	0.292825	0.533391	None
	WP_000798859.1	Nif3-like dinuclear metal center hexameric protein	ECD_00670	123.2	124.6	0.99	-0.0163018	0.473844	0.324365	None
	WP_000121433.1	NADPH-dependent 2,4-dienoyl-CoA reductase	ECD_02950	66.6	89.4	0.74	-0.424753	0.0552087	1.25799	None
	WP_001082229.1	phospho-2-dehydro-3-deoxyheptonate aldolase Trp-sensitive	ECD_01673	38.5	37.3	1.03	0.0456828	0.369464	0.432428	None
	WP_001194734.1	cell division protein ZapD	ECD_00102	160.8	186.2	0.86	-0.211586	0.232382	0.633798	None
	WP_000285349.1	hydrolase	ECD_03705	150	168.1	0.89	-0.164357	0.294835	0.530421	None
	WP_001092508.1	DNA-binding response regulator	ECD_01577	117.1	148.2	0.79	-0.339804	0.105377	0.977255	None
	WP_001293613.1	histidine transport ATP-binding protein HisP	ECD_02231	75.5	101.8	0.74	-0.431189	0.0523539	1.28105	None
	WP_001295435.1	50S ribosomal protein L16 arginine hydroxylase	ECD_01126	114.9	102	1.13	0.17181	0.189996	0.721256	None
	WP_000691382.1	trk system potassium uptake protein trkA	ECD_03140	97.7	96.3	1.01	0.0208228	0.410631	0.386548	None
	WP_001350523.1	transpeptidase	ECD_01899	89.5	78.2	1.14	0.194719	0.164325	0.784298	None
	WP_000925985.1	transpeptidase	ECD_00929	64.5	63.2	1.02	0.0293746	0.396333	0.40194	None
	WP_001298537.1	recombination-associated protein RdgC	ECD_00342	122.9	125.1	0.98	-0.0255969	0.489839	0.309947	None
	WP_000131702.1	transcriptional repressor	ECD_00640	163.1	190.1	0.86	-0.221002	0.220873	0.655857	None
	WP_000684321.1	30S ribosomal protein S6--L-glutamate ligase	ECD_00857	111.3	128.1	0.87	-0.202817	0.243393	0.613693	None
	WP_000917117.1	ADP-ribose pyrophosphatase	ECD_02906	167.7	157.3	1.07	0.092364	0.296377	0.528156	None
	WP_000828351.1	chromosome initiation inhibitor	ECD_02747	198.6	194.5	1.02	0.0300955	0.395134	0.403256	None
	WP_001295188.1	oligoribonuclease	ECD_04032	113.3	118.3	0.96	-0.0623022	0.450242	0.346554	None
	WP_000148941.1	short-chain dehydrogenase/reductase	ECD_00444	178.5	159.9	1.12	0.158754	0.205671	0.686828	None
	WP_001217335.1	guanosine monophosphate reductase	ECD_00104	75.8	90.4	0.84	-0.254125	0.183077	0.737367	None
	WP_001293282.1	23S rRNA (guanosine(2251)-2-O)-methyltransferase RlmB	ECD_04047	157.2	166.6	0.94	-0.0837872	0.415951	0.380957	None
	WP_000045744.1	ADP compounds hydrolase NudE	ECD_03249	100.9	95.7	1.05	0.0763353	0.320738	0.493849	None
	WP_001295263.1	hypothetical protein	ECD_03744	191.6	168.9	1.13	0.181928	0.178367	0.748685	None
	WP_001047336.1	octaprenyl-diphosphate synthase	ECD_03052	162.5	151.5	1.07	0.101122	0.283434	0.547547	None
	WP_001182954.1	ASCH domain-containing protein	ECD_02732	161.2	155.6	1.04	0.0510097	0.360817	0.442713	None
	WP_000019588.1	carboxy-S-adenosyl-L-methionine synthase CmoA	ECD_01841	92.9	89.8	1.03	0.0489632	0.364131	0.438742	None
	WP_000107009.1	hypothetical protein	ECD_01006	179.8	185.3	0.97	-0.0434699	0.480617	0.318201	None
	WP_000646014.1	L-threonine 3-dehydrogenase	ECD_03474	99.1	117.2	0.85	-0.242016	0.196401	0.706857	None
	WP_000439846.1	3-dehydroquinate synthase	ECD_03241	131.9	139.3	0.95	-0.0787507	0.423943	0.372693	None
	WP_001031729.1	phosphoglycolate phosphatase	ECD_03237	112	126.4	0.89	-0.174498	0.280796	0.551608	None
	WP_001329186.1	tRNA-dihydrouridine synthase A	ECD_03921	152.9	177.5	0.86	-0.215231	0.227888	0.642279	None
	WP_000988027.1	alpha-glucosidase/alpha-galactosidase	ECD_03990	131.1	156.7	0.84	-0.257337	0.179639	0.7456	None
	WP_000700894.1	L-fucose isomerase	ECD_02653	151.5	160.2	0.95	-0.0805564	0.421074	0.375642	None
	WP_000467180.1	cytochrome ubiquinol oxidase subunit I	ECD_00382	103.4	123.8	0.84	-0.259775	0.177057	0.751886	None
	WP_001001902.1	molecular chaperone	ECD_01032	27	32.5	0.83	-0.26748	0.169053	0.771978	None
	WP_001028614.1	phosphoribosylglycinamide formyltransferase	ECD_02392	159.2	162.7	0.98	-0.0313739	0.49979	0.301213	None
	WP_001034916.1	TonB-dependent siderophore receptor	ECD_00550	78	98.8	0.79	-0.341037	0.104468	0.981018	None
	WP_000253837.1	two-component sensor histidine kinase	ECD_00531	12.6	13.8	0.91	-0.131245	0.342775	0.464991	None
	WP_000048939.1	azoreductase	ECD_01367	92.7	85.4	1.09	0.118333	0.258819	0.587004	None
	WP_000984500.1	protease HtpX	ECD_01800	181.2	123.4	1.47	0.554241	0.00571421	2.24304	None
	WP_001247089.1	ribonuclease PH	ECD_03500	100.8	115.5	0.87	-0.196397	0.251629	0.599239	None
	WP_000800512.1	KHG/KDPG aldolase	ECD_01821	173.2	173	1	0.00166689	0.443065	0.353533	None
	WP_001166395.1	4-hydroxy-3-methylbut-2-enyl diphosphate reductase	ECD_00033	160.4	164.2	0.98	-0.03378	0.496301	0.304254	None
	WP_001219160.1	gamma-glutamylcyclotransferase YtfP	ECD_04093	132.1	125.6	1.05	0.072794	0.326231	0.486474	None
	WP_001269673.1	hypothetical protein	ECD_00610	109.9	111.5	0.99	-0.0208523	0.48167	0.31725	None
	WP_000043335.1	ribosome maturation factor RimM	ECD_02497	137.1	140.1	0.98	-0.0312284	0.499539	0.301431	None
	WP_000818411.1	polyamine aminopropyltransferase	ECD_00120	156.4	222.5	0.7	-0.508565	0.0264012	1.57838	None
	WP_000487600.1	phosphocarrier protein HPr	ECD_02315	145.2	136.5	1.06	0.0891405	0.301207	0.521134	None
	WP_000103754.1	acyl carrier protein	ECD_01090	130.3	159.5	0.82	-0.291719	0.145414	0.837394	None
	WP_001300912.1	16S rRNA methyltransferase	ECD_02776	74.2	74.4	1	-0.00388343	0.452544	0.344339	None
	WP_001287378.1	DNA-binding protein H-NS	ECD_01213	167.9	137.1	1.22	0.292374	0.0809771	1.09164	None
	WP_000137877.1	DNA-binding response regulator	ECD_01984	160.6	157.8	1.02	0.0253747	0.403004	0.39469	None
	WP_001319878.1	metalloprotease LoiP	ECD_02766	75.8	72.4	1.05	0.0662082	0.336547	0.472954	None
	WP_000047539.1	reactive intermediate/imine deaminase	ECD_04111	92.4	77.9	1.19	0.24627	0.115178	0.938631	None
	WP_000027705.1	formate dehydrogenase accessory protein FdhE	ECD_03776	148.3	155.3	0.95	-0.0665392	0.443442	0.353163	None
	WP_000844057.1	4-amino-4-deoxy-L-arabinose lipid A transferase	ECD_02183	165.6	171.6	0.97	-0.0513469	0.467888	0.329858	None
	WP_001075164.1	ribonucleoside-diphosphate reductase 1 subunit alpha	ECD_02160	102.2	112.1	0.91	-0.133391	0.339578	0.469061	None
	WP_000091466.1	transcriptional regulator	ECD_03197	137.3	147	0.93	-0.0984845	0.392841	0.405783	None
	WP_000940595.1	50S ribosomal protein L27	ECD_03050	124.3	116.5	1.07	0.0934963	0.294688	0.530637	None
	WP_000818228.1	3-isopropylmalate dehydratase small subunit	ECD_00073	97.8	72.9	1.34	0.423916	0.0246175	1.60876	None
	WP_000942344.1	phosphoglycerate mutase GpmB	ECD_04271	72.9	82.6	0.88	-0.180223	0.273016	0.563812	None
	WP_000016560.1	undecaprenyldiphospho-muramoylpentapeptide beta-N- acetylglucosaminyltransferase	ECD_00091	104.6	108.1	0.97	-0.0474837	0.474128	0.324105	None
	WP_000669834.1	oxidative stress defense protein	ECD_02753	124.1	144.4	0.86	-0.218568	0.223817	0.650108	None
	WP_001000359.1	sn-glycerol-3-phosphate dehydrogenase subunit C	ECD_02169	94.6	109.8	0.86	-0.214966	0.228212	0.641661	None
	WP_001272590.1	lipoprotein NlpD	ECD_02592	188.4	133.7	1.41	0.4948	0.0115239	1.9384	None
	WP_000772820.1	NAD-dependent succinate-semialdehyde dehydrogenase	ECD_02517	131	127.3	1.03	0.0413344	0.376572	0.424151	None
	WP_001391766.1	hypothetical protein	ECD_03572	204.7	141.1	1.45	0.536793	0.0070643	2.15093	None
	WP_000124850.1	50S ribosomal protein L20	ECD_01685	90.9	94	0.97	-0.0483805	0.472679	0.325434	None
	WP_000468186.1	30S ribosomal protein S5 alanine N-acetyltransferase	ECD_01062	81.9	71.7	1.14	0.19189	0.167367	0.776331	None
	WP_001274963.1	envelope stress response membrane protein PspB	ECD_01282	82.9	82.7	1	0.00348477	0.439967	0.35658	None
	WP_001300698.1	cysteine desulfurase CsdA	ECD_02661	103.8	106.1	0.98	-0.0316182	0.499802	0.301202	None
	WP_000725337.1	protein disulfide oxidoreductase DsbA	ECD_03746	151.1	137.1	1.1	0.140275	0.229123	0.639932	None
	WP_000093810.1	trifunctional nicotinamide-nucleotide adenylyltransferase/ribosylnicotinamide kinase/transcriptional regulator NadR	ECD_04266	158.2	164.5	0.96	-0.056338	0.459839	0.337394	None
	WP_000386733.1	NADH-quinone oxidoreductase subunit B	ECD_02212	135.8	151	0.9	-0.153065	0.310838	0.507466	None
	WP_001295445.1	glucan biosynthesis protein H	ECD_01046	161.3	178.7	0.9	-0.147793	0.318436	0.496978	None
	WP_001295701.1	long-chain fatty acid transporter	ECD_02268	133.6	129.7	1.03	0.0427415	0.374268	0.426818	None
	WP_001277561.1	serine acetyltransferase	ECD_03465	110.1	111.6	0.99	-0.0195226	0.479382	0.319318	None
	WP_001051883.1	RNA-binding protein Hfq	ECD_04039	142.4	146.1	0.97	-0.037007	0.491076	0.308851	None
	WP_001056706.1	MurR/RpiR family transcriptional regulator	ECD_01824	174.5	167.2	1.04	0.0616522	0.343757	0.463749	None
	WP_001076997.1	3,4-dihydroxy-2-butanone-4-phosphate synthase	ECD_02913	13.8	19.5	0.71	-0.498806	0.0289193	1.53881	None
	WP_000023081.1	type I pantothenate kinase	ECD_03855	143.8	158.1	0.91	-0.136774	0.334564	0.475521	None
	WP_000438562.1	mannonate dehydratase	ECD_04191	56.1	57.5	0.98	-0.0355612	0.493417	0.306786	None
	WP_001207520.1	pyrimidine-specific ribonucleoside hydrolase RihA	ECD_00617	95.3	90.6	1.05	0.0729652	0.325965	0.486829	None
	WP_000848387.1	replication initiation regulator SeqA	ECD_00644	82.2	94.6	0.87	-0.202702	0.243539	0.613432	None
	WP_001173673.1	adenylyl-sulfate kinase	ECD_02600	143.4	179.6	0.8	-0.324742	0.116953	0.931987	None
	WP_000679799.1	hydrolase	ECD_02365	65.2	74.4	0.88	-0.190431	0.259414	0.586006	None
	WP_001109486.1	metal-binding enzyme	ECD_00931	149	170.1	0.88	-0.191071	0.258573	0.587417	None
	WP_000483353.1	7-alpha-hydroxysteroid dehydrogenase	ECD_01588	117.9	102.7	1.15	0.199128	0.159655	0.796816	None
	WP_000424841.1	fructose-6-phosphate aldolase 2	ECD_03832	56.8	50.5	1.12	0.169608	0.192587	0.715373	None
	WP_001283723.1	glycogen-branching enzyme	ECD_03284	104.4	99.1	1.05	0.0751647	0.32255	0.491403	None
	WP_000148581.1	aspartate carbamoyltransferase regulatory subunit	ECD_04112	138.8	112.6	1.23	0.301801	0.0750417	1.1247	None
	WP_001294573.1	DUF853 domain-containing protein	ECD_04129	109.6	98.3	1.11	0.156984	0.207853	0.682244	None
	WP_001300495.1	TetR family transcriptional regulator	ECD_03848	184.4	174.7	1.06	0.077959	0.318232	0.497256	None
	WP_000907234.1	transcriptional regulator	ECD_01835	117.8	119.8	0.98	-0.0242884	0.487585	0.311949	None
	WP_000936377.1	23S rRNA pseudouridine synthase F	ECD_03894	49.3	51.9	0.95	-0.0741469	0.431275	0.365246	None
	WP_000184540.1	2-octaprenyl-3-methyl-6-methoxy-1,4-benzoquinol hydroxylase	ECD_00630	116.9	122.7	0.95	-0.0698603	0.438123	0.358404	None
	WP_001297479.1	lysogenization protein HflD	ECD_01130	125.2	152.1	0.82	-0.280786	0.155787	0.807468	None
	WP_000108921.1	histidinol-phosphate aminotransferase	ECD_01923	159.2	148.8	1.07	0.0974658	0.288804	0.539396	None
	WP_000476014.1	peptidase	ECD_01986	127.3	122	1.04	0.0613513	0.344235	0.463145	None
	WP_001298860.1	phosphoethanolamine transferase EptA	ECD_03985	136.1	167	0.81	-0.295181	0.142229	0.847012	None
	WP_000262172.1	glyceraldehyde 3-phosphate reductase	ECD_02876	85.8	81	1.06	0.0830557	0.310422	0.508048	None
	WP_000908554.1	N-acetyltransferase	ECD_03023	224.3	150	1.5	0.580467	0.00411398	2.38574	None
	WP_001118930.1	30S ribosomal protein S14	ECD_03158	99.5	95	1.05	0.066769	0.335664	0.474096	None
	WP_000374004.1	glycerol dehydrogenase	ECD_03831	154.4	132.9	1.16	0.216332	0.142272	0.846879	None
	WP_000717694.1	nitrogen regulatory protein P-II 1	ECD_02445	163.5	141.6	1.15	0.207469	0.15106	0.82085	None
	WP_000059678.1	DeoR family transcriptional regulator	ECD_03769	156.1	165.1	0.95	-0.0808696	0.420577	0.376155	None
	WP_001295331.1	pyrroline-5-carboxylate reductase	ECD_00333	161.7	138.3	1.17	0.225519	0.133535	0.874406	None
	WP_000467098.1	YbaB/EbfC family nucleoid-associated protein	ECD_00422	147.8	140.5	1.05	0.0730761	0.325792	0.487059	None
	WP_000378442.1	transcriptional regulator	ECD_02539	124.3	116.3	1.07	0.0959752	0.291007	0.536096	None
	WP_000637982.1	1,4-dihydroxy-2-naphthoyl-CoA hydrolase	ECD_01655	159.3	167.1	0.95	-0.0689655	0.439555	0.356987	None
	WP_001150456.1	bifunctional diaminohydroxyphosphoribosylaminopyrimidine deaminase/5-amino-6-(5-phosphoribosylamino)uracil reductase	ECD_00362	53.1	51.4	1.03	0.0469435	0.367412	0.434847	None
	WP_000114984.1	peptide deformylase	ECD_03137	133.4	138	0.97	-0.0489096	0.471824	0.32622	None
	WP_000359441.1	peptidase T	ECD_01125	65.8	53.8	1.22	0.290481	0.0822101	1.08507	None
	WP_001188520.1	transcriptional regulator	ECD_04005	107.6	103.5	1.04	0.0560473	0.352705	0.452589	None
	WP_001185727.1	copper homeostasis protein CutC	ECD_01845	155.8	194.2	0.8	-0.317848	0.122543	0.911712	None
	WP_001295196.1	peptide-methionine (S)-S-oxide reductase	ECD_04090	21	24	0.88	-0.192645	0.25651	0.590895	None
	WP_000253975.1	glucose-1-phosphate adenylyltransferase	ECD_03282	68.3	61	1.12	0.163076	0.200398	0.698106	None
	WP_001076194.1	glycerol-3-phosphate dehydrogenase (NAD(P)(+))	ECD_03466	62	64.1	0.97	-0.0480561	0.473203	0.324953	None
	WP_000940106.1	hypothetical protein	ECD_03876	153.2	159.4	0.96	-0.0572353	0.458394	0.338762	None
	WP_000499751.1	tRNA uridine-5-carboxymethylaminomethyl(34) synthesis enzyme MnmG	ECD_03625	146.7	168.6	0.87	-0.200736	0.246047	0.608982	None
	WP_000091700.1	Fe(2+)-trafficking protein	ECD_02792	105.7	109	0.97	-0.0443528	0.479189	0.319493	None
	WP_000166270.1	hypothetical protein	ECD_04102	109.1	106.3	1.03	0.0375095	0.38286	0.41696	None
	WP_000191372.1	malonyl CoA-ACP transacylase	ECD_01088	76.2	67.5	1.13	0.174903	0.186392	0.729573	None
	WP_000373940.1	NADH pyrophosphatase	ECD_03873	120	134.8	0.89	-0.167786	0.290052	0.537524	None
	WP_000553555.1	cytidine deaminase	ECD_02072	90	79.3	1.13	0.182604	0.177607	0.75054	None
	WP_000954911.1	bifunctional phosphoribosyl-AMP cyclohydrolase/phosphoribosyl-ATP diphosphatase	ECD_01928	109.8	121.8	0.9	-0.149636	0.315771	0.500628	None
	WP_000368046.1	phosphoenolpyruvate synthase regulatory protein	ECD_01672	188.9	178.1	1.06	0.0849352	0.307562	0.512067	None
	WP_000333379.1	class II glutamine amidotransferase	ECD_00218	116.2	105.4	1.1	0.140735	0.228521	0.641074	None
	WP_000154398.1	iron uptake system component EfeO	ECD_01020	50	57.7	0.87	-0.206643	0.238554	0.622414	None
	WP_001295182.1	5/3-nucleotidase SurE	ECD_02594	113.8	112.2	1.01	0.0204279	0.411294	0.385847	None
	WP_000735411.1	sensor protein PhoQ	ECD_01127	78.7	94.6	0.83	-0.265477	0.171112	0.76672	None
	WP_001238890.1	DNA helicase Rep	ECD_03656	100	140.4	0.71	-0.489543	0.031491	1.50181	None
	WP_000197884.1	alanine racemase catabolic	ECD_01165	187.4	166.8	1.12	0.168002	0.19449	0.711102	None
	WP_001297640.1	GTPase	ECD_04218	105.1	101.7	1.03	0.047443	0.366599	0.435808	None
	WP_000930754.1	alpha-glycosidase	ECD_00351	118.1	129.2	0.91	-0.129597	0.345236	0.461884	None
	WP_000831543.1	membrane protein	ECD_02909	96.2	92.5	1.04	0.0565835	0.351845	0.453649	None
	WP_001301291.1	thiosulfate sulfurtransferase	ECD_01726	92	84.6	1.09	0.120976	0.25514	0.593222	None
	WP_001295352.1	dihydroorotate dehydrogenase (quinone)	ECD_00949	159.5	173.8	0.92	-0.123872	0.35384	0.451193	None
	WP_001122505.1	DNA mismatch repair protein MutL	ECD_04037	122.9	128.2	0.96	-0.0609113	0.452478	0.344403	None
	WP_001023126.1	PTS N-acetyl glucosamine transporter subunit IIABC	ECD_00636	184.4	133.6	1.38	0.464919	0.0160321	1.79501	None
	WP_001231428.1	septal ring lytic transglycosylase RlpA	ECD_00602	80.4	80	1.01	0.0071955	0.433655	0.362856	None
	WP_000839790.1	ornithine decarboxylase	ECD_02795	78	74.2	1.05	0.0720549	0.327383	0.484944	None
	WP_000156615.1	succinate semialdehyde dehydrogenase [NAD(P)+] Sad	ECD_01482	49.9	66.8	0.75	-0.420808	0.0570181	1.24399	None
	WP_000876025.1	hybrid sensor histidine kinase/response regulator	ECD_02145	160.8	160.8	1	0	0.445908	0.350754	None
	WP_000872908.1	ribonuclease E activity regulator RraA	ECD_03814	115.6	125.7	0.92	-0.120843	0.358422	0.445606	None
	WP_001053178.1	DUF179 domain-containing protein	ECD_02778	59.3	58.1	1.02	0.0294939	0.396134	0.402158	None
	WP_000801125.1	N utilization substance protein B	ECD_00364	117.6	123.7	0.95	-0.0729574	0.433173	0.363339	None
	WP_000084627.1	molybdenum cofactor biosynthesis protein	ECD_00749	174.7	140.2	1.25	0.317393	0.0659607	1.18071	None
	WP_000849209.1	ecotin	ECD_02136	123.5	116.8	1.06	0.0804708	0.314373	0.502555	None
	WP_001291268.1	chromate reductase	ECD_03597	97.5	109.3	0.89	-0.164819	0.294188	0.531375	None
	WP_001161664.1	ribosome silencing factor RsfS	ECD_00606	35	41.8	0.84	-0.256148	0.180907	0.742545	None
	WP_001069467.1	phosphogluconate dehydratase	ECD_01822	157.7	150.4	1.05	0.0683781	0.333134	0.477381	None
	WP_000648577.1	LysR family transcriptional regulator	ECD_00201	133.8	117.3	1.14	0.189875	0.169556	0.770687	None
	WP_001297652.1	hypothetical protein	ECD_01761	164.6	166.4	0.99	-0.0156911	0.472794	0.325328	None
	WP_001270734.1	lipoprotein	ECD_00870	133.9	107.4	1.25	0.318162	0.065536	1.18352	None
	WP_000573407.1	peptide transport system ATP-binding protein SapF	ECD_01267	147.3	139.2	1.06	0.0815982	0.312647	0.504946	None
	WP_000689311.1	TonB-dependent receptor	ECD_01408	169.2	189.7	0.89	-0.16499	0.293949	0.531727	None
	WP_000106517.1	zinc/cadmium/mercury/lead-transporting ATPase	ECD_03318	95.2	116	0.82	-0.285091	0.151645	0.819171	None
	WP_000990753.1	bifunctional 3-demethylubiquinone 3-O-methyltransferase/2-octaprenyl-6-hydroxy phenol methylase	ECD_02158	117.3	128.6	0.91	-0.132688	0.340624	0.467724	None
	WP_000984796.1	hypothetical protein	ECD_02788	76.6	71.8	1.07	0.0933605	0.29489	0.530339	None
	WP_000986495.1	LPS O-antigen chain length determinant protein WzzB	ECD_01929	215.7	157.6	1.37	0.452759	0.0182595	1.73851	None
	WP_001118052.1	amidohydrolase	ECD_00214	189.8	160	1.19	0.246408	0.115062	0.939069	None
	WP_000802511.1	cell shape-determining protein MreC	ECD_03109	122.8	119.8	1.03	0.0356827	0.385874	0.413555	None
	WP_000235509.1	quinone oxidoreductase	ECD_03923	175.5	156	1.13	0.169925	0.192212	0.716219	None
	WP_000873881.1	deoxyribonuclease IV	ECD_02088	118.7	123.7	0.96	-0.0595256	0.454707	0.342269	None
	WP_000639996.1	1,4-dihydroxy-2-naphthoyl-CoA synthase	ECD_02189	138	121	1.14	0.189661	0.169789	0.770089	None
	WP_000020880.1	anti-sigma-28 factor FlgM	ECD_01067	64.8	89.3	0.73	-0.462666	0.0400401	1.3975	None
	WP_001119458.1	hypothetical protein	ECD_04078	175.7	190.7	0.92	-0.118191	0.362452	0.44075	None
	WP_000012907.1	ornithine carbamoyltransferase	ECD_04120	69.9	52.5	1.33	0.412975	0.0274727	1.5611	None
	WP_000176582.1	tRNA(Ile)-lysidine synthetase	ECD_00186	78.5	88.3	0.89	-0.169721	0.287369	0.54156	None
	WP_000767337.1	bifunctional riboflavin kinase/FMN adenylyltransferase	ECD_00029	127.6	131.5	0.97	-0.0434345	0.480675	0.318149	None
	WP_001262713.1	uracil-DNA glycosylase	ECD_02474	107.1	109.5	0.98	-0.0319724	0.499229	0.301701	None
	WP_000997050.1	2,5-didehydrogluconate reductase B	ECD_00200	137.6	113.1	1.22	0.282882	0.0873048	1.05896	None
	WP_001125202.1	m(7)GTP pyrophosphatase	ECD_01083	76.2	64.1	1.19	0.249467	0.112517	0.94878	None
	WP_000857361.1	LacI family transcriptional regulator	ECD_02650	191.5	160.1	1.2	0.258371	0.10534	0.977408	None
	WP_000084590.1	deferrochelatase/peroxidase	ECD_02331	86.6	94.5	0.92	-0.125947	0.350712	0.45505	None
	WP_000692754.1	aldehyde reductase YahK	ECD_00280	95.9	93.7	1.02	0.0334818	0.389514	0.409477	None
	WP_001044880.1	hypothetical protein	ECD_00612	124.4	125.1	0.99	-0.0080953	0.459756	0.337473	None
	WP_000192533.1	glycogen debranching enzyme	ECD_03283	125.8	114.7	1.1	0.133267	0.238395	0.622703	None
	WP_000128847.1	ATP-dependent helicase	ECD_01778	57.5	68.2	0.84	-0.24621	0.191721	0.717331	None
	WP_001212776.1	flagellar hook-filament junction protein FlgL	ECD_01079	106.9	102.2	1.05	0.0648667	0.338664	0.470231	None
	WP_001221946.1	hydrogenase 2 maturation endopeptidase	ECD_02869	64.1	56.2	1.14	0.189754	0.169688	0.770349	None
	WP_000736158.1	oxidoreductase	ECD_01064	185.2	157.4	1.18	0.234649	0.125224	0.902312	None
	WP_001065497.1	stress response kinase A	ECD_03745	38.7	37.1	1.04	0.0609144	0.34493	0.462269	None
	WP_000980563.1	exodeoxyribonuclease I	ECD_01914	84.2	85	0.99	-0.0136426	0.469274	0.328573	None
	WP_000444929.1	p-aminobenzoyl-glutamate hydrolase subunit A	ECD_01315	107.3	103	1.04	0.0590057	0.347971	0.458457	None
	WP_000010149.1	23S rRNA (guanine(745)-N(1))-methyltransferase	ECD_01792	158.9	168.9	0.94	-0.0880502	0.409214	0.388049	None
	WP_000705211.1	hypothetical protein	ECD_01552	31.6	38.4	0.82	-0.281182	0.155403	0.808541	None
	WP_000846343.1	ribosomal large subunit pseudouridine synthase C	ECD_01082	136.5	144.2	0.95	-0.0791702	0.423276	0.373377	None
	WP_000361491.1	membrane protein	ECD_03337	213.6	150.3	1.42	0.507067	0.0100196	1.99915	None
	WP_000627807.1	autonomous glycyl radical cofactor GrcA	ECD_02473	116.3	106.4	1.09	0.128353	0.245016	0.610805	None
	WP_001341279.1	non-canonical purine NTP phosphatase	ECD_04270	72	78.4	0.92	-0.122857	0.355373	0.449316	None
	WP_001301120.1	membrane protein	ECD_04014	34.6	42.2	0.82	-0.286471	0.150334	0.822943	None
	WP_000152933.1	peptidyl-tRNA hydrolase	ECD_01179	195.8	188.1	1.04	0.0578809	0.349768	0.45622	None
	WP_000158159.1	DUF188 domain-containing protein	ECD_00334	102.8	100.1	1.03	0.0383983	0.381396	0.418624	None
	WP_001145827.1	50S ribosomal protein L11 methyltransferase	ECD_03117	150.6	183.7	0.82	-0.28663	0.150183	0.823378	None
	WP_000068679.1	Trp operon repressor	ECD_04269	121	97.9	1.24	0.305626	0.07273	1.13829	None
	WP_001300829.1	LexA-regulated protein, CopB family	ECD_00642	193.1	185.9	1.04	0.0548214	0.354673	0.450172	None
	WP_000709865.1	cation transporter	ECD_00534	136.5	93.6	1.46	0.544321	0.00645066	2.1904	None
	WP_000068828.1	cell division protein FtsN	ECD_03818	91.6	111	0.83	-0.27714	0.159352	0.797644	None
	WP_000072420.1	NADPH quinone reductase MdaB	ECD_02900	163.8	155.3	1.05	0.0768775	0.3199	0.494985	None
	WP_000089698.1	tRNA pseudouridine(55) synthase TruB	ECD_03033	76.1	68.7	1.11	0.147586	0.219669	0.658231	None
	WP_000891621.1	isochorismatase	ECD_01838	57.5	52.3	1.1	0.136751	0.233759	0.631231	None
	WP_000588474.1	cell division protein FtsA	ECD_00095	113.9	113.6	1	0.00380491	0.439421	0.357119	None
	WP_000665120.1	metallo-dependent hydrolase domain deaminase	ECD_00279	74.8	70.1	1.07	0.0936238	0.294498	0.530917	None
	WP_001154168.1	glutathione peroxidase	ECD_01679	135.6	137.5	0.99	-0.0200744	0.480332	0.318459	None
	WP_000826748.1	two-component sensor histidine kinase	ECD_01883	182.3	193	0.94	-0.0822863	0.418329	0.378482	None
	WP_000586744.1	tellurite resistance methyltransferase TehB	ECD_01387	81.6	90.2	0.9	-0.144558	0.323137	0.490614	None
	WP_000384413.1	co-chaperone protein HscB	ECD_02419	159.7	176.1	0.91	-0.141031	0.328295	0.483736	None
	WP_000201048.1	transcriptional regulator	ECD_02685	86.8	74.1	1.17	0.228221	0.131036	0.88261	None
	WP_000997795.1	YggS family pyridoxal phosphate enzyme	ECD_02781	186.4	169	1.1	0.141379	0.227681	0.642673	None
	WP_000517100.1	hypothetical protein	ECD_03457	206.8	148.6	1.39	0.476802	0.0140845	1.85126	None
	WP_001132955.1	phosphoserine phosphatase	ECD_04264	154.7	137.4	1.13	0.171091	0.190839	0.719333	None
	WP_001276309.1	oxidative-stress-resistance chaperone	ECD_00372	172.2	154.3	1.12	0.158347	0.206171	0.685771	None
	WP_001307229.1	pyridoxamine kinase	ECD_01606	124.7	143.6	0.87	-0.203594	0.242405	0.615458	None
	WP_001199973.1	7-carboxy-7-deazaguanine synthase QueE	ECD_02622	152.7	216.9	0.7	-0.50633	0.0269611	1.56926	None
	WP_000565966.1	acyl-[acyl-carrier-protein]--UDP-N-acetylglucosamine O-acyltransferase	ECD_00179	48	50.4	0.95	-0.0703893	0.437277	0.359243	None
	WP_000195296.1	DNA topoisomerase IV subunit B	ECD_02902	120.6	114.7	1.05	0.0723645	0.3269	0.485585	None
	WP_000378266.1	membrane protein insertase YidC	ECD_03589	67.2	68	0.99	-0.0170735	0.47517	0.323151	None
	WP_000667319.1	tRNA guanosine(34) transglycosylase Tgt	ECD_00354	89.9	105.8	0.85	-0.234947	0.204444	0.689426	None
	WP_000517428.1	NAD(P)-dependent oxidoreductase	ECD_02326	122.2	117.9	1.04	0.0516806	0.359733	0.444019	None
	WP_000569083.1	glutamine transport ATP-binding protein GlnQ	ECD_00776	42.6	45.5	0.94	-0.0950131	0.398269	0.399824	None
	WP_001272330.1	16S rRNA methyltransferase	ECD_04246	158.5	188.8	0.84	-0.252376	0.184965	0.732909	None
	WP_000004024.1	taurine dioxygenase	ECD_00318	36.4	47.1	0.77	-0.371789	0.0835893	1.07785	None
	WP_000073599.1	glycerophosphoryl diester phosphodiesterase	ECD_03298	161.6	210.6	0.77	-0.382078	0.0773543	1.11152	None
	WP_000932344.1	tRNA (uridine(34)/cytosine(34)/5-carboxymethylaminomethyluridine(34)-2-O)-methyltransferase TrmL	ECD_03464	83.4	84.3	0.99	-0.0154852	0.47244	0.325653	None
	WP_001016666.1	UDP-N-acetylenolpyruvoylglucosamine reductase	ECD_03853	125.3	127	0.99	-0.0194421	0.479244	0.319443	None
	WP_001297200.1	nicotinate phosphoribosyltransferase	ECD_00935	76.2	91.9	0.83	-0.270274	0.166209	0.779345	None
	WP_001135574.1	molecular chaperone Hsp33	ECD_03253	172	185.2	0.93	-0.106676	0.380118	0.420082	None
	WP_000838937.1	RpoE-regulated lipoprotein	ECD_02332	126.5	109.4	1.16	0.209525	0.148991	0.826841	None
	WP_000522424.1	peptidoglycan-binding protein LysM	ECD_02521	104.2	109.5	0.95	-0.0715756	0.43538	0.361131	None
	WP_000778795.1	hypothetical protein	ECD_03308	151	190.4	0.79	-0.334485	0.109367	0.961114	None
	WP_000624298.1	L-serine dehydratase 1	ECD_01784	160.6	158.1	1.02	0.0226345	0.407591	0.389775	None
	WP_001052717.1	hydroxyacylglutathione hydrolase	ECD_00205	78.2	67.9	1.15	0.203757	0.154847	0.810098	None
	WP_001329395.1	nitrogen regulation protein NR(I)	ECD_03753	71.1	98.6	0.72	-0.471738	0.0369651	1.43221	None
	WP_000744778.1	16S rRNA m5C967 methyltransferase	ECD_03139	154.5	132.7	1.16	0.219438	0.139275	0.856126	None
	WP_001276008.1	cell division protein ZapA	ECD_02742	68.8	82.8	0.83	-0.267222	0.169317	0.771299	None
	WP_001326641.1	maltose operon protein MalM	ECD_03909	86.8	84.4	1.03	0.040452	0.37802	0.422485	None
	WP_000420621.1	curved DNA-binding protein	ECD_01003	85.1	96	0.89	-0.173875	0.281649	0.550292	None
	WP_000437935.1	NUDIX hydrolase	ECD_02224	155	165.1	0.94	-0.0910719	0.404455	0.39313	None
	WP_000331707.1	iron-sulfur cluster scaffold-like protein	ECD_02421	90.9	91.4	0.99	-0.00791387	0.459445	0.337767	None
	WP_000155657.1	hypothetical protein	ECD_03929	63.7	55.5	1.15	0.198806	0.159993	0.795898	None
	WP_000257278.1	elongation factor P	ECD_04017	65.8	70.7	0.93	-0.103623	0.384846	0.414713	None
	WP_001160654.1	diaminopimelate epimerase	ECD_03685	161	152.9	1.05	0.0744723	0.323623	0.48996	None
	WP_001190062.1	nickel-responsive transcriptional regulator NikR	ECD_03330	122.5	132.3	0.93	-0.111031	0.373404	0.427821	None
	WP_000526025.1	23S rRNA (adenine(1618)-N(6))-methyltransferase	ECD_00774	173.5	159.1	1.09	0.125002	0.249588	0.602776	None
	WP_001109162.1	ribonuclease D	ECD_01774	149.2	160.3	0.93	-0.103527	0.384994	0.414546	None
	WP_001012606.1	acetolactate synthase 2 catalytic subunit	ECD_03646	40.3	59.3	0.68	-0.557252	0.0164146	1.78477	None
	WP_000951213.1	biotin synthase	ECD_00742	155.3	166.3	0.93	-0.0987303	0.392458	0.406207	None
	WP_000089084.1	betaine-aldehyde dehydrogenase	ECD_00268	59.3	57.7	1.03	0.0394608	0.379648	0.420619	None
	WP_000854033.1	p-hydroxybenzoic acid efflux pump subunit AaeA	ECD_03101	99	107.4	0.92	-0.117494	0.363513	0.43948	None
	WP_000954225.1	23S rRNA (adenine(2030)-N(6))-methyltransferase RlmJ	ECD_03348	102.3	104.5	0.98	-0.0306968	0.498623	0.302228	None
	WP_000189159.1	NADPH-dependent oxidoreductase	ECD_00856	131.7	133.9	0.98	-0.0239006	0.486918	0.312545	None
	WP_000829498.1	fumarate reductase iron-sulfur subunit	ECD_04025	170.3	151.9	1.12	0.164957	0.19813	0.703049	None
	WP_001270260.1	MOSC domain-containing protein	ECD_03796	180	152.3	1.18	0.241081	0.11959	0.922304	None
	WP_000104525.1	intracellular growth attenuator protein IgaA	ECD_03250	74.9	75.1	1	-0.00384719	0.452482	0.344399	None
	WP_001295493.1	hypothetical protein	ECD_01779	161.8	162.8	0.99	-0.00888909	0.461117	0.336189	None
	WP_072094232.1	glutamine ABC transporter ATP-binding protein	ECD_00618	77.7	83.9	0.93	-0.110756	0.373827	0.42733	None
	WP_000859981.1	cyclic di-GMP phosphodiesterase	ECD_01262	142.9	117.5	1.22	0.282345	0.0876731	1.05713	None
	WP_001269293.1	outer membrane protein assembly factor	ECD_04091	161.1	154.9	1.04	0.0566193	0.351788	0.453719	None
	WP_000450409.1	hypothetical protein	ECD_01910	138.4	119.2	1.16	0.21546	0.143121	0.844296	None
	WP_000715216.1	bifunctional protein-disulfide isomerase/oxidoreductase DsbC	ECD_02725	106	117.4	0.9	-0.147368	0.319052	0.496139	None
	WP_000183906.1	aminotransferase	ECD_00568	120.5	103.5	1.16	0.219402	0.13931	0.856018	None
	WP_000006621.1	UDP-N-acetyl-D-mannosamine dehydrogenase	ECD_03665	103.5	96.4	1.07	0.102526	0.281385	0.550698	None
	WP_001209902.1	anaerobic glycerol-3-phosphate dehydrogenase subunit B	ECD_02168	145	166.2	0.87	-0.196867	0.251021	0.60029	None
	WP_000226403.1	IclR family transcriptional regulator	ECD_03890	200.2	143	1.4	0.485427	0.0128019	1.89272	None
	WP_001189577.1	multicopper oxidase	ECD_00122	38.6	36.4	1.06	0.0846624	0.307977	0.511482	None
	WP_000243741.1	RNase adaptor protein RapZ	ECD_03070	131.9	197.1	0.67	-0.579483	0.0130605	1.88404	None
	WP_001266503.1	tRNA preQ1(34) S-adenosylmethionine ribosyltransferase-isomerase QueA	ECD_00353	142.6	178.9	0.8	-0.327179	0.115022	0.939221	None
	WP_000212475.1	transcriptional regulator	ECD_02944	85.2	74.6	1.14	0.191678	0.167597	0.775734	None
	WP_000490679.1	galactitol permease IIC component	ECD_02018	116.1	140.9	0.82	-0.279304	0.15723	0.803465	None
	WP_001300411.1	glutamine amidotransferase	ECD_03074	55.6	40.2	1.38	0.467889	0.0155247	1.80898	None
	WP_000786911.1	tRNA (guanosine(46)-N7)-methyltransferase TrmB	ECD_02790	158.6	157.5	1.01	0.0100409	0.428826	0.367719	None
	WP_001267920.1	DNA polymerase III subunit delta	ECD_01095	184.7	162.4	1.14	0.185632	0.174225	0.758889	None
	WP_000083017.1	protein lysine acetyltransferase	ECD_02478	170.1	185.6	0.92	-0.125814	0.350913	0.454801	None
	WP_001318307.1	sulfatase	ECD_01456	139.6	146.9	0.95	-0.0735355	0.43225	0.364265	None
	WP_000626688.1	UDP-N-acetylmuramoyl-tripeptide--D-alanyl-D-alanine ligase	ECD_00087	173.8	186.1	0.93	-0.09865	0.392583	0.406069	None
	WP_000973107.1	acyl-CoA dehydrogenase	ECD_00216	40.3	46.3	0.87	-0.200232	0.246691	0.607847	None
	WP_000224573.1	UMP kinase	ECD_00169	160.8	144.9	1.11	0.15021	0.216333	0.664878	None
	WP_001296943.1	SlyA family transcriptional regulator	ECD_01612	166	170.8	0.97	-0.0411247	0.484411	0.314786	None
	WP_000342431.1	protein Syd	ECD_02638	63.7	81.2	0.78	-0.350186	0.0978952	1.00924	None
	WP_000598641.1	DNA-binding response regulator	ECD_02054	125.5	131.1	0.96	-0.0629803	0.449153	0.347606	None
	WP_001300947.1	ATPase RavA	ECD_03630	157.4	186.5	0.84	-0.24474	0.193353	0.71365	None
	WP_000802080.1	lipoprotein NlpI	ECD_03030	135.3	136.6	0.99	-0.0137956	0.469537	0.32833	None
	WP_000013961.1	trimethylamine N-oxide reductase I catalytic subunit	ECD_03401	124.4	119.3	1.04	0.0603924	0.345761	0.461224	None
	WP_000042440.1	glutathione S-transferase	ECD_02226	90.7	89.5	1.01	0.0192149	0.413333	0.3837	None
	WP_001301103.1	hypothetical protein	ECD_01264	55.9	66.7	0.84	-0.254838	0.182309	0.739191	None
	WP_000708487.1	multifunctional CCA tRNA nucleotidyl transferase/23-cyclic phosphodiesterase/2nucleotidase/phosphatase	ECD_02926	168.3	164.7	1.02	0.0311946	0.393307	0.405268	None
	WP_000513775.1	beta-aspartyl-peptidase	ECD_00795	174.4	170.1	1.03	0.0360169	0.385322	0.414177	None
	WP_000264777.1	tRNA (guanosine(37)-N1)-methyltransferase TrmD	ECD_02496	163	167.9	0.97	-0.0427303	0.481814	0.317121	None
	WP_000108330.1	gluconokinase	ECD_03288	168.9	134.2	1.26	0.331785	0.0583574	1.2339	None
	WP_001267498.1	neutral zinc metallopeptidase	ECD_02367	39.2	43	0.91	-0.133483	0.339441	0.469235	None
	WP_000587930.1	hypothetical protein	ECD_01104	89.6	109.4	0.82	-0.288042	0.14885	0.827252	None
	WP_001223167.1	tRNA/rRNA methyltransferase	ECD_04279	82.3	83.6	0.98	-0.0226105	0.484697	0.31453	None
	WP_000126069.1	putrescine-binding periplasmic protein	ECD_00859	89.4	89.4	1	0	0.445908	0.350754	None
	WP_000152305.1	peroxiredoxin OsmC	ECD_01440	50.6	65.4	0.77	-0.370153	0.084614	1.07256	None
	WP_001202329.1	Rcs stress response system protein RcsF	ECD_00195	99.1	95	1.04	0.0609575	0.344861	0.462356	None
	WP_000825777.1	hypothetical protein	ECD_01298	88.6	82.8	1.07	0.0976759	0.288494	0.539863	None
	WP_000256203.1	hypothetical protein	ECD_02118	113.7	96	1.18	0.244126	0.116987	0.931864	None
	WP_001275862.1	2-methylcitrate dehydratase	ECD_00288	116.6	119.6	0.97	-0.0366496	0.491655	0.30834	None
	WP_000204012.1	DNA polymerase III subunit psi	ECD_04247	174.6	178.2	0.98	-0.0294438	0.496465	0.304112	None
	WP_001141271.1	transcriptional regulator	ECD_00311	121.1	130.5	0.93	-0.107851	0.378302	0.422161	None
	WP_000241660.1	homoserine kinase	ECD_00003	71.8	61.5	1.17	0.223397	0.135519	0.868001	None
	WP_001264352.1	tRNA (adenosine(37)-N6)-threonylcarbamoyltransferase complex transferase subunit TsaD	ECD_02934	147.2	193.8	0.76	-0.396791	0.0690615	1.16076	None
	WP_001295369.1	transcriptional regulator	ECD_02446	98	132.2	0.74	-0.431869	0.0520594	1.2835	None
	WP_001045520.1	23S rRNA (cytidine(2498)-2-O)-methyltransferase RlmM	ECD_02657	100.5	109.1	0.92	-0.118456	0.362048	0.441233	None
	WP_001297862.1	cell division protein ZipA	ECD_02312	116.9	119.5	0.98	-0.0317357	0.499612	0.301367	None
	WP_000734287.1	S-adenosylmethionine decarboxylase proenzyme	ECD_00119	145.1	128.8	1.13	0.171915	0.189873	0.721538	None
	WP_001278906.1	cob(I)yrinic acid a,c-diamide adenosyltransferase	ECD_01246	84.3	90.9	0.93	-0.108748	0.376919	0.423752	None
	WP_000833679.1	GntR family transcriptional regulator	ECD_04193	173.8	186.8	0.93	-0.104066	0.384157	0.415491	None
	WP_000817105.1	transpeptidase	ECD_01647	172.6	164.4	1.05	0.0702222	0.330245	0.481164	None
	WP_012767716.1	CoA-binding protein	ECD_00969	166.6	165.8	1	0.00694439	0.434081	0.362429	None
	WP_000767389.1	kinase inhibitor	ECD_00740	193.8	186.5	1.04	0.0553929	0.353755	0.451298	None
	WP_001295237.1	guanylate kinase	ECD_03505	46.2	46.1	1	0.0031261	0.440578	0.355978	None
	WP_001300523.1	S9 homolog non-peptidase	ECD_01305	161.7	163.2	0.99	-0.0133214	0.468722	0.329084	None
	WP_001261211.1	dipeptide epimerase	ECD_01302	44.9	58.4	0.77	-0.379253	0.07903	1.10221	None
	WP_000531205.1	glutathione-dependent reductase	ECD_02971	194.9	168.9	1.15	0.206565	0.151977	0.818222	None
	WP_000141275.1	transcriptional regulator	ECD_00456	157.1	156.6	1	0.00459897	0.43807	0.358457	None
	WP_000991370.1	DNA-binding response regulator	ECD_02279	79.5	85.2	0.93	-0.0998986	0.390636	0.408228	None
	WP_001139294.1	UDP-3-O-(3-hydroxymyristoyl)glucosamine N-acyltransferase	ECD_00177	116	120	0.97	-0.0489096	0.471824	0.32622	None
	WP_000032935.1	nitrate reductase subunit alpha	ECD_01202	97.6	81.6	1.2	0.258312	0.105386	0.977216	None
	WP_000176278.1	orotidine-5-phosphate decarboxylase	ECD_01258	61.9	68	0.91	-0.135595	0.336307	0.473264	None
	WP_000841001.1	hypothetical protein	ECD_03643	192	168.8	1.14	0.185791	0.174048	0.75933	None
	WP_000888655.1	L-ribulose-5-phosphate 4-epimerase	ECD_00063	106.3	119.6	0.89	-0.170076	0.286878	0.542302	None
	WP_000354622.1	acetyl-CoA carboxylase biotin carboxyl carrier protein subunit	ECD_03113	152.3	204	0.75	-0.421653	0.0566266	1.24698	None
	WP_012767780.1	two-component sensor histidine kinase	ECD_03983	23.6	27.7	0.85	-0.231099	0.208902	0.680056	None
	WP_001283585.1	tRNA pseudouridine(38-40) synthase TruA	ECD_02243	83.4	119.3	0.7	-0.516475	0.0244971	1.61088	None
	WP_000471889.1	magnesium-translocating P-type ATPase	ECD_04110	50.2	55.7	0.9	-0.14999	0.31526	0.501331	None
	WP_000323571.1	universal stress protein A	ECD_03344	137.9	116.7	1.18	0.240818	0.119817	0.921481	None
	WP_000665676.1	hypothetical protein	ECD_03458	87.6	106.3	0.82	-0.279139	0.157391	0.803021	None
	WP_000075876.1	acyl-CoA thioesterase II	ECD_00404	143.9	123.7	1.16	0.218221	0.140444	0.852495	None
	WP_000290581.1	membrane protein	ECD_01776	163.5	144.5	1.13	0.178221	0.182574	0.73856	None
	WP_001216521.1	glycine betaine ABC transporter substrate-binding protein	ECD_02535	151	136.1	1.11	0.149881	0.216748	0.664044	None
	WP_000168797.1	DUF1479 domain-containing protein	ECD_00788	182.8	179.2	1.02	0.0286954	0.397464	0.400703	None
	WP_000138051.1	hypothetical protein	ECD_01756	146	190.7	0.77	-0.385336	0.0754556	1.12231	None
	WP_001033695.1	lipoprotein-releasing system ATP-binding protein LolD	ECD_01113	185.5	231.9	0.8	-0.322084	0.119087	0.924135	None
	WP_000866670.1	UDP-N-acetylglucosamine 2-epimerase (non-hydrolyzing)	ECD_03664	71.2	74.9	0.95	-0.0730885	0.432964	0.363548	None
	WP_000729160.1	bifunctional methylenetetrahydrofolate dehydrogenase/methenyltetrahydrofolate cyclohydrolase	ECD_00479	134	118.5	1.13	0.177346	0.183577	0.736182	None
	WP_001175605.1	N-acetylmuramic acid 6-phosphate etherase	ECD_02328	23.5	24.6	0.96	-0.0659976	0.44431	0.352314	None
	WP_001303675.1	2-hydroxy-3-oxopropionate reductase	ECD_02990	110.5	106.2	1.04	0.0572626	0.350757	0.454993	None
	WP_000854972.1	aminodeoxychorismate synthase subunit I	ECD_01782	158.2	174.6	0.91	-0.142304	0.326429	0.486211	None
	WP_001066626.1	lipopolysaccharide N-acetylmannosaminouronosyltransferase	ECD_03673	53.2	43.2	1.23	0.300395	0.0759051	1.11973	None
	WP_000673402.1	two-component sensor histidine kinase	ECD_02898	97	94.9	1.02	0.0315767	0.392673	0.405969	None
	WP_001296448.1	outer membrane lipid asymmetry maintenance protein MlaD	ECD_03058	161	157.3	1.02	0.033542	0.389414	0.409588	None
	WP_000209020.1	N-acetylmannosamine kinase	ECD_03082	87.3	110.3	0.79	-0.337379	0.107183	0.969875	None
	WP_001295561.1	zinc metalloprotease RseP	ECD_00174	128.8	160.2	0.8	-0.314742	0.125121	0.902668	None
	WP_001059397.1	N-acetyltransferase	ECD_04122	105	125.6	0.84	-0.258447	0.178461	0.748457	None
	WP_000096674.1	pyridoxine kinase	ECD_02318	89.8	75.6	1.19	0.248329	0.113459	0.945162	None
	WP_001263933.1	NAD(P)H-dependent FMN reductase	ECD_00941	74.1	110.7	0.67	-0.57911	0.0131116	1.88235	None
	WP_001295344.1	30S ribosomal protein S12 methylthiotransferase accessory protein YcaO	ECD_00909	110.7	99.7	1.11	0.15099	0.215346	0.666863	None
	WP_001278664.1	glycosyl transferase family 2	ECD_01936	121.5	93.8	1.3	0.373296	0.0402347	1.3954	None
	WP_000501471.1			58.8	51.6	1.14	0.188445	0.171121	0.766698	None
	WP_001269197.1	phosphoethanolamine transferase EptB	ECD_03396	170	154.5	1.1	0.137928	0.232205	0.634128	None
	WP_000550675.1	hypothetical protein	ECD_01409	86.3	81.1	1.06	0.0896586	0.300429	0.522259	None
	WP_001295691.1	transcriptional regulator Zur	ECD_03918	182.3	154.1	1.18	0.242448	0.118417	0.926588	None
	WP_000271154.1	N-acetylglucosamine-6-phosphate deacetylase	ECD_00634	136.7	127.1	1.08	0.105049	0.27772	0.556393	None
	WP_000137657.1	uroporphyrinogen decarboxylase	ECD_03874	160	138.8	1.15	0.205064	0.153506	0.813874	None
	WP_000568275.1	cytochrome bd-I ubiquinol oxidase subunit 2	ECD_00693	46.9	46.4	1.01	0.0154631	0.419654	0.377109	None
	WP_000062997.1	NADH-quinone oxidoreductase subunit A	ECD_02213	90.1	112.7	0.8	-0.322889	0.118438	0.926508	None
	WP_000776768.1	lipoprotein	ECD_02272	171.3	162.5	1.05	0.0760854	0.321124	0.493327	None
	WP_000175286.1	hypothetical protein	ECD_04087	149.1	143.3	1.04	0.0572416	0.350791	0.454952	None
	WP_001138581.1	spermidine N1-acetyltransferase	ECD_01553	73.2	70	1.05	0.0644887	0.339261	0.469466	None
	WP_000268704.1	transcriptional regulator	ECD_01487	24.6	25.2	0.98	-0.0347654	0.494706	0.305653	None
	WP_000432970.1	AsnC family transcriptional regulator	ECD_03627	60	60	1	0	0.445908	0.350754	None
	WP_000146992.1	protein DedD	ECD_02239	73	86.9	0.84	-0.25146	0.18596	0.730581	None
	WP_000048667.1	type I glyceraldehyde-3-phosphate dehydrogenase	ECD_01371	189.9	191.7	0.99	-0.0136104	0.469219	0.328624	None
	WP_001295378.1	hypothetical protein	ECD_02741	75.3	95.5	0.79	-0.342851	0.10314	0.986574	None
	WP_000775931.1	RecBCD enzyme subunit RecD	ECD_02667	178.3	149.8	1.19	0.251269	0.111037	0.954532	None
	WP_001288850.1	chromosome partition protein MukF	ECD_00926	129.9	154.9	0.84	-0.253936	0.18328	0.736884	None
	WP_001318466.1	NADP-dependent oxidoreductase	ECD_01406	36	32.4	1.11	0.152003	0.214069	0.669447	None
	WP_001297933.1	chorismate synthase	ECD_02254	145.6	165.5	0.88	-0.184821	0.266846	0.57374	None
	WP_001320168.1	glucohydrolase	ECD_04107	133.3	101.2	1.32	0.397467	0.0319883	1.49501	None
	WP_000247065.1	DnaA regulatory inactivator Hda	ECD_02388	149.4	164.3	0.91	-0.137152	0.334004	0.476248	None
	WP_000624375.1	dihydrofolate reductase	ECD_00052	48.5	50.6	0.96	-0.0611526	0.45209	0.344775	None
	WP_000068089.1	thymidine kinase	ECD_01214	191.3	151.8	1.26	0.333665	0.057417	1.24096	None
	WP_000853959.1	protoporphyrinogen oxidase	ECD_03741	185	179.7	1.03	0.0419349	0.375588	0.425288	None
	WP_001251965.1	ATP synthase epsilon chain	ECD_03615	128	112.4	1.14	0.187502	0.172158	0.764074	None
	WP_000132231.1	nicotinamide-nucleotide amidohydrolase PncC	ECD_02550	105.2	103.1	1.02	0.0290904	0.396806	0.401422	None
	WP_000003317.1	bifunctional tRNA (adenosine(37)-C2)-methyltransferase TrmG/ribosomal RNA large subunit methyltransferase RlmN	ECD_02409	137.2	194.4	0.71	-0.502748	0.0278791	1.55472	None
	WP_000389818.1	small-conductance mechanosensitive channel	ECD_02755	212.9	176.9	1.2	0.267242	0.0985244	1.00646	None
	WP_001300945.1	DeoR/GlpR family transcriptional regulator	ECD_03274	49.5	60.4	0.82	-0.28712	0.149719	0.824722	None
	WP_000616243.1	cyanate hydratase	ECD_00294	138.2	161.1	0.86	-0.221199	0.220636	0.656324	None
	WP_000732510.1	two-component sensor histidine kinase	ECD_01578	166.7	199	0.84	-0.255514	0.181585	0.740921	None
	WP_001295399.1	DNA replication terminus site-binding protein	ECD_01579	122.4	138.7	0.88	-0.180364	0.272825	0.564115	None
	WP_000228655.1	PTS mannose transporter subunit IID	ECD_01789	179.5	149	1.2	0.268672	0.0974569	1.01119	None
	WP_001301278.1	fructose-6-phosphate aldolase	ECD_00792	148.1	152.6	0.97	-0.0431833	0.481081	0.317782	None
	WP_000620554.1	DNA polymerase III subunit delta	ECD_00609	42.5	41.7	1.02	0.0274155	0.399597	0.398378	None
	WP_001232240.1	soluble cytochrome b562	ECD_04104	81	90.9	0.89	-0.166358	0.292039	0.534559	None
	WP_000743204.1	16S rRNA (guanine(966)-N(2))-methyltransferase	ECD_03314	152.4	175.3	0.87	-0.201963	0.24448	0.611758	None
	WP_000708994.1	CDP-diacylglycerol pyrophosphatase	ECD_03803	106.6	111.8	0.95	-0.0687128	0.43996	0.356587	None
	WP_000947159.1	magnesium transporter CorA	ECD_03692	186	200.9	0.93	-0.111175	0.373183	0.428078	None
	WP_001299435.1	protein rof	ECD_00187	183	165.1	1.11	0.148504	0.218499	0.66055	None
	WP_000108172.1	glutaredoxin	ECD_01624	156.3	217.6	0.72	-0.477361	0.0351581	1.45398	None
	WP_000396020.1	sugar fermentation stimulation protein SfsA	ECD_00145	103.8	104.7	0.99	-0.012455	0.467235	0.330465	None
	WP_000291549.1	MFS transporter	ECD_00297	75.8	112.7	0.67	-0.572218	0.0140848	1.85125	None
	WP_001219309.1	fructokinase	ECD_00343	197.3	148.9	1.33	0.406047	0.0294196	1.53136	None
	WP_000124402.1			118.6	146.7	0.81	-0.306765	0.131916	0.879703	None
	WP_001243437.1	heat-shock protein IbpA	ECD_03570	91	101.7	0.89	-0.160381	0.300426	0.522262	None
	WP_001120460.1	oxidoreductase	ECD_00567	167.6	150.1	1.12	0.159098	0.205248	0.687721	None
	WP_000406493.1	transcriptional regulator ExuR	ECD_02963	157	157.2	1	-0.00183666	0.449045	0.34771	None
	WP_000459594.1	twin-arginine translocase subunit TatB	ECD_03730	142.9	145.3	0.98	-0.0240288	0.487138	0.312348	None
	WP_001181706.1	acetolactate synthase isozyme 1 small subunit	ECD_03554	94.1	109.2	0.86	-0.214706	0.228531	0.641055	None
	WP_001011008.1	transcriptional regulator	ECD_01897	164.7	191	0.86	-0.213732	0.229729	0.638784	None
	WP_000907385.1	envelope stress response membrane protein PspC	ECD_01283	132	197.2	0.67	-0.579122	0.0131099	1.8824	None
	WP_000026063.1	uroporphyrinogen-III synthase	ECD_03679	124.4	109.9	1.13	0.178795	0.181919	0.740122	None
	WP_000689844.1	5-methylthioadenosine/S-adenosylhomocysteine nucleosidase	ECD_00158	15.9	13.4	1.19	0.246794	0.114739	0.94029	None
	WP_001295247.1	tryptophanase	ECD_03592	128	103	1.24	0.313499	0.0681444	1.16657	None
	WP_000024392.1	glutaredoxin	ECD_03468	137.7	111	1.24	0.310969	0.0695933	1.15743	None
	WP_000948865.1	ABC transporter ATP-binding protein	ECD_01651	79.7	77.5	1.03	0.0403834	0.378133	0.422356	None
	WP_012767777.1	repressor CpxP	ECD_03799	102.1	74.9	1.36	0.446945	0.0194144	1.71188	None
	WP_000040458.1	respiratory nitrate reductase 2 alpha chain	ECD_01426	69.4	77.1	0.9	-0.151795	0.312661	0.504927	None
	WP_000639208.1	transposase	ECD_03080	105.8	87.1	1.21	0.280595	0.0888828	1.05118	None
	WP_000948732.1	MFS transporter	ECD_02166	90	100	0.9	-0.152003	0.312362	0.505342	None
	WP_000785931.1	glutamate--pyruvate aminotransferase AlaC	ECD_02289	65.5	70	0.94	-0.09586	0.396943	0.401272	None
	WP_001298520.1	proline/betaine transporter	ECD_03982	126.1	95.5	1.32	0.400996	0.0309104	1.5099	None
	WP_001295575.1	RNA-binding protein	ECD_01241	158	109.2	1.45	0.532952	0.00739687	2.13095	None
	WP_000923721.1	N-acetylmuramoyl-L-alanine amidase	ECD_00109	105.3	115.8	0.91	-0.13713	0.334037	0.476205	None
	WP_000362388.1	endonuclease V	ECD_03875	155.7	184.3	0.84	-0.243287	0.194975	0.710022	None
	WP_001301104.1	murein transglycosylase	ECD_01168	164.4	164.1	1	0.00263506	0.441414	0.355154	None
	WP_000340740.1	transcriptional regulator	ECD_04196	48.7	65.8	0.74	-0.434166	0.0510738	1.2918	None
	WP_000451243.1	shikimate dehydrogenase	ECD_03132	183.4	164.6	1.11	0.156029	0.209036	0.679778	None
	WP_001212662.1	serine-type D-Ala-D-Ala carboxypeptidase	ECD_03047	98	108.1	0.91	-0.141513	0.327588	0.484672	None
	WP_000187778.1	anaerobic ribonucleoside triphosphate reductase	ECD_04106	168.2	183.7	0.92	-0.127174	0.348868	0.457339	None
	WP_012775974.1	oxidoreductase	ECD_02956	94.3	92	1.03	0.0356239	0.385971	0.413446	None
	WP_000020749.1	GTPase Era	ECD_02460	143.8	166	0.87	-0.20712	0.237955	0.623505	None
	WP_000031415.1	hypothetical protein	ECD_02967	75.7	62.5	1.21	0.276437	0.0918066	1.03713	None
	WP_000092061.1	hypothetical protein	ECD_00325	61.6	63.4	0.97	-0.0415525	0.483719	0.315407	None
	WP_001236847.1	miniconductance mechanosensitive channel MscM	ECD_04029	32.9	44.5	0.74	-0.435718	0.0504163	1.29743	None
	WP_001295347.1	condensin subunit E	ECD_00927	174.5	209.8	0.83	-0.265788	0.170791	0.767535	None
	WP_001295328.1	nucleoside-specific channel-forming protein Tsx	ECD_00359	179.9	213	0.84	-0.243658	0.19456	0.710947	None
	WP_000639811.1	quercetin 2,3-dioxygenase	ECD_03290	141.2	139.7	1.01	0.0154081	0.419747	0.377012	None
	WP_000424181.1	methylglyoxal synthase	ECD_00967	169	162.8	1.04	0.0539225	0.356119	0.448405	None
	WP_000683020.1	periplasmic murein peptide-binding protein	ECD_01307	182.3	177.9	1.02	0.0352481	0.386592	0.412747	None
	WP_000730805.1	endonuclease SmrB	ECD_02256	169.4	185.1	0.92	-0.127871	0.347822	0.458643	None
	WP_001266293.1	hypothetical protein	ECD_03377	158	161	0.98	-0.0271361	0.49249	0.307603	None
	WP_000135199.1	30S ribosomal protein S18	ECD_04069	109.8	115.7	0.95	-0.0755108	0.4291	0.367442	None
	WP_000574091.1	protein ElaA	ECD_02194	153.4	165.3	0.93	-0.107788	0.378399	0.42205	None
	WP_000284714.1	lipoprotein-releasing system protein LolC	ECD_01112	181	160.9	1.12	0.169825	0.19233	0.715953	None
	WP_000250228.1	hypothetical protein	ECD_02798	55.5	56.3	0.99	-0.0206472	0.481317	0.317568	None
	WP_001237875.1	hypothetical protein	ECD_01872	85.8	80.4	1.07	0.0937821	0.294263	0.531265	None
	WP_000759120.1	DUF330 domain-containing protein	ECD_00956	33.8	35	0.97	-0.0503317	0.469527	0.328339	None
	WP_001234777.1	deoxycytidine triphosphate deaminase	ECD_01971	143	127.9	1.12	0.160999	0.202922	0.69267	None
	WP_001274680.1	phosphoribulokinase	ECD_03206	135.1	159.3	0.85	-0.237719	0.201267	0.696228	None
	WP_000121898.1	2-hydroxy-6-oxononadienedioate/2-hydroxy-6-oxononatrienedioate hydrolase	ECD_00303	132.7	118.2	1.12	0.166938	0.195757	0.708283	None
	WP_001295541.1	bifunctional dihydroneopterin aldolase/7,8-dihydroneopterin epimerase	ECD_02928	17	15.7	1.08	0.11477	0.263823	0.578688	None
	WP_000074527.1	glutamate--pyruvate aminotransferase AlaA	ECD_02215	156.7	175.2	0.89	-0.160998	0.299556	0.523521	None
	WP_001095982.1	LexA family transcriptional repressor	ECD_10021	105.2	97.7	1.08	0.106704	0.275329	0.560148	None
	WP_000918827.1	DNA primase	ECD_02936	94	104.5	0.9	-0.15277	0.311261	0.506876	None
	WP_000478709.1	aminodeoxychorismate lyase	ECD_01092	166.3	160.6	1.04	0.0503163	0.361939	0.441365	None
	WP_001221493.1	two-component system response regulator QseB	ECD_02897	149	157.5	0.95	-0.0800395	0.421895	0.374796	None
	WP_000644904.1	transcriptional regulator	ECD_03819	101.9	101.1	1.01	0.0113711	0.426572	0.370008	None
	WP_001030593.1	stress-induced protein	ECD_03917	176.3	186.5	0.95	-0.0811432	0.420142	0.376603	None
	WP_001273151.1	AcrD family multidrug efflux RND transporter permease subunit	ECD_02361	64.4	71.5	0.9	-0.150883	0.313974	0.503107	None
	WP_000439197.1	aminoacetone oxidase family FAD-binding enzyme	ECD_03341	204.1	145.1	1.41	0.492229	0.0118629	1.92581	None
	WP_000187530.1	ubiquinone biosynthesis protein UbiB	ECD_03728	155.2	183.1	0.85	-0.238503	0.200373	0.698161	None
	WP_000350058.1	hypothetical protein	ECD_00921	217.9	156.2	1.4	0.480272	0.0135558	1.86788	None
	WP_001023616.1	NAD(P)-dependent oxidoreductase	ECD_01946	141.2	136.5	1.03	0.0488391	0.364332	0.438502	None
	WP_000589802.1	ABC transporter substrate-binding protein	ECD_03721	43.3	38.2	1.13	0.180794	0.179648	0.745579	None
	WP_001300756.1	DNA polymerase III subunit epsilon	ECD_00208	146.1	194.6	0.75	-0.413556	0.0604666	1.21848	None
	WP_000456454.1	protein-(glutamine-N5) methyltransferase, release factor-specific	ECD_01187	60.3	63	0.96	-0.0631938	0.44881	0.347938	None
	WP_000779826.1	lipoprotein	ECD_00405	233.6	158.8	1.47	0.556829	0.00553475	2.2569	None
	WP_001301345.1	ATP-dependent helicase	ECD_00147	162.3	177.1	0.92	-0.125901	0.350781	0.454964	None
	WP_001070177.1	tRNA (guanosine(18)-2-O)-methyltransferase TrmH	ECD_03508	164.5	180.3	0.91	-0.132312	0.341184	0.467012	None
	WP_001295430.1	hypothetical protein	ECD_02053	167.7	176.1	0.95	-0.0705122	0.43708	0.359439	None
	WP_000193393.1	shikimate kinase	ECD_00335	92.7	84.9	1.09	0.126805	0.247123	0.607087	None
	WP_000030016.1	3-deoxy-D-manno-octulosonate 8-phosphate phosphatase KdsC	ECD_03063	189.1	165.1	1.15	0.195809	0.163162	0.787382	None
	WP_000770941.1	DNA-binding response regulator	ECD_00532	173.3	143	1.21	0.277257	0.0912248	1.03989	None
	WP_000754737.1	NAD(P)-dependent oxidoreductase	ECD_01919	84.1	85.5	0.98	-0.0238186	0.486776	0.31267	None
	WP_000976472.1	hypothetical protein	ECD_01810	157.9	172.8	0.91	-0.130092	0.344496	0.462816	None
	WP_000255051.1	galactose/methyl galactoside ABC transporter ATP-binding protein MglA	ECD_02078	160.5	177.6	0.9	-0.146058	0.320953	0.493558	None
	WP_001221319.1	exonuclease sbcCD subunit D	ECD_00346	165.7	163.7	1.01	0.0175193	0.416187	0.380711	None
	WP_001046187.1	D-allose-binding periplasmic protein	ECD_03960	67.5	71.3	0.95	-0.0790146	0.423523	0.373123	None
	WP_000284027.1	octanoyltransferase	ECD_00599	114.9	130.1	0.88	-0.179242	0.274341	0.561709	None
	WP_001219242.1	2-C-methyl-D-erythritol 2,4-cyclodiphosphate synthase	ECD_02596	196.9	187.8	1.05	0.068266	0.33331	0.477152	None
	WP_000091016.1	transcriptional regulator MntR	ECD_00784	157	163.4	0.96	-0.0576434	0.457736	0.339385	None
	WP_000101737.1	transcriptional regulator	ECD_00415	109.7	101.1	1.09	0.117781	0.259592	0.585709	None
	WP_000825996.1	DUF2756 domain-containing protein	ECD_03297	43.6	57.8	0.75	-0.406741	0.0638533	1.19482	None
	WP_000273290.1	fructose-1-phosphate/6-phosphogluconate phosphatase	ECD_02545	51.2	49.5	1.03	0.0487153	0.364533	0.438263	None
	WP_001301002.1	membrane protein	ECD_01614	82.3	98.6	0.83	-0.260695	0.176089	0.754268	None
	WP_000188180.1	macrolide ABC transporter permease/ATP-binding protein MacB	ECD_00884	74.5	85.7	0.87	-0.202055	0.244363	0.611965	None
	WP_000669774.1	lipopolysaccharide ABC transporter substrate-binding protein LptA	ECD_03065	103	125.9	0.82	-0.289634	0.147356	0.831633	None
	WP_000776191.1	penicillin-binding protein 2	ECD_00604	45.7	45.6	1	0.00316034	0.440519	0.356035	None
	WP_012767712.1	multidrug ABC transporter ATP-binding protein	ECD_00761	172.9	177.2	0.98	-0.0354407	0.493612	0.306614	None
	WP_000127356.1	adenine phosphoribosyltransferase	ECD_00420	136.1	122.2	1.11	0.155423	0.20979	0.678215	None
	WP_000563040.1	metal-dependent hydrolase	ECD_04254	195.3	170.9	1.14	0.19254	0.166665	0.778155	None
	WP_000612644.1	NADH-quinone oxidoreductase subunit K	ECD_02204	68.4	73.1	0.94	-0.0958751	0.396919	0.401298	None
	WP_001213584.1	flavin mononucleotide phosphatase YigB	ECD_03688	94.1	110	0.86	-0.225237	0.215805	0.665938	None
	WP_001300570.1	N-acetylmannosamine-6-phosphate 2-epimerase	ECD_03083	115	102.2	1.13	0.170239	0.191842	0.717056	None
	WP_000144361.1	valine--pyruvate transaminase	ECD_03424	76	90	0.84	-0.243926	0.194261	0.711614	None
	WP_000228346.1	D-serine/D-alanine/glycine transporter	ECD_04080	100.1	135.2	0.74	-0.433653	0.0512924	1.28995	None
	WP_000740094.1	mononuclear molybdenum enzyme YedY	ECD_01886	123.6	93.2	1.33	0.407277	0.0290659	1.53662	None
	WP_000174677.1	sigma factor-binding protein Crl	ECD_00235	100.1	126.7	0.79	-0.339975	0.105251	0.977774	None
	WP_000417058.1	hypothetical protein	ECD_00188	201.9	195.9	1.03	0.0435235	0.372989	0.428304	None
	WP_000678646.1	murein transglycosylase A	ECD_02664	133.4	155.6	0.86	-0.222083	0.219572	0.658422	None
	WP_001170162.1	L-asparaginase 1	ECD_01736	95.1	120.2	0.79	-0.33792	0.106778	0.971517	None
	WP_001253686.1	two-component sensor histidine kinase	ECD_03256	178.6	159.1	1.12	0.166798	0.195924	0.707913	None
	WP_001295260.1	twin-arginine translocase subunit TatA	ECD_03729	85.5	88.8	0.96	-0.0546353	0.462583	0.33481	None
	WP_000077053.1	DNA translocase FtsK	ECD_00894	73.9	88.8	0.83	-0.264985	0.171619	0.765435	None
	WP_000275381.1	xylulokinase	ECD_03416	171.7	157.7	1.09	0.122707	0.252744	0.597319	None
	WP_000421763.1	peptidase E	ECD_03893	152.6	177.2	0.86	-0.215624	0.227406	0.643198	None
	WP_001169669.1	hypothetical protein	ECD_01197	250.6	187.7	1.34	0.416958	0.0264029	1.57835	None
	WP_001329315.1	transcription elongation factor GreB	ECD_03258	207.4	163.4	1.27	0.344008	0.0524557	1.28021	None
	WP_000166449.1	oxidoreductase	ECD_02387	193.6	204.4	0.95	-0.0783162	0.424633	0.371986	None
	WP_000034825.1	cold-shock protein CspE	ECD_00593	137.5	139.6	0.98	-0.0218673	0.483417	0.315678	None
	WP_000331776.1	pyruvate dehydrogenase complex repressor	ECD_00112	141.7	155.7	0.91	-0.135929	0.335813	0.473903	None
	WP_000580332.1	Holliday junction branch migration protein RuvA	ECD_01832	133.6	123.7	1.08	0.111075	0.269064	0.570144	None
	WP_001295424.1	uridine kinase	ECD_01972	28	30.4	0.92	-0.118644	0.361761	0.441578	None
	WP_000072187.1	DeoR family transcriptional regulator	ECD_02996	97.5	120.8	0.81	-0.309146	0.129861	0.88652	None
	WP_000951777.1	ribulokinase	ECD_00065	85.9	93.2	0.92	-0.117672	0.363242	0.439804	None
	WP_001039044.1	osmotically-inducible lipoprotein E	ECD_01708	70.2	58.5	1.2	0.263034	0.101716	0.992613	None
	WP_001297679.1	hypothetical protein	ECD_01154	150.6	144.3	1.04	0.0616505	0.34376	0.463745	None
	WP_000500685.1	oxidoreductase	ECD_04116	45.5	55.8	0.82	-0.294399	0.142945	0.844832	None
	WP_000961959.1	anaerobic C4-dicarboxylate transporter DcuA	ECD_04008	124	113.9	1.09	0.122572	0.252931	0.596999	None
	WP_001295499.1	hypothetical protein	ECD_01807	80.1	88.8	0.9	-0.148757	0.31704	0.498886	None
	WP_001068343.1	ribonuclease 3	ECD_02461	126.6	138.6	0.91	-0.13065	0.343662	0.463868	None
	WP_001195025.1	recombination protein RecR	ECD_00423	175	249.1	0.7	-0.50937	0.0262019	1.58167	None
	WP_000165879.1	hydrolase	ECD_00901	187.6	161.4	1.16	0.217019	0.141605	0.84892	None
	WP_000650107.1	antitoxin	ECD_02893	178.2	158.6	1.12	0.168105	0.194368	0.711375	None
	WP_000134014.1	hydrogenase-2 operon protein HybE	ECD_02868	189.7	165.5	1.15	0.196888	0.162016	0.790442	None
	WP_000301050.1	protein InaA	ECD_02163	77.8	112	0.69	-0.525657	0.0224328	1.64912	None
	WP_000841714.1	trehalase	ECD_01172	124	107.8	1.15	0.201983	0.156678	0.804992	None
	WP_000891353.1	LPS assembly protein B	ECD_01257	180.8	171.7	1.05	0.0745046	0.323573	0.490028	None
	WP_000487654.1	lysophospholipase L2	ECD_03704	105	101.1	1.04	0.0546063	0.355019	0.449749	None
	WP_000184261.1	sulfur acceptor protein CsdE	ECD_02662	68.1	90.2	0.75	-0.405473	0.0644999	1.19044	None
	WP_001136827.1	elongation factor P-like protein YeiP	ECD_02101	73.1	79.6	0.92	-0.122897	0.355312	0.44939	None
	WP_000676056.1	glucose-1-phosphate thymidylyltransferase 2	ECD_03667	152.2	143.3	1.06	0.0869297	0.304541	0.516354	None
	WP_000402207.1	sodium:proton antiporter	ECD_03937	151.1	163.8	0.92	-0.116432	0.365132	0.43755	None
	WP_001278605.1	magnesium and cobalt efflux protein CorC	ECD_00626	173.1	164.9	1.05	0.0700143	0.33057	0.480737	None
	WP_001297427.1	preprotein translocase subunit SecG	ECD_03040	59.5	67.7	0.88	-0.186266	0.264921	0.576884	None
	WP_000954427.1	phosphomannomutase/phosphoglucomutase	ECD_01932	46.5	48	0.97	-0.0458037	0.476843	0.321624	None
	WP_000002907.1	diacylglycerol kinase	ECD_03914	64.9	73.7	0.88	-0.183446	0.268683	0.57076	None
	WP_000082127.1	hypothetical protein	ECD_01871	172	172.8	1	-0.00669465	0.457356	0.339746	None
	WP_001171866.1	phosphopantetheine adenylyltransferase	ECD_03491	108	144	0.75	-0.415037	0.059749	1.22367	None
	WP_001276847.1	transcriptional regulator	ECD_03225	142	143.2	0.99	-0.0121406	0.466695	0.330967	None
	WP_001163875.1	gamma-aminobutyraldehyde dehydrogenase	ECD_01401	160	144.5	1.11	0.147002	0.220416	0.656757	None
	WP_000046810.1	23S rRNA (uracil(1939)-C(5))-methyltransferase	ECD_02630	112.5	107	1.05	0.0723142	0.326979	0.485481	None
	WP_000406391.1	Na+/H+ antiporter NhaB	ECD_01161	171.3	160.4	1.07	0.094851	0.292674	0.533616	None
	WP_000450121.1	DeoR family transcriptional regulator	ECD_00807	99.9	146.3	0.68	-0.550373	0.0175916	1.75469	None
	WP_001295693.1	chorismate--pyruvate lyase	ECD_03911	179	181.6	0.99	-0.0208046	0.481588	0.317324	None
	WP_000130100.1	30S ribosomal protein S17	ECD_03162	152	166.6	0.91	-0.132317	0.341176	0.467022	None
	WP_000965712.1	1-acyl-sn-glycerol-3-phosphate acyltransferase	ECD_02890	16.9	17.8	0.95	-0.074854	0.430147	0.366383	None
	WP_000190655.1	phosphatidylglycerophosphatase C	ECD_02454	159.7	167.7	0.95	-0.0705184	0.437071	0.359448	None
	WP_000371666.1	right origin-binding protein	ECD_04272	148.8	175.2	0.85	-0.235628	0.20366	0.691095	None
	WP_000145975.1	23S rRNA (uridine(2552)-2-O)-methyltransferase	ECD_03044	135.4	114.7	1.18	0.239362	0.121078	0.916936	None
	WP_000215549.1	transcriptional regulator	ECD_01499	59.3	57.9	1.02	0.0344688	0.38788	0.411302	None
	WP_001301108.1	psp operon transcriptional activator PspF	ECD_01280	212.3	159.5	1.33	0.412548	0.0275895	1.55926	None
	WP_000079100.1	ribosomal large subunit pseudouridine synthase D	ECD_02484	30.7	30.6	1	0.004707	0.437886	0.358639	None
	WP_000018003.1	transcriptional regulator	ECD_02940	152.3	196.7	0.77	-0.369081	0.085291	1.0691	None
	WP_000042886.1	hypothetical protein	ECD_03316	71.1	61.6	1.15	0.206919	0.151617	0.819251	None
	WP_000254738.1	mRNA interferase MazF	ECD_02627	164.7	152.7	1.08	0.10914	0.271828	0.565706	None
	WP_001295256.1	LPS biosynthesis protein	ECD_03663	27.4	30.8	0.89	-0.168754	0.288708	0.539542	None
	WP_000246144.1	2-C-methyl-D-erythritol 4-phosphate cytidylyltransferase	ECD_02597	177.9	174.9	1.02	0.0245362	0.404406	0.393182	None
	WP_000540946.1	(S)-ureidoglycine aminohydrolase	ECD_00465	184.6	142	1.3	0.378512	0.0383229	1.41654	None
	WP_000469743.1	molecular chaperone	ECD_01975	177.7	187.4	0.95	-0.0766773	0.427242	0.369326	None
	WP_000531952.1	acetyl-CoA C-acyltransferase FadI	ECD_02266	50.3	53.4	0.94	-0.0862813	0.412007	0.385096	None
	WP_001301008.1	ATP-dependent helicase	ECD_01623	56.4	67.2	0.84	-0.252766	0.184543	0.733902	None
	WP_001300944.1	aldehyde dehydrogenase	ECD_03443	120.3	125.3	0.96	-0.0587498	0.455955	0.341078	None
	WP_001194534.1	long-chain acyl-CoA thioesterase FadM	ECD_00395	51.7	54.8	0.94	-0.0840116	0.415596	0.381329	None
	WP_001019920.1	hypothetical protein	ECD_00246	187.7	177.3	1.06	0.0822361	0.311672	0.506302	None
	WP_000376337.1	nucleoside permease NupC	ECD_02302	159.3	220.4	0.72	-0.468378	0.0380808	1.41929	None
	WP_000831330.1	50S ribosomal protein L34	ECD_03586	70.1	65.1	1.08	0.106757	0.275253	0.560268	None
	WP_000719088.1	DeoR family transcriptional regulator	ECD_01739	95.3	125.2	0.76	-0.393686	0.0707517	1.15026	None
	WP_001259583.1	flagellar biosynthesis protein FlhE	ECD_01849	48.4	43.7	1.11	0.147374	0.219941	0.657694	None
	WP_001264601.1	ADP-heptose--LPS heptosyltransferase	ECD_03478	162.7	181.2	0.9	-0.155369	0.307543	0.512095	None
	WP_000934302.1	sigma D regulator	ECD_03872	144.5	133.4	1.08	0.115311	0.26306	0.579945	None
	WP_000131314.1	protein TolQ	ECD_00697	150	180.5	0.83	-0.267036	0.169508	0.770811	None
	WP_000979661.1	peptide ABC transporter permease	ECD_01219	160.1	193.5	0.83	-0.27336	0.163103	0.787537	None
	WP_000091263.1	1-phosphofructokinase	ECD_02097	163	163.2	1	-0.00176909	0.448929	0.347822	None
	WP_001295284.1	2-succinyl-5-enolpyruvyl-6-hydroxy-3-cyclohexene-1-carboxylate synthase	ECD_02191	140.9	189.1	0.75	-0.424478	0.0553333	1.25701	None
	WP_000758422.1	long-chain-fatty-acid--CoA ligase	ECD_01775	103.9	102.9	1.01	0.0139527	0.422205	0.374477	None
	WP_001160737.1	hypothetical protein	ECD_00871	213.6	146.4	1.46	0.544996	0.00639796	2.19396	None
	WP_000161786.1	glycosyl transferase	ECD_01937	52.5	53.9	0.97	-0.0379678	0.489521	0.310229	None
	WP_000114272.1	sugar phosphatase YbiV	ECD_00789	61.4	54.4	1.13	0.174632	0.186706	0.728841	None
	WP_000796310.1	ferredoxin--NADP(+) reductase	ECD_03809	110.9	107.5	1.03	0.0449227	0.370704	0.430973	None
	WP_000090100.1	colicin transporter	ECD_00698	61.7	76.1	0.81	-0.302626	0.13554	0.867933	None
	WP_000584114.1	LPS export ABC transporter permease LptF	ECD_04127	80.3	71.1	1.13	0.17555	0.185644	0.73132	None
	WP_000444752.1	phosphodiesterase	ECD_02904	174.3	148.4	1.17	0.232081	0.127523	0.89441	None
	WP_000222093.1	hypothetical protein	ECD_02914	103.2	121.5	0.85	-0.235513	0.203792	0.690813	None
	WP_000046637.1	protein translocase subunit SecF	ECD_00357	45.4	49.5	0.92	-0.124736	0.352536	0.452797	None
	WP_001297484.1	tRNA 2-thiouridine(34) synthase MnmA	ECD_01131	166.8	165	1.01	0.0156533	0.419333	0.377441	None
	WP_001098726.1	thiol disulfide reductase thioredoxin	ECD_02476	81.5	101.3	0.8	-0.313762	0.125942	0.899829	None
	WP_000246815.1	30S ribosomal protein S12	ECD_03193	77.1	82.1	0.94	-0.0906514	0.405117	0.39242	None
	WP_001307845.1	hypothetical protein	ECD_01780	75.6	72.7	1.04	0.0564309	0.35209	0.453347	None
	WP_000857405.1	O-acetyl-ADP-ribose deacetylase	ECD_01042	102.6	126.3	0.81	-0.299824	0.138032	0.860021	None
	WP_000634238.1	glucosyltransferase	ECD_03488	155.9	165.3	0.94	-0.0844658	0.414877	0.38208	None
	WP_000835077.1	anhydro-N-acetylmuramic acid kinase	ECD_01610	146.6	159.9	0.92	-0.125285	0.351709	0.453816	None
	WP_000769961.1	ethanolamine ammonia-lyase heavy chain	ECD_02341	209.4	171.3	1.22	0.289736	0.0826995	1.0825	None
	WP_001395166.1	acid phosphatase/phosphotransferase	ECD_03927	158.7	140.7	1.13	0.17368	0.187812	0.726276	None
	WP_001300012.1	2-hydroxyglutaryl-CoA dehydratase	ECD_04204	41.3	60.3	0.68	-0.546016	0.0183738	1.7358	None
	WP_001295564.1	iron-sulfur cluster insertion protein ErpA	ECD_00155	161.1	170	0.95	-0.0775783	0.425807	0.370787	None
	WP_001149592.1	xylose isomerase	ECD_03417	173	129.8	1.33	0.414482	0.0270638	1.56761	None
	WP_000842100.1	S-(hydroxymethyl)glutathione dehydrogenase	ECD_00310	114.5	116.4	0.98	-0.0237435	0.486647	0.312786	None
	WP_000434038.1	transcriptional regulator	ECD_02029	33.4	27.3	1.22	0.290947	0.0819053	1.08669	None
	WP_000366129.1	stringent starvation protein B	ECD_03088	163.1	187.2	0.87	-0.198824	0.248499	0.604676	None
	WP_001230983.1	EEP domain-containing protein	ECD_00202	169.6	189.2	0.9	-0.157776	0.304116	0.516961	None
	WP_001176295.1	GTP cyclohydrolase II	ECD_01254	150.2	139.9	1.07	0.102489	0.281439	0.550615	None
	WP_000102886.1	N-acetylmuramoyl-L-alanine amidase	ECD_02335	153.3	158.7	0.97	-0.0499444	0.470153	0.327761	None
	WP_000686620.1	ribosomal RNA small subunit methyltransferase J	ECD_03346	227.9	195.4	1.17	0.22197	0.136865	0.863709	None
	WP_000475719.1	PTS glucose EIICB component	ECD_01097	132.9	173	0.77	-0.380431	0.078328	1.10608	None
	WP_001140251.1	peptidyl-prolyl cis-trans isomerase	ECD_03653	114.9	133.9	0.86	-0.220777	0.221144	0.655325	None
	WP_000140873.1	50S ribosomal protein L7/L12-serine acetyltransferase	ECD_01384	66.5	91.1	0.73	-0.454097	0.0431328	1.36519	None
	WP_000654614.1	bifunctional biotin--[acetyl-CoA-carboxylase] synthetase/biotin operon repressor	ECD_03854	173.7	159	1.09	0.127571	0.246079	0.608926	None
	WP_000678965.1	multidrug transporter subunit MdtA	ECD_01979	174.8	167.3	1.04	0.0632677	0.341194	0.466999	None
	WP_000208242.1	HslU--HslV peptidase proteolytic subunit	ECD_03817	164.1	162.6	1.01	0.013248	0.423396	0.373253	None
	WP_001111037.1	microcompartment protein EutL	ECD_02339	48.6	43	1.13	0.17662	0.184411	0.734213	None
	WP_000751614.1	acetolactate synthase	ECD_03690	74.9	65.3	1.15	0.197883	0.160965	0.793269	None
	WP_000176187.1	glycine cleavage system transcriptional repressor	ECD_02371	189.4	168	1.13	0.172975	0.188633	0.724382	None
	WP_000586962.1	alpha-hydroxy-acid oxidizing enzyme	ECD_03463	87.9	82	1.07	0.100239	0.284726	0.545572	None
	WP_000281696.1	adenylate cyclase	ECD_03681	140.1	149	0.94	-0.0888554	0.407945	0.389399	None
	WP_077260525.1	magnesium/cobalt efflux protein	ECD_02501	168	156.4	1.07	0.103221	0.280374	0.552263	None
	WP_001105478.1	RNA-splicing ligase RtcB	ECD_03272	139.6	146.5	0.95	-0.0696017	0.438537	0.357994	None
	WP_001158034.1	DnaA initiator-associating protein DiaA	ECD_03016	167.2	168.2	0.99	-0.00860286	0.460626	0.336652	None
	WP_000825700.1	3-octaprenyl-4-hydroxybenzoate carboxy-lyase partner protein	ECD_02236	107.7	106.7	1.01	0.0134581	0.423041	0.373618	None
	WP_000190288.1	ribosome-associated protein	ECD_00478	168.5	168.9	1	-0.00342074	0.451753	0.345099	None
	WP_001295704.1	50S ribosomal protein L3 N(5)-glutamine methyltransferase	ECD_02255	114.7	104.8	1.09	0.130227	0.24248	0.615325	None
	WP_000394107.1	L-asparaginase 2	ECD_02787	170.3	150.1	1.13	0.182154	0.178112	0.749306	None
	WP_001215339.1	ABC transporter substrate-binding protein	ECD_01723	174.2	193.9	0.9	-0.154568	0.308686	0.510483	None
	WP_000040127.1	hypothetical protein	ECD_02483	155.1	182.6	0.85	-0.235488	0.203821	0.690752	None
	WP_000900914.1	hypothetical protein	ECD_01353	71.3	71.8	0.99	-0.0100818	0.463162	0.334267	None
	WP_001185290.1	PDDEXK superfamily protein	ECD_00189	148.3	159.4	0.93	-0.104133	0.384054	0.415608	None
	WP_000203105.1	septum formation inhibitor Maf	ECD_03107	78	94.1	0.83	-0.270721	0.165757	0.780528	None
	WP_001237072.1	glucosamine-6-phosphate deaminase	ECD_00635	174.6	142.2	1.23	0.296132	0.0785696	1.10475	None
	WP_000813212.1	ssDNA exonuclease RecJ	ECD_02724	58.7	66.6	0.88	-0.182162	0.270406	0.567984	None
	WP_000028953.1	iron-sulfur cluster assembly accessory protein	ECD_02420	158.1	176.2	0.9	-0.156377	0.306106	0.514128	None
	WP_000532923.1	transcriptional regulator	ECD_01895	80.5	75.7	1.06	0.0886955	0.301877	0.52017	None
	WP_000643397.1	ribonuclease I	ECD_00579	66.8	78.8	0.85	-0.238348	0.20055	0.697777	None
	WP_000017105.1	Holliday junction resolvase RuvX	ECD_02779	165.5	184.7	0.9	-0.158353	0.303297	0.518131	None
	WP_001166160.1	nicotinate-nucleotide--dimethylbenzimidazole phosphoribosyltransferase	ECD_01900	220.4	164.2	1.34	0.42467	0.0244301	1.61207	None
	WP_000850540.1	acetate CoA-transferase subunit alpha	ECD_02148	148.7	148.2	1	0.0048592	0.437627	0.358896	None
	WP_000193447.1	two-component system response regulator RssB	ECD_01211	19	21.1	0.9	-0.151244	0.313454	0.503826	None
	WP_001185665.1	cell division topological specificity factor	ECD_01149	98.2	140.5	0.7	-0.516775	0.0244271	1.61213	None
	WP_000170346.1	glucokinase	ECD_02298	98.7	94.8	1.04	0.058163	0.349317	0.45678	None
	WP_000004488.1	phospholipid ABC transporter-binding protein	ECD_03056	158.9	191.3	0.83	-0.267718	0.16881	0.772602	None
	WP_000969092.1	TetR family transcriptional regulator	ECD_01587	106.5	109.5	0.97	-0.0400774	0.486106	0.313269	None
	WP_000776104.1	23S rRNA (pseudouridine(1915)-N(3))-methyltransferase RlmH	ECD_00605	76	80.7	0.94	-0.0865693	0.411552	0.385575	None
	WP_000241277.1	4-hydroxythreonine-4-phosphate dehydrogenase	ECD_00056	156.9	187.3	0.84	-0.255506	0.181594	0.740898	None
	WP_000805449.1	3-methyl-2-oxobutanoate hydroxymethyltransferase	ECD_00133	96.1	91.9	1.05	0.0644716	0.339288	0.469431	None
	WP_001056644.1	NADH-quinone oxidoreductase subunit L	ECD_02203	153	179.6	0.85	-0.231256	0.20872	0.680436	None
	WP_000387713.1	ethanolamine utilization protein EutM	ECD_02348	197.1	165.2	1.19	0.254714	0.108246	0.965587	None
	WP_001124469.1	(2Fe-2S) ferredoxin	ECD_02417	111.6	116.2	0.96	-0.058273	0.456723	0.340347	None
	WP_000133631.1	transcriptional regulator	ECD_04058	94.5	81.8	1.16	0.208213	0.150309	0.823016	None
	WP_001157938.1	tRNA 2-selenouridine(34) synthase MnmH	ECD_00453	145.4	158.6	0.92	-0.125366	0.351588	0.453967	None
	WP_001098384.1	acyl-CoA thioester hydrolase YbgC	ECD_00696	71.1	96.5	0.74	-0.440679	0.0483597	1.31552	None
	WP_000503930.1	twin-arginine translocase subunit TatA	ECD_00596	121.5	142	0.86	-0.224935	0.216165	0.665215	None
	WP_000083217.1	MurR/RpiR family transcriptional regulator	ECD_03961	151.6	159.6	0.95	-0.0741909	0.431205	0.365317	None
	WP_001301269.1	primosomal protein N	ECD_03820	136.9	125.7	1.09	0.123138	0.252151	0.59834	None
	WP_001226602.1	dTDP-glucose 4,6-dehydratase	ECD_03666	137.2	178.8	0.77	-0.382066	0.0773614	1.11148	None
	WP_001188343.1	hypothetical protein	ECD_00671	25.7	24.6	1.04	0.06311	0.341444	0.466681	None
	WP_000139655.1	lipid-A-disaccharide synthase	ECD_00180	154.7	166.4	0.93	-0.105182	0.382428	0.41745	None
	WP_000066676.1	fumarate hydratase	ECD_03993	142.6	160.3	0.89	-0.1688	0.288644	0.539637	None
	WP_000612043.1	dTDP-4-amino-4,6-dideoxygalactose aminotransferase	ECD_03669	195.7	171.2	1.14	0.192961	0.166211	0.77934	None
	WP_000853065.1	apolipoprotein N-acyltransferase	ECD_00625	154.9	166.6	0.93	-0.105051	0.382631	0.41722	None
	WP_001063206.1	SAM-dependent methyltransferase	ECD_04215	148.8	173.4	0.86	-0.220729	0.221201	0.655212	None
	WP_000736007.1	8-oxo-dGTP diphosphatase	ECD_00100	120.8	110.2	1.1	0.132496	0.239426	0.620828	None
	WP_000913828.1	thiol:disulfide interchange protein DsbG	ECD_00573	178.1	145.8	1.22	0.288697	0.0833858	1.07891	None
	WP_001251384.1	lipoprotein-releasing system transmembrane subunit LolE	ECD_01114	169.8	159.2	1.07	0.0929961	0.295433	0.52954	None
	WP_000323556.1	universal stress protein D	ECD_03808	165.2	239	0.69	-0.532797	0.0209306	1.67922	None
	WP_000080885.1	cyclic pyranopterin monophosphate synthase MoaC	ECD_00750	162.3	176.6	0.92	-0.121822	0.356938	0.447407	None
	WP_000573618.1	transcriptional regulator	ECD_03707	82.4	98	0.84	-0.250137	0.187401	0.727229	None
	WP_000448381.1	lauroyl-Kdo(2)-lipid IV(A) myristoyltransferase	ECD_01826	152.2	173.4	0.88	-0.188136	0.262442	0.580967	None
	WP_000102564.1	maltose O-acetyltransferase	ECD_00410	164.6	194.2	0.85	-0.238579	0.200287	0.698348	None
	WP_000020078.1	voltage-gated potassium channel	ECD_01224	60.3	69	0.87	-0.194438	0.254171	0.594874	None
	WP_001284618.1	peptide-methionine (R)-S-oxide reductase	ECD_01747	169.7	178.5	0.95	-0.0729375	0.433205	0.363307	None
	WP_000807751.1	flavodoxin	ECD_02635	191.4	174.2	1.1	0.135846	0.234958	0.629009	None
	WP_001187819.1	arabinose import ATP-binding protein AraG	ECD_01868	139.4	114.5	1.22	0.283883	0.0866203	1.06238	None
	WP_000468833.1	sodium/glutamate symport carrier protein	ECD_03511	168.7	192.8	0.88	-0.192645	0.25651	0.590895	None
	WP_000122426.1	universal stress protein C	ECD_01864	148.8	172.7	0.86	-0.214894	0.228301	0.641492	None
	WP_000347696.1	DNA recombination protein RmuC	ECD_03725	183.3	202.3	0.91	-0.14229	0.32645	0.486183	None
	WP_001295770.1	division/cell wall cluster transcriptional repressor MraZ	ECD_00082	169.6	173.7	0.98	-0.0344616	0.495198	0.305221	None
	WP_000115383.1	DNA-binding protein StpA	ECD_02525	36.3	34.6	1.05	0.0691975	0.331849	0.47906	None
	WP_000813860.1	5-deoxynucleotidase	ECD_02216	184.7	187.9	0.98	-0.0247812	0.488434	0.311194	None
	WP_000978489.1	tartrate dehydrogenase	ECD_01770	160.9	169.4	0.95	-0.0742695	0.431079	0.365443	None
	WP_000144539.1	cysteine desulfurase	ECD_01649	178.9	130.9	1.37	0.450688	0.0186639	1.729	None
	WP_000853247.1	Zn-binding dehydrogenase	ECD_02762	191.2	157.1	1.22	0.283399	0.0869504	1.06073	None
	WP_012767717.1	hybrid sensor histidine kinase/response regulator	ECD_00996	173	198.3	0.87	-0.196913	0.250962	0.600391	None
	WP_001338420.1	NAD(P)H-dependent oxidoreductase	ECD_00873	175.6	140.2	1.25	0.324806	0.0619534	1.20793	None
	WP_000996005.1	putrescine transport ATP-binding protein PotG	ECD_00860	73.3	80	0.92	-0.126187	0.350351	0.455496	None
	WP_001259695.1	phospholipase A	ECD_03700	111.3	102.4	1.09	0.120238	0.256165	0.591481	None
	WP_001297612.1	two-component sensor histidine kinase	ECD_02448	196.9	147.4	1.34	0.417727	0.0262004	1.58169	None
	WP_000786393.1	DNA polymerase III subunit chi	ECD_04125	130.1	125.6	1.04	0.0507845	0.361181	0.442275	None
	WP_001047321.1	hypothetical protein	ECD_00817	125.6	112	1.12	0.165338	0.197672	0.704054	None
	WP_000075375.1	LacI family transcriptional regulator	ECD_01297	172	156.9	1.1	0.132563	0.239337	0.620991	None
	WP_000904502.1	paraslipin	ECD_00440	170.3	147.3	1.16	0.209321	0.149195	0.826246	None
	WP_001313395.1	alpha-glucosidase	ECD_03521	121.8	118.4	1.03	0.0408451	0.377375	0.423227	None
	WP_000087944.1	K+-transporting ATPase subunit B	ECD_00654	64.9	76	0.85	-0.227781	0.212793	0.672042	None
	WP_001308243.1	hypothetical protein	ECD_04237	134.2	154.7	0.87	-0.205089	0.240513	0.618861	None
	WP_000211971.1	hypothetical protein	ECD_04198	52.3	58.7	0.89	-0.16655	0.291773	0.534955	None
	WP_000883034.1	glutaminase 1	ECD_00436	53.2	36.9	1.44	0.527805	0.007864	2.10436	None
	WP_000705853.1	2-dehydropantoate 2-reductase	ECD_00373	40.6	48.7	0.83	-0.262442	0.17426	0.758802	None
	WP_000730249.1	transcriptional regulator	ECD_03289	137.5	147.2	0.93	-0.0983461	0.393057	0.405544	None
	WP_000379245.1	transcriptional regulator	ECD_03642	165.7	132.4	1.25	0.32367	0.0625549	1.20374	None
	WP_000163771.1	MltA-interacting protein	ECD_01751	196.8	135.5	1.45	0.538437	0.00692602	2.15952	None
	WP_000347217.1	farnesyl-diphosphate synthase	ECD_00369	138.6	120.6	1.15	0.200697	0.158014	0.801305	None
	WP_001060071.1	pimeloyl-[acyl-carrier protein] methyl ester esterase	ECD_03264	152.3	165.8	0.92	-0.122528	0.35587	0.448709	None
	WP_001174481.1	hypothetical protein	ECD_01084	81.5	79.4	1.03	0.0376611	0.38261	0.417244	None
	WP_001295629.1	ABC transporter permease	ECD_02892	115.1	117.6	0.98	-0.0310002	0.499146	0.301773	None
	WP_000089487.1	3-keto-L-gulonate-6-phosphate decarboxylase	ECD_03433	177.3	160.6	1.1	0.142721	0.225935	0.646016	None
	WP_000952737.1	NAD-dependent deacylase	ECD_01118	164.6	227.7	0.72	-0.46817	0.0381507	1.4185	None
	WP_001287420.1	arabinose 5-phosphate isomerase GutQ	ECD_02558	145.2	147.6	0.98	-0.0236513	0.486488	0.312928	None
	WP_000621515.1	aspartate 1-decarboxylase	ECD_00130	144.7	147.6	0.98	-0.0286278	0.495059	0.305343	None
	WP_001295504.1	VOC family protein	ECD_01846	164.4	166.2	0.99	-0.0157101	0.472826	0.325298	None
	WP_000683788.1	bifunctional tRNA (5-methylaminomethyl-2-thiouridine)(34)-methyltransferase MnmD/FAD-dependent 5-carboxymethylaminomethyl-2-thiouridine(34) oxidoreductase MnmC	ECD_02249	174.3	142.6	1.22	0.289599	0.0827902	1.08202	None
	WP_000216210.1	PTS sorbitol transporter subunit IIA	ECD_02554	179.4	165.7	1.08	0.114606	0.264054	0.578307	None
	WP_001235579.1	multidrug ABC transporter permease/ATP-binding protein	ECD_00400	57.9	65.5	0.88	-0.177932	0.276117	0.558907	None
	WP_000239730.1	ribonuclease P protein component	ECD_03587	181.3	166.5	1.09	0.122857	0.252538	0.597673	None
	WP_001301349.1	two-component sensor histidine kinase	ECD_00652	96.7	135	0.72	-0.481372	0.0339139	1.46962	None
	WP_000935370.1	N-acetyl-gamma-glutamyl-phosphate reductase	ECD_03843	179.1	157.3	1.14	0.187247	0.172439	0.763365	None
	WP_001160187.1	CDP-diacylglycerol--glycerol-3-phosphate 3-phosphatidyltransferase	ECD_01877	80.2	62.6	1.28	0.35744	0.0465277	1.33229	None
	WP_000691956.1	periplasmic protein, function unknown, YhcN family	ECD_00284	70	85.9	0.81	-0.295303	0.142117	0.847353	None
	WP_000065769.1	arsenate reductase	ECD_03352	180.1	171	1.05	0.0748019	0.323112	0.490647	None
	WP_001295222.1	endoglucanase	ECD_03379	86.5	76.6	1.13	0.175356	0.185869	0.730794	None
	WP_000057067.1	deoxyguanosinetriphosphate triphosphohydrolase	ECD_00159	229.5	169.5	1.35	0.437209	0.0214874	1.66782	None
	WP_000853256.1	protein GlcG	ECD_02845	112.6	100.3	1.12	0.166885	0.19582	0.708143	None
	WP_000030637.1	cell envelope integrity/translocation protein TolA	ECD_00699	150	166.1	0.9	-0.14709	0.319456	0.495589	None
	WP_001217754.1	DNA-damage-inducible protein I	ECD_01057	52.2	52.5	0.99	-0.00826762	0.460051	0.337194	None
	WP_000183364.1	lipid A biosynthesis lauroyltransferase	ECD_01050	187.8	199.8	0.94	-0.0893595	0.40715	0.390245	None
	WP_001243431.1	heat-shock protein IbpB	ECD_03569	176.3	161.5	1.09	0.126498	0.247541	0.606353	None
	WP_001071638.1	nucleoside triphosphate pyrophosphohydrolase	ECD_02626	99.6	116.6	0.85	-0.22735	0.213302	0.671006	None
	WP_000811923.1	1-deoxy-D-xylulose-5-phosphate reductoisomerase	ECD_00171	150.8	156.1	0.97	-0.0498341	0.470331	0.327597	None
	WP_000372364.1	ethanolamine ammonia-lyase light chain	ECD_02340	206.1	194.7	1.06	0.0820916	0.311893	0.505995	None
	WP_001283424.1	excinuclease ABC subunit C	ECD_01878	207.4	198.7	1.04	0.061824	0.343484	0.464094	None
	WP_001040187.1	translation initiation factor IF-1	ECD_00888	130.6	149.3	0.87	-0.193059	0.255969	0.591812	None
	WP_000436922.1	protein kinase-like domain protein	ECD_00923	183	167.5	1.09	0.127683	0.245927	0.609194	None
	WP_000753622.1	sulfurtransferase FdhD	ECD_03780	155	180.4	0.86	-0.218931	0.223376	0.650964	None
	WP_000270375.1	thiamin phosphate synthase	ECD_03928	135.1	164.5	0.82	-0.28406	0.152631	0.816358	None
	WP_001295443.1	lipoprotein	ECD_01059	142.2	160.3	0.89	-0.172853	0.283051	0.548135	None
	WP_001294600.1	methionine ABC transporter	ECD_00197	184.2	189.3	0.97	-0.0394014	0.4872	0.312292	None
	WP_000168700.1	L-threonine dehydrogenase	ECD_03444	26.9	31.5	0.85	-0.227746	0.212835	0.671957	None
	WP_000639274.1	hypothetical protein	ECD_01839	168.1	160.4	1.05	0.0676456	0.334285	0.475883	None
	WP_001353798.1	blue light- and temperature-regulated antirepressor BluF	ECD_01138	104.5	128.2	0.82	-0.294893	0.142492	0.84621	None
	WP_000911112.1	peptide ABC transporter permease	ECD_01218	168.6	181.7	0.93	-0.107954	0.378144	0.422343	None
	WP_000187022.1	tRNA (uridine(54)-C5)-methyltransferase TrmA	ECD_03850	168.2	169.9	0.99	-0.0145081	0.470761	0.327199	None
	WP_001300564.1	nucleoside triphosphatase	ECD_02177	160.1	158.2	1.01	0.0172237	0.416685	0.380192	None
	WP_000941942.1	hypothetical protein	ECD_00338	113.3	106.7	1.06	0.0865877	0.305058	0.515617	None
	WP_000113933.1	DNA-binding response regulator	ECD_00347	160	146	1.1	0.132104	0.239953	0.619873	None
	WP_000399122.1	glutathione-regulated potassium-efflux system protein KefB	ECD_03201	136.6	139.7	0.98	-0.0323745	0.498577	0.302267	None
	WP_000977007.1	phosphodiesterase YfcE	ECD_02225	80	106	0.75	-0.405992	0.0642344	1.19223	None
	WP_001300927.1	hypothetical protein	ECD_03547	147.8	158.2	0.93	-0.0981033	0.393436	0.405126	None
	WP_001301305.1	DNase TatD	ECD_03732	73	88.1	0.83	-0.271246	0.165227	0.781918	None
	WP_000204658.1	prolipoprotein diacylglyceryl transferase	ECD_02676	184	236.4	0.78	-0.361524	0.0901777	1.0449	None
	WP_000068928.1	protein-disulfide reductase DsbD	ECD_04006	209	227.7	0.92	-0.123631	0.354203	0.450748	None
	WP_000187442.1	uronate isomerase	ECD_02961	52	53.4	0.97	-0.0383281	0.488938	0.310747	None
	WP_001295163.1	fructoselysine 6-phosphate deglycase	ECD_03222	112.2	123.6	0.91	-0.139606	0.330387	0.480977	None
	WP_001220987.1	tRNA (adenosine(37)-N6)-threonylcarbamoyltransferase complex dimerization subunit type 1 TsaB	ECD_01777	128.1	138.9	0.92	-0.116776	0.364607	0.438175	None
	WP_001241357.1	Fe-S cluster assembly transcriptional regulator IscR	ECD_02423	215	186.6	1.15	0.204388	0.154199	0.811919	None
	WP_000861734.1	PFL-like enzyme TdcE	ECD_02981	84.8	126.5	0.67	-0.577001	0.013403	1.8728	None
	WP_001297290.1	maltose ABC transporter permease MalF	ECD_03905	145.2	144.6	1	0.0059739	0.435731	0.360782	None
	WP_001059139.1	hypothetical protein	ECD_02874	162.4	213.5	0.76	-0.394684	0.070205	1.15363	None
	WP_000969915.1	aromatic amino acid transporter AroP	ECD_00111	135.6	189.9	0.71	-0.485883	0.032558	1.48734	None
	WP_000207003.1	hypothetical protein	ECD_02637	217.9	228.4	0.95	-0.0678965	0.441267	0.355299	None
	WP_000224714.1	N-acetylneuraminate lyase	ECD_03085	180.1	172.8	1.04	0.059695	0.346872	0.459831	None
	WP_001298007.1	deoxyuridine 5-triphosphate nucleotidohydrolase	ECD_03497	135.1	129.6	1.04	0.059962	0.346446	0.460364	None
	WP_001320474.1	DgsA anti-repressor MtfA	ECD_01890	174.4	170.8	1.02	0.0300921	0.395139	0.40325	None
	WP_001117838.1	RnfH family protein	ECD_02506	162	160.5	1.01	0.0134205	0.423104	0.373552	None
	WP_000381212.1	transcriptional regulator	ECD_01539	36.9	38.7	0.95	-0.0687128	0.43996	0.356587	None
	WP_001269520.1	dephospho-CoA kinase	ECD_00103	43.2	32.4	1.33	0.415037	0.0269143	1.57002	None
	WP_001261235.1	hypothetical protein	ECD_00965	215.2	221.7	0.97	-0.0429307	0.481489	0.317413	None
	WP_001301085.1	peptidoglycan-binding protein LysM	ECD_02698	40.4	37.1	1.09	0.122936	0.252429	0.597861	None
	WP_001257842.1	arginine repressor	ECD_03097	171.7	138.4	1.24	0.311046	0.0695488	1.15771	None
	WP_001181324.1	trehalose operon repressor	ECD_04109	186.1	162.4	1.15	0.196526	0.1624	0.789415	None
	WP_001295181.1	DeoR family transcriptional regulator	ECD_02585	156.6	149.6	1.05	0.065974	0.336916	0.472478	None
	WP_001282281.1	ribonuclease T	ECD_01622	173.3	195.2	0.89	-0.171681	0.284663	0.545669	None
	WP_000631380.1	hypothetical protein	ECD_00618	69	74	0.93	-0.100929	0.389032	0.410015	None
	WP_001096705.1	DUF2058 domain-containing protein	ECD_00308	78	73.2	1.07	0.0916305	0.297473	0.526553	None
	WP_000197578.1	phosphate acyltransferase	ECD_01086	228.7	192.2	1.19	0.250848	0.111382	0.953187	None
	WP_000257192.1	diadenosine tetraphosphatase	ECD_00053	87.9	87.7	1	0.00328632	0.440305	0.356247	None
	WP_000098818.1	primosomal protein 1	ECD_04239	61.9	71	0.87	-0.19788	0.249714	0.602557	None
	WP_000598612.1	molybdopterin synthase sulfur carrier subunit	ECD_00751	170.3	171.6	0.99	-0.0109711	0.464688	0.332839	None
	WP_000125282.1	acetoacetate metabolism regulatory protein AtoC	ECD_02147	138.2	167.8	0.82	-0.279985	0.156565	0.805305	None
	WP_000248636.1	hypothetical protein	ECD_01657	145	175	0.83	-0.271302	0.16517	0.782068	None
	WP_000360401.1	lipopolysaccharide core heptosyltransferase RfaQ	ECD_03489	34.8	36	0.97	-0.0489096	0.471824	0.32622	None
	WP_001300891.1	protein PhnA	ECD_03979	142.7	121.3	1.18	0.234406	0.12544	0.901563	None
	WP_000956830.1	transporter	ECD_03892	94.6	127.3	0.74	-0.42832	0.0536114	1.27074	None
	WP_000178456.1	ribosome-associated inhibitor A	ECD_02486	81.7	60.1	1.36	0.442971	0.0202391	1.69381	None
	WP_000891574.1	3-deoxy-D-manno-octulosonic acid transferase	ECD_03490	25.5	36.7	0.69	-0.525283	0.0225139	1.64755	None
	WP_001168459.1	anti-sigma-E factor RseA	ECD_02466	95.1	106	0.9	-0.156547	0.305863	0.514473	None
	WP_001319730.1	hypothetical protein	ECD_04118	243.8	207.3	1.18	0.233978	0.125822	0.900244	None
	WP_000258236.1	arsenate reductase	ECD_02362	158.6	176.5	0.9	-0.154275	0.309105	0.509895	None
	WP_000219122.1	murein peptide amidase A	ECD_01303	36.5	44.8	0.81	-0.295602	0.141845	0.848187	None
	WP_000820720.1	sulfurtransferase TusC	ECD_03195	145.3	145.4	1	-0.000992566	0.447603	0.349107	None
	WP_001043796.1	penicillin-insensitive murein endopeptidase	ECD_02253	154.7	183.7	0.84	-0.247878	0.189878	0.721526	None
	WP_001157407.1	tRNA 2-thiocytidine(32) synthetase TtcA	ECD_01321	76.9	107.2	0.72	-0.479249	0.0345676	1.46133	None
	WP_001130308.1	ABC transporter substrate-binding protein	ECD_02061	89.3	90.4	0.99	-0.0176626	0.476183	0.322226	None
	WP_000118797.1	8-amino-7-oxononanoate synthase	ECD_00743	154.6	228.6	0.68	-0.564285	0.0152816	1.81583	None
	WP_000569405.1	ribonuclease HII	ECD_00181	159.6	165.3	0.97	-0.0506261	0.469052	0.328779	None
	WP_000823266.1	PTS galactitol transporter subunit IIB	ECD_02019	176.1	185	0.95	-0.0711304	0.436092	0.360422	None
	WP_001148908.1	hypothetical protein	ECD_03207	151.4	185.9	0.81	-0.296162	0.141335	0.849749	None
	WP_000929408.1	hypothetical protein	ECD_01985	118	103.1	1.14	0.194743	0.164299	0.784364	None
	WP_000340445.1	sugar polymerase	ECD_01939	56	53.4	1.05	0.0685871	0.332806	0.477809	None
	WP_000097983.1	mannose-1-phosphate guanylyltransferase/mannose-6-phosphate isomerase	ECD_01933	31.4	32.1	0.98	-0.0318087	0.499494	0.30147	None
	WP_000239975.1	YggW family oxidoreductase	ECD_02785	165.1	190.7	0.87	-0.207965	0.236895	0.625445	None
	WP_001299031.1	cardiolipin synthase C	ECD_01043	169.3	197.9	0.86	-0.22519	0.215861	0.665825	None
	WP_000854467.1	PTS fructose transporter subunit EIIBC	ECD_02096	48.8	49.7	0.98	-0.0263647	0.491161	0.308776	None
	WP_001320653.1	galactoside O-acetyltransferase	ECD_00296	68.6	71.1	0.96	-0.051641	0.467414	0.330299	None
	WP_001301105.1	septum site-determining protein MinC	ECD_01151	155.1	158.9	0.98	-0.0349204	0.494455	0.305873	None
	WP_001007730.1	hypothetical protein	ECD_04371	38.5	43.8	0.88	-0.186072	0.265178	0.576462	None
	WP_000190577.1	two-component system sensor histidine kinase NtrB	ECD_03754	128.4	131.6	0.98	-0.0355143	0.493493	0.306719	None
	WP_000829242.1	molybdopterin-synthase adenylyltransferase	ECD_00793	59.3	56.4	1.05	0.0723369	0.326943	0.485528	None
	WP_000938855.1	peptide ABC transporter permease	ECD_03394	155	185.7	0.83	-0.260706	0.176078	0.754295	None
	WP_000285607.1	heavy metal-responsive transcriptional regulator	ECD_03143	176.7	195.5	0.9	-0.145867	0.321232	0.493181	None
	WP_001054420.1	RNA-binding protein	ECD_03045	172.3	202.1	0.85	-0.230147	0.210015	0.67775	None
	WP_000695218.1	hypothetical protein	ECD_01153	95.3	118.4	0.8	-0.313121	0.126482	0.897972	None
	WP_000175606.1	hypothetical protein	ECD_01675	74	83.1	0.89	-0.167323	0.290696	0.536562	None
	WP_000967595.1	hypothetical protein	ECD_01225	81.6	94.5	0.86	-0.211745	0.232184	0.634168	None
	WP_000925795.1	phospholipid ABC transporter permease	ECD_03059	34.9	29.5	1.18	0.242512	0.118361	0.92679	None
	WP_000148710.1	Tat proofreading chaperone DmsD	ECD_01560	174.3	143.3	1.22	0.282534	0.0875433	1.05778	None
	WP_000852812.1	met repressor	ECD_03824	48	57.9	0.83	-0.270529	0.165951	0.78002	None
	WP_000738568.1	amino acid ABC transporter substrate-binding protein	ECD_03126	157.5	160.2	0.98	-0.0245223	0.487988	0.311591	None
	WP_000440317.1	HTH-type transcriptional activator AaeR	ECD_03103	80.3	65.3	1.23	0.298317	0.0771952	1.11241	None
	WP_001094831.1	hypothetical protein	ECD_02782	166.6	164.2	1.01	0.0209343	0.410444	0.386746	None
	WP_000812796.1	DUF484 domain-containing protein	ECD_03686	63.5	70.4	0.9	-0.148819	0.316952	0.499007	None
	WP_000836768.1	hypothetical protein	ECD_01503	145.1	192	0.76	-0.404059	0.0652264	1.18558	None
	WP_000340194.1	K+/H+ antiporter NhaP2	ECD_01166	185.1	228.6	0.81	-0.304521	0.133873	0.873308	None
	WP_001255168.1	N-acetylmuramoyl-L-alanine amidase	ECD_00872	184.1	190.6	0.97	-0.0500585	0.469968	0.327931	None
	WP_000130621.1	sulfurtransferase TusA	ECD_03319	152.3	186.9	0.81	-0.295351	0.142074	0.847485	None
	WP_001091499.1	protein FixB	ECD_00046	156.7	164.6	0.95	-0.0709592	0.436366	0.360149	None
	WP_000615834.1	flagella biosynthesis regulator	ECD_02246	55.2	51.7	1.07	0.094504	0.293189	0.532852	None
	WP_001140174.1	D-glycero-beta-D-manno-heptose 1,7-bisphosphate 7-phosphatase	ECD_00199	151.9	219.5	0.69	-0.531099	0.0212799	1.67203	None
	WP_000877161.1	macrodomain Ter protein	ECD_00960	99.2	94.8	1.05	0.0654531	0.337738	0.47142	None
	WP_001153155.1	miniconductance mechanosensitive channel YbdG	ECD_00538	139.1	141.3	0.98	-0.022639	0.484746	0.314486	None
	WP_001300998.1	membrane protein	ECD_02104	196.2	173.5	1.13	0.177389	0.183527	0.7363	None
	WP_001326082.1	guanine deaminase	ECD_02716	43.5	41.1	1.06	0.081877	0.312221	0.505538	None
	WP_000559764.1	hypothetical protein	ECD_02250	89	132.1	0.67	-0.569753	0.0144477	1.8402	None
	WP_001136577.1	NAD(P)-dependent oxidoreductase	ECD_00874	36.3	46.2	0.79	-0.347923	0.0994919	1.00221	None
	WP_000803190.1	sn-glycerol-3-phosphate-binding periplasmic protein UgpB	ECD_03302	139.6	132.8	1.05	0.0720438	0.3274	0.484921	None
	WP_000044401.1	glycine cleavage system transcriptional activator	ECD_02659	167.6	151.5	1.11	0.145704	0.222081	0.653489	None
	WP_000265933.1	ABC transporter substrate-binding protein	ECD_04096	141	161	0.88	-0.191366	0.258186	0.588067	None
	WP_001296261.1	hypothetical protein	ECD_02267	137.2	172.2	0.8	-0.327805	0.11453	0.941082	None
	WP_000106882.1	guanine/hypoxanthine permease GhxP	ECD_03936	171.1	148.6	1.15	0.203406	0.155208	0.809085	None
	WP_000799911.1	DNA replication protein DnaC	ECD_04238	138.4	129.9	1.07	0.0914425	0.297754	0.526142	None
	WP_001295518.1	AraC family transcriptional regulator	ECD_02883	77.3	57.4	1.35	0.429418	0.0232784	1.63305	None
	WP_001118861.1	protein translocase subunit SecY	ECD_03151	126.8	111.4	1.14	0.186806	0.172926	0.76214	None
	WP_000806442.1	transcriptional regulator	ECD_00434	146	203.9	0.72	-0.481893	0.0337547	1.47167	None
	WP_001114543.1	formamidopyrimidine-DNA glycosylase	ECD_03492	57.6	73.7	0.78	-0.355596	0.0941548	1.02616	None
	WP_000675150.1	two-component sensor histidine kinase	ECD_01983	123.8	133.5	0.93	-0.108828	0.376795	0.423895	None
	WP_001009885.1	ACP phosphodiesterase	ECD_00352	155.9	166.6	0.94	-0.0957675	0.397088	0.401114	None
	WP_000532698.1	inhibitor of vertebrate lysozyme	ECD_00215	187.4	167.4	1.12	0.162821	0.200707	0.697438	None
	WP_000756838.1	cell division protein YceG	ECD_01093	144.5	149.9	0.96	-0.0529309	0.465332	0.332237	None
	WP_000509900.1	XRE family transcriptional regulator	ECD_00689	83.8	79.1	1.06	0.0832725	0.310091	0.508511	None
	WP_000936922.1	oligopeptidase B	ECD_01816	54.4	57	0.95	-0.0673553	0.442134	0.354446	None
	WP_000546237.1	hypothetical protein	ECD_00429	50.8	73.1	0.69	-0.525043	0.022566	1.64654	None
	WP_000802226.1	hypothetical protein	ECD_03805	168.3	154	1.09	0.128105	0.245353	0.610208	None
	WP_000406000.1	acetyltransferase YpeA	ECD_02334	182.4	150.9	1.21	0.273513	0.0939051	1.02731	None
	WP_000057022.1	16S rRNA (cytosine(1407)-C(5))-methyltransferase RsmF	ECD_01806	7.7	10.4	0.74	-0.433653	0.0512924	1.28995	None
	WP_000564489.1	RNA pyrophosphohydrolase	ECD_02678	33.2	36.7	0.9	-0.144597	0.32308	0.490689	None
	WP_000828648.1	ribosome modulation factor	ECD_00957	31.1	33.5	0.93	-0.107247	0.379236	0.421091	None
	WP_000440472.1	chitooligosaccharide deacetylase	ECD_01702	188.1	151.9	1.24	0.308378	0.0711012	1.14812	None
	WP_001120141.1	tautomerase PptA	ECD_01419	189.8	221.8	0.86	-0.224779	0.216349	0.664844	None
	WP_001277222.1	YggU family protein	ECD_02783	168.4	170.9	0.99	-0.0212603	0.482372	0.316617	None
	WP_001131339.1	VOC family protein	ECD_03978	113.6	93.9	1.21	0.274766	0.0930017	1.03151	None
	WP_001319848.1	L-rhamnonate dehydratase	ECD_02173	97.9	94.5	1.04	0.0509945	0.360842	0.442683	None
	WP_000817236.1	7-cyano-7-deazaguanine synthase QueC	ECD_00396	74.2	71.4	1.04	0.0554951	0.353591	0.451499	None
	WP_001340362.1	dimethyl sulfoxide reductase subunit A	ECD_01557	81	76.5	1.06	0.0824622	0.311327	0.506783	None
	WP_001277142.1	hypothetical protein	ECD_03699	172.7	171.7	1.01	0.00837804	0.431647	0.364872	None
	WP_000063125.1	phosphate ABC transporter ATP-binding protein	ECD_03609	167.1	188.7	0.89	-0.175383	0.279587	0.553483	None
	WP_000429656.1	acid stress protein IbaG	ECD_03055	157.9	199.9	0.79	-0.340267	0.105035	0.978667	None
	WP_000534307.1	hypothetical protein	ECD_01635	165.8	162.2	1.02	0.0316702	0.392518	0.406141	None
	WP_001318412.1	hypothetical protein	ECD_02033	53.5	56.2	0.95	-0.0710312	0.436251	0.360264	None
	WP_001094484.1	L-aspartate oxidase	ECD_02468	7.2	10	0.72	-0.473931	0.0362514	1.44067	None
	WP_000179469.1	non-heme ferritin	ECD_01870	151.7	173.7	0.87	-0.195377	0.252952	0.596962	None
	WP_000456720.1	coenzyme A pyrophosphatase	ECD_01783	68	71.3	0.95	-0.0683673	0.440513	0.356041	None
	WP_001295646.1	trehalose-6-phosphate synthase	ECD_01865	82.3	78.5	1.05	0.0681998	0.333414	0.477016	None
	WP_000606257.1	ethanolamine utilization protein EutK	ECD_02338	204	143.5	1.42	0.507518	0.00996764	2.00141	None
	WP_000023565.1	flavin mononucleotide phosphatase YbjI	ECD_00811	37.1	36.3	1.02	0.0314496	0.392884	0.405736	None
	WP_001059922.1	hydrogenase expression/formation protein HypE	ECD_02580	158.7	185.1	0.86	-0.222003	0.219669	0.658231	None
	WP_000883122.1	flavohemoprotein	ECD_02444	151.3	166.7	0.91	-0.139842	0.33004	0.481433	None
	WP_001318795.1	hypothetical protein	ECD_04202	220.6	168.2	1.31	0.391255	0.0339615	1.46901	None
	WP_000907622.1	molybdopterin-guanine dinucleotide biosynthesis protein MobB	ECD_03742	14.5	20.1	0.72	-0.471143	0.0371609	1.42991	None
	WP_000611568.1	oxidoreductase	ECD_04142	151.7	148.7	1.02	0.0288164	0.397262	0.400923	None
	WP_001000978.1	MFS transporter	ECD_00375	187.5	185.5	1.01	0.0154714	0.41964	0.377123	None
	WP_000569679.1	esterase	ECD_04057	209.1	178.1	1.17	0.231506	0.128043	0.892643	None
	WP_000595482.1	UDP-3-O-[3-hydroxymyristoyl] N-acetylglucosamine deacetylase	ECD_00097	51.6	57	0.91	-0.143591	0.324548	0.488721	None
	WP_001195819.1	phosphohistidine phosphatase	ECD_02264	254.9	200.1	1.27	0.34921	0.0500923	1.30023	None
	WP_001295681.1	LPS export ABC transporter permease LptG	ECD_04128	50.9	50.5	1.01	0.0113823	0.426553	0.370027	None
	WP_000548294.1	LysR family transcriptional regulator	ECD_02086	190	225.5	0.84	-0.247128	0.190705	0.719637	None
	WP_000915790.1	electron transporter RsxC	ECD_01599	36	52.4	0.69	-0.54157	0.0192024	1.71665	None
	WP_000625658.1	cell division protein FtsL	ECD_00084	186.6	130.7	1.43	0.51369	0.00928098	2.03241	None
	WP_001300933.1	lipopolysaccharide core heptose(I) kinase RfaP	ECD_03487	43	30.9	1.39	0.47673	0.0140957	1.85091	None
	WP_000804550.1	glucitol operon repressor	ECD_02557	133.4	141.7	0.94	-0.0870811	0.410744	0.386429	None
	WP_000920802.1	electron transport complex subunit G	ECD_01601	37.9	39.3	0.96	-0.0523315	0.466299	0.331335	None
	WP_001260835.1	serine protease	ECD_01567	230.5	171.5	1.34	0.426558	0.0239665	1.6204	None
	WP_000360951.1	DUF419 domain-containing protein	ECD_00540	211.6	164.2	1.29	0.365885	0.0430841	1.36568	None
	WP_000004771.1	elongation factor P--(R)-beta-lysine ligase	ECD_04027	148.5	157.3	0.94	-0.0830557	0.41711	0.37975	None
	WP_001310587.1	transcriptional regulator	ECD_00300	181.1	178.5	1.01	0.0208625	0.410564	0.386619	None
	WP_000060112.1	DNA replication and repair protein RecF	ECD_03583	13.2	17.6	0.75	-0.415037	0.059749	1.22367	None
	WP_001294674.1	2-5 RNA ligase	ECD_00146	18.3	19.9	0.92	-0.120925	0.358298	0.445756	None
	WP_001300563.1	IS4 family transposase	ECD_02604	55.2	58.1	0.95	-0.0738699	0.431717	0.364801	None
	WP_000903377.1	sulfurtransferase TusB	ECD_03194	177.6	172.8	1.03	0.0395284	0.379537	0.420746	None
	WP_000987944.1	6-carboxytetrahydropterin synthase QueD	ECD_02610	81.1	72.5	1.12	0.161721	0.202043	0.694556	None
	WP_001052181.1	molybdenum cofactor guanylyltransferase	ECD_03743	154.3	154.8	1	-0.00466741	0.453885	0.343054	None
	WP_001301320.1	hypothetical protein	ECD_03019	162	183.1	0.88	-0.176638	0.277875	0.55615	None
	WP_000818601.1	nucleoid occlusion factor SlmA	ECD_03498	171.1	181.6	0.94	-0.0859244	0.412571	0.384502	None
	WP_001174737.1	non-canonical purine NTP pyrophosphatase, RdgB/HAM1 family	ECD_02784	63.1	81	0.78	-0.360282	0.0910006	1.04096	None
	WP_000138728.1	TIGR01620 family protein	ECD_01299	170.9	145.5	1.17	0.232133	0.127477	0.894569	None
	WP_000786547.1	acetyl-CoA acetyltransferase	ECD_02151	40	45.1	0.89	-0.173127	0.282674	0.548713	None
	WP_000387388.1	zinc transporter ZntB	ECD_01319	182.4	186.5	0.98	-0.0320699	0.499071	0.301838	None
	WP_000147624.1	membrane protein	ECD_03018	143.8	175.7	0.82	-0.289051	0.147902	0.830026	None
	WP_001321368.1	hypothetical protein	ECD_00747	36.8	36.5	1.01	0.0118093	0.42583	0.370764	None
	WP_000843414.1	MarR family transcriptional regulator	ECD_01489	195.5	270.5	0.72	-0.46846	0.0380532	1.41961	None
	WP_001200578.1	molecular chaperone DjlA	ECD_00059	166.7	187.8	0.89	-0.171943	0.284303	0.546219	None
	WP_000225262.1	protein mlc	ECD_01563	189.4	208.1	0.91	-0.135841	0.335944	0.473733	None
	WP_000011997.1	sugar kinase	ECD_02028	177.2	172.9	1.02	0.0354407	0.386273	0.413105	None
	WP_001296991.1	DUF1956 domain-containing tetR family transcriptional regulator	ECD_00763	75.8	76.2	0.99	-0.00759315	0.458895	0.338286	None
	WP_000852398.1	transcriptional regulator	ECD_03724	101.6	101.1	1	0.00711741	0.433787	0.362723	None
	WP_000920127.1	5-hydroxyisourate hydrolase	ECD_01885	45.8	44.5	1.03	0.0415423	0.376232	0.424545	None
	WP_000365173.1	TraB family protein	ECD_00433	219.1	229.1	0.96	-0.064388	0.446893	0.349797	None
	WP_000944245.1	DNA polymerase III subunit epsilon	ECD_01815	46.3	47.4	0.98	-0.0338749	0.496148	0.304389	None
	WP_000084473.1	rRNA maturation RNase YbeY	ECD_00627	150.7	198.3	0.76	-0.396005	0.0694863	1.1581	None
	WP_001295500.1	hypothetical protein	ECD_01818	154.9	167	0.93	-0.108511	0.377284	0.423331	None
	WP_000917883.1	ribonuclease HI	ECD_00207	28.1	28.4	0.99	-0.0153208	0.472157	0.325913	None
	WP_001256174.1	multidrug ABC transporter ATP-binding protein	ECD_00401	137.3	181.5	0.76	-0.402638	0.0659629	1.1807	None
	WP_001320043.1	RNA-directed DNA polymerase	ECD_00831	56.3	59.1	0.95	-0.0700232	0.437863	0.358662	None
	WP_001300811.1	arabinose operon regulatory protein	ECD_00066	118.8	151.1	0.79	-0.346969	0.100171	0.999258	None
	WP_000438944.1	DNA-3-methyladenine glycosylase I	ECD_03399	163.6	157.5	1.04	0.0548209	0.354674	0.450171	None
	WP_000710495.1	WGR domain-containing protein	ECD_02320	172.6	152.1	1.13	0.182412	0.177822	0.750014	None
	WP_001296937.1	superoxide dismutase [Cu-Zn] SodC2	ECD_01616	210.6	149.2	1.41	0.497258	0.0112076	1.95049	None
	WP_000959109.1	hydrolase YbeM	ECD_00595	187.8	143.2	1.31	0.391166	0.0339907	1.46864	None
	WP_001300687.1	ribonuclease Z	ECD_02195	141.5	158.6	0.89	-0.164591	0.294508	0.530903	None
	WP_000130686.1	tyrosine recombinase XerC	ECD_03687	162.9	145.4	1.12	0.163959	0.199331	0.700425	None
	WP_000426426.1	D-serine dehydratase	ECD_02276	36.5	44.4	0.82	-0.282663	0.153972	0.812558	None
	WP_000906486.1	carbon storage regulator	ECD_02546	57.1	69.8	0.82	-0.289736	0.14726	0.831915	None
	WP_000936465.1	nuclease	ECD_02511	64.3	73.9	0.87	-0.200756	0.246021	0.609027	None
	WP_000257417.1	glutaminase	ECD_01481	144.3	174.2	0.83	-0.271673	0.164796	0.783053	None
	WP_000412169.1	PTS sugar transporter subunit IIB	ECD_01707	179.8	129.9	1.38	0.468992	0.01534	1.81417	None
	WP_000570539.1	tetraacyldisaccharide 4-kinase	ECD_00919	66.7	91.3	0.73	-0.452928	0.0435691	1.36082	None
	WP_000425438.1	S-formylglutathione hydrolase YeiG	ECD_02083	57.2	49.8	1.15	0.199869	0.158878	0.798935	None
	WP_001051798.1	50S ribosomal protein L33	ECD_03493	81.2	82.2	0.99	-0.0176587	0.476176	0.322232	None
	WP_001225276.1	membrane protein	ECD_01100	89.4	71.6	1.25	0.320315	0.0643578	1.1914	None
	WP_000365791.1	transcriptional regulator	ECD_03651	195	165.7	1.18	0.234901	0.125	0.90309	None
	WP_000976912.1	Polysialic acid transport protein kpsD	ECD_02816	67.5	73.8	0.91	-0.128733	0.346529	0.46026	None
	WP_000494484.1	XylR family transcriptional regulator	ECD_03421	44.6	41.2	1.08	0.114399	0.264346	0.577827	None
	WP_000004655.1	peptidyl-prolyl cis-trans isomerase	ECD_00032	18.2	20.2	0.9	-0.150417	0.314645	0.50218	None
	WP_001295479.1	protein SseB	ECD_02414	69.3	91.6	0.76	-0.402492	0.0660387	1.1802	None
	WP_000208176.1	D-mannonate oxidoreductase	ECD_04192	158.7	164.8	0.96	-0.0544141	0.46294	0.334475	None
	WP_000029471.1	vitamin B12 ABC transporter ATP-binding protein BtuD	ECD_01678	181.3	174.5	1.04	0.0551519	0.354142	0.450823	None
	WP_000781888.1	CTP pyrophosphohydrolase	ECD_01728	127.3	156.3	0.81	-0.296085	0.141405	0.849536	None
	WP_000520804.1	dihydrofolate reductase FolM	ECD_01575	169.3	151.5	1.12	0.160264	0.203819	0.690755	None
	WP_000852290.1	molybdopterin guanine dinucleotide biosynthesis protein MoaE	ECD_00752	164.6	169.5	0.97	-0.0423209	0.482476	0.316524	None
	WP_000979881.1	hypothetical protein	ECD_03081	205.6	192	1.07	0.098734	0.286936	0.542214	None
	WP_000578061.1	ATP-dependent helicase	ECD_02114	158.8	220.8	0.72	-0.475529	0.0357386	1.44686	None
	WP_000194414.1	cysteine hydrolase	ECD_03716	157.4	173.1	0.91	-0.13717	0.333978	0.476283	None
	WP_001026900.1	hypothetical protein	ECD_03438	209.5	162.4	1.29	0.367399	0.0424894	1.37172	None
	WP_000965522.1	histidine ABC transporter permease	ECD_02233	162.3	157.3	1.03	0.0451443	0.370342	0.431397	None
	WP_000078043.1	6-phosphogluconate phosphatase	ECD_03599	24.9	24.2	1.03	0.0411387	0.376893	0.423782	None
	WP_000642433.1	zinc-dependent alcohol dehydrogenase	ECD_01436	169.5	206.7	0.82	-0.286253	0.15054	0.822347	None
	WP_001140843.1			170.3	149.9	1.14	0.184078	0.175956	0.754597	None
	WP_001295622.1	patatin family protein	ECD_01210	67.5	55.2	1.22	0.290219	0.082382	1.08417	None
	WP_000108160.1	acyl-CoA thioesterase	ECD_01227	145.7	216.9	0.67	-0.574029	0.0138232	1.85939	None
	WP_000779792.1	glutathione S-transferase	ECD_03447	181.9	142	1.28	0.357255	0.0466056	1.33156	None
	WP_000118507.1	NADH-quinone oxidoreductase subunit H	ECD_02207	189	217	0.87	-0.199309	0.247875	0.605767	None
	WP_001033352.1	sodium-independent anion transporter	ECD_01181	213.1	254	0.84	-0.253298	0.183968	0.735257	None
	WP_001043882.1	hypothetical protein	ECD_01803	140.1	145.4	0.96	-0.0535703	0.464301	0.333201	None
	WP_000758073.1	malate:quinone oxidoreductase	ECD_02137	138.5	205.6	0.67	-0.569954	0.0144178	1.8411	None
	WP_000117728.1	tRNA cyclic N6-threonylcarbamoyladenosine(37) synthase TcdA	ECD_02663	99.2	91.7	1.08	0.113418	0.265734	0.575553	None
	WP_001135667.1	hypothetical protein	ECD_02117	178.1	186.6	0.95	-0.0672615	0.442284	0.354298	None
	WP_000637035.1	ABC transporter substrate-binding protein	ECD_02107	169.1	155	1.09	0.125608	0.248757	0.604225	None
	WP_001295259.1	ubiquinone biosynthesis protein UbiJ	ECD_03727	157.5	164.8	0.96	-0.0653644	0.445326	0.351322	None
	WP_000983255.1	acetolactate synthase isozyme 2 small subunit	ECD_03647	106.2	145.1	0.73	-0.450264	0.0445772	1.35089	None
	WP_000419042.1	S-formylglutathione hydrolase FrmB	ECD_00309	133.8	161.9	0.83	-0.275025	0.161444	0.791978	None
	WP_001298273.1	5-formyltetrahydrofolate cyclo-ligase	ECD_02743	151.3	171	0.88	-0.176584	0.277948	0.556036	None
	WP_000450476.1	serine transporter	ECD_02641	88.3	95.8	0.92	-0.117612	0.363332	0.439696	None
	WP_000987657.1	glutathione-regulated potassium-efflux system ancillary protein KefG	ECD_03202	140.3	153.6	0.91	-0.130663	0.343642	0.463893	None
	WP_001298933.1	carbon starvation protein A	ECD_04220	67	79.6	0.84	-0.248607	0.189076	0.723363	None
	WP_000148551.1	DNA-binding response regulator	ECD_03881	149.6	173.3	0.86	-0.212161	0.231669	0.635133	None
	WP_000429386.1	ATP synthase subunit C	ECD_03621	157.5	138.3	1.14	0.187551	0.172104	0.764209	None
	WP_001229445.1	hypothetical protein	ECD_02524	177	157.9	1.12	0.164738	0.198393	0.702474	None
	WP_000197363.1	flagella synthesis protein FlgN	ECD_01066	169.3	168	1.01	0.0111207	0.426996	0.369576	None
	WP_000801364.1	coproporphyrinogen III oxidase	ECD_02336	73	77	0.95	-0.076962	0.426788	0.369787	None
	WP_001209710.1	sulfurtransferase TusD	ECD_03196	158.8	163.5	0.97	-0.0420797	0.482866	0.316173	None
	WP_001157551.1	iron export ATP-binding protein FetA	ECD_00441	164.4	172.9	0.95	-0.0727276	0.43354	0.362971	None
	WP_001059169.1	NAD(+) kinase	ECD_02503	183.1	152.8	1.2	0.260987	0.103295	0.98592	None
	WP_001275702.1	protein translocase subunit SecE	ECD_03857	147.3	173.6	0.85	-0.23701	0.202077	0.694484	None
	WP_001159087.1	oxygen-dependent choline dehydrogenase	ECD_00267	208.1	183	1.14	0.185433	0.174446	0.758339	None
	WP_000483856.1	hypothetical protein	ECD_03472	32.7	35.6	0.92	-0.122587	0.355782	0.448817	None
	WP_000227786.1	N-acetyltransferase	ECD_00377	160.3	174.7	0.92	-0.124105	0.353487	0.451626	None
	WP_001340191.1	ATP-dependent helicase DinG	ECD_00766	167.8	189.8	0.88	-0.177737	0.276381	0.558492	None
	WP_001295458.1	DNA-binding response regulator	ECD_02291	163.6	156.2	1.05	0.0667783	0.335649	0.474114	None
	WP_000589828.1	membrane protein	ECD_02494	191.2	142.8	1.34	0.421087	0.0253308	1.59635	None
	WP_000241049.1	hypothetical protein	ECD_00882	83.2	115	0.72	-0.466978	0.0385535	1.41394	None
	WP_000005042.1	DNA gyrase inhibitor YacG	ECD_00101	154.5	150.8	1.02	0.0349704	0.387051	0.412232	None
	WP_001105393.1	DNA gyrase inhibitor	ECD_01912	152.6	155.1	0.98	-0.0234437	0.486131	0.313247	None
	WP_001300461.1	universal stress protein F	ECD_01347	115.5	154.4	0.75	-0.41878	0.0579665	1.23682	None
	WP_000901106.1	VOC family protein	ECD_00185	246.7	228.4	1.08	0.111195	0.268892	0.570422	None
	WP_001300644.1	zinc ABC transporter substrate-binding protein	ECD_01828	164.9	175.4	0.94	-0.0890573	0.407627	0.389738	None
	WP_001078880.1	protein AegA	ECD_02359	46.4	56.1	0.83	-0.273876	0.162588	0.788911	None
	WP_001288368.1	hypothetical protein	ECD_04309	99.8	112.7	0.89	-0.175376	0.279596	0.553469	None
	WP_000469031.1	inner membrane transport permease YbhR	ECD_00759	242.1	246.5	0.98	-0.0259846	0.490506	0.309355	None
	WP_000918073.1	nitrate/nitrite two-component system sensor histidine kinase NarX	ECD_01200	177	204	0.87	-0.20482	0.240853	0.618248	None
	WP_000807625.1	hypothetical protein	ECD_01156	142.4	141.9	1	0.00507456	0.43726	0.35926	None
	WP_000364335.1	protein DedA	ECD_02242	154.2	208.7	0.74	-0.436628	0.050034	1.30073	None
	WP_000660476.1	heat-shock protein Hsp15	ECD_03252	200.6	164.6	1.22	0.285357	0.0856199	1.06743	None
	WP_001079074.1	cytochrome b561	ECD_01889	92.2	84	1.1	0.134377	0.236912	0.625414	None
	WP_001235800.1	DNA topoisomerase III	ECD_01732	36.5	43.9	0.83	-0.266324	0.170238	0.768942	None
	WP_000426272.1	diguanylate cyclase	ECD_01448	115.9	96.3	1.2	0.267273	0.0985012	1.00656	None
	WP_001295535.1	transcriptional regulator SgrR	ECD_00071	162.7	154.6	1.05	0.0736739	0.324863	0.4883	None
	WP_000599802.1	OLD family ATP-dependent endonuclease; DUF2813 family protein	ECD_00881	212.7	295.3	0.72	-0.473361	0.0364358	1.43847	None
	WP_000203025.1	negative regulator of motility; multicopy suppressor of coaA(Ts)	ECD_00858	165.8	149.3	1.11	0.15123	0.215043	0.667474	None
	WP_001159065.1	glutamine ABC transporter permease	ECD_00777	169	173	0.98	-0.0337488	0.496352	0.30421	None
	WP_000937398.1	tRNA glutamyl-Q synthetase	ECD_00143	123.7	132.5	0.93	-0.0991469	0.391808	0.406927	None
	WP_000449030.1	hypothetical protein	ECD_03021	160.9	231.4	0.7	-0.524225	0.0227447	1.64312	None
	WP_000710769.1	50S ribosomal protein L31	ECD_03821	103.9	112.4	0.92	-0.113446	0.369697	0.432154	None
	WP_000882348.1	dienelactone hydrolase	ECD_02875	192.1	237.2	0.81	-0.304246	0.134113	0.872529	None
	WP_000256400.1	hypothetical protein	ECD_03758	216.4	225.6	0.96	-0.0600666	0.453836	0.343101	None
	WP_000738491.1	hypothetical protein	ECD_10032	137	133.1	1.03	0.0416653	0.37603	0.424778	None
	WP_000246830.1	YraN family protein	ECD_03015	22.4	25.9	0.86	-0.209453	0.235033	0.62887	None
	WP_001026747.1	transcriptional regulator	ECD_00438	147.5	178.8	0.82	-0.277632	0.158868	0.798964	None
	WP_001339045.1	DNA-binding response regulator	ECD_01884	165.7	177.2	0.94	-0.096805	0.395465	0.402892	None
	WP_000601847.1	glutamine amidotransferase	ECD_03211	160.9	156.6	1.03	0.0390801	0.380274	0.419903	None
	WP_000168747.1	hypothetical protein	ECD_01812	78.8	74.5	1.06	0.0809552	0.313631	0.503582	None
	WP_000213361.1	Bcr/CflA family drug resistance efflux transporter	ECD_02112	161.8	198	0.82	-0.291289	0.145813	0.836202	None
	WP_000268232.1	flap endonuclease Xni	ECD_02643	152.7	126.7	1.21	0.269284	0.0970026	1.01322	None
	WP_012767729.1	N-acetyltransferase	ECD_01405	202.7	199.3	1.02	0.0244044	0.404627	0.392945	None
	WP_001207634.1	DUF3811 domain-containing protein	ECD_03895	151.6	122.8	1.23	0.303959	0.0737306	1.13235	None
	WP_000217220.1	4-alpha-L-fucosyltransferase	ECD_03671	9.2	10.6	0.87	-0.204358	0.241437	0.617197	None
	WP_001264935.1	TMAO reductase system periplasmic protein TorT	ECD_00997	115.4	147.3	0.78	-0.352114	0.0965499	1.01525	None
	WP_000331745.1	2-hydroxyglutaryl-CoA dehydratase activator	ECD_04203	148.9	149.3	1	-0.00387041	0.452522	0.344361	None
	WP_001177644.1	transcriptional regulator	ECD_04045	171.4	167.5	1.02	0.033206	0.389971	0.408968	None
	WP_001237796.1	lactoylglutathione lyase	ECD_01621	182.8	181.5	1.01	0.0102965	0.428393	0.368158	None
	WP_001295619.1	glutamyl-tRNA reductase	ECD_01185	127.1	152.9	0.83	-0.266624	0.16993	0.769729	None
	WP_001300763.1	gamma-glutamylputrescine synthetase PuuA	ECD_01274	210.1	211.7	0.99	-0.0109451	0.464643	0.33288	None
	WP_001515101.1	adenosylmethionine--8-amino-7-oxononanoate transaminase	ECD_00741	180.6	170.1	1.06	0.0864148	0.30532	0.515245	None
	WP_001195240.1	glutaredoxin	ECD_00854	176.9	189.3	0.93	-0.0977404	0.394003	0.404501	None
	WP_000443948.1	ATPase AAA	ECD_04212	188.8	178.8	1.06	0.078512	0.317381	0.498419	None
	WP_000332308.1	helix-turn-helix-type transcriptional regulator	ECD_01137	167.4	165.1	1.01	0.0199594	0.412081	0.385017	None
	WP_001300427.1	methylated-DNA--[protein]-cysteine S-methyltransferase	ECD_00406	119.2	141	0.85	-0.242311	0.196069	0.707591	None
	WP_001136925.1	hypothetical protein	ECD_02589	94.2	86.6	1.09	0.12136	0.254607	0.594129	None
	WP_001032936.1	transcriptional regulator	ECD_01619	225.4	163.4	1.38	0.46408	0.0161779	1.79108	None
	WP_001250117.1	ferrochelatase	ECD_00426	206.6	146.4	1.41	0.496925	0.01125	1.94885	None
	WP_000990177.1	PKHD-type hydroxylase	ECD_00771	162.7	168.3	0.97	-0.0488209	0.471967	0.326088	None
	WP_001092461.1	ribosomal-protein-alanine N-acetyltransferase RimI	ECD_04248	148.9	158.7	0.94	-0.0919584	0.403062	0.394629	None
	WP_000070131.1	inner membrane transport permease YbhS	ECD_00760	197.5	233.6	0.85	-0.242188	0.196207	0.707285	None
	WP_001236051.1	glutathione ABC transporter permease	ECD_00799	181	174.2	1.04	0.0552451	0.353992	0.451006	None
	WP_001188664.1	DNA-binding response regulator	ECD_04274	56.5	55.2	1.02	0.0335826	0.389347	0.409663	None
	WP_001338897.1	inner membrane protein YpjD	ECD_02500	215.6	178.7	1.21	0.270818	0.0958705	1.01831	None
	WP_000102319.1	low affinity potassium transport system protein kup	ECD_03631	24.9	25.6	0.97	-0.0399981	0.486235	0.313154	None
	WP_000945005.1	methylated-DNA--protein-cysteine methyltransferase	ECD_01312	140.5	164.7	0.85	-0.22927	0.211042	0.675632	None
	WP_000737226.1	outer membrane protein W	ECD_01230	145.2	209.6	0.69	-0.529597	0.0215929	1.66569	None
	WP_000186439.1	two-component sensor histidine kinase BarA	ECD_02631	33.4	39	0.86	-0.223626	0.217725	0.662092	None
	WP_000285773.1	ACP synthase	ECD_03324	145.6	173.7	0.84	-0.254587	0.182579	0.738549	None
	WP_000569958.1	histidine ABC transporter permease	ECD_02232	139	175.5	0.79	-0.336386	0.107929	0.966864	None
	WP_000222172.1	membrane protein	ECD_01695	71.1	62.2	1.14	0.192935	0.166239	0.779267	None
	WP_001321287.1	YnfC family lipoprotein	ECD_01554	172.7	150.1	1.15	0.202344	0.156304	0.80603	None
	WP_012602912.1	homoprotocatechuate degradation operon regulator, HpaR	ECD_04231	157.4	144	1.09	0.128367	0.244997	0.610838	None
	WP_001281927.1	undecaprenyl-diphosphatase	ECD_02927	148.9	141.5	1.05	0.0735417	0.325068	0.488025	None
	WP_001300971.1	hypothetical protein	ECD_01969	3.7	3.8	0.97	-0.0384741	0.488701	0.310957	None
	WP_001264861.1	tRNA dihydrouridine(16) synthase DusC	ECD_02069	158.1	172.3	0.92	-0.124085	0.353517	0.451589	None
	WP_001296714.1	zinc resistance-associated protein	ECD_03879	87.9	87.4	1.01	0.00822989	0.431898	0.364619	None
	WP_001300558.1	ABC transporter ATPase	ECD_01725	169.5	182.7	0.93	-0.108191	0.377777	0.422764	None
	WP_001244342.1	aliphatic sulfonate ABC transporter substrate-binding protein	ECD_00940	48.2	60.8	0.79	-0.335038	0.108947	0.962785	None
	WP_001296778.1	hypothetical protein	ECD_01383	57.5	68	0.85	-0.241973	0.196449	0.70675	None
	WP_000606406.1	phosphotransferase enzyme IIA component	ECD_04167	187	143.9	1.3	0.377972	0.0385173	1.41434	None
	WP_001001691.1	arginine ABC transporter permease ArtQ	ECD_00867	130.7	148.3	0.88	-0.182259	0.270274	0.568195	None
	WP_000564726.1	tRNA 5-methoxyuridine(34)/uridine 5-oxyacetic acid(34) synthase CmoB	ECD_01842	73.4	73.9	0.99	-0.0097943	0.462669	0.33473	None
	WP_001034589.1	hypothetical protein	ECD_00830	134.4	137	0.98	-0.0276428	0.493362	0.306834	None
	WP_001318460.1	aldehyde reductase Ahr	ECD_04135	185.6	183.6	1.01	0.0156307	0.419371	0.377401	None
	WP_001013779.1	transcriptional regulator	ECD_02455	161.5	163.7	0.99	-0.0195202	0.479378	0.319322	None
	WP_000156811.1	transcriptional regulator	ECD_02520	35.7	31.7	1.13	0.171441	0.190428	0.720269	None
	WP_000239183.1	copper homeostasis/adhesion lipoprotein NlpE	ECD_00191	55.7	50.5	1.1	0.141394	0.227661	0.642711	None
	WP_001055874.1	flavodoxin-2	ECD_02727	175.8	146.7	1.2	0.261066	0.103234	0.986178	None
	WP_001319823.1	cobalamin-binding protein	ECD_00157	133.5	144.1	0.93	-0.110231	0.374635	0.426392	None
	WP_001153615.1	protein SlyX	ECD_03199	54	57.2	0.94	-0.0830557	0.41711	0.37975	None
	WP_000186074.1	DNA-binding response regulator	ECD_00651	126.4	102.8	1.23	0.298156	0.0772958	1.11184	None
	WP_000211500.1	L-rhamnose isomerase	ECD_03789	180.7	168.4	1.07	0.101704	0.282583	0.548853	None
	WP_000896738.1	thermosensitive gluconokinase	ECD_04134	148.1	154.1	0.96	-0.0572952	0.458297	0.338853	None
	WP_000254633.1	lipoprotein BsmA	ECD_04056	180.1	166.2	1.08	0.115878	0.262262	0.581265	None
	WP_001255628.1	o-succinylbenzoate synthase	ECD_02188	134	134.3	1	-0.0032263	0.45142	0.345419	None
	WP_000384306.1	hypothetical protein	ECD_00118	186.4	159.9	1.17	0.221232	0.137565	0.861493	None
	WP_001024876.1	transporter	ECD_00852	144.3	152.9	0.94	-0.0835171	0.416379	0.380511	None
	WP_000043781.1	diguanylate cyclase	ECD_01973	34.1	50.9	0.67	-0.577894	0.0132789	1.87684	None
	WP_001295568.1	PulS family protein	ECD_00121	154.9	178.8	0.87	-0.20701	0.238093	0.623253	None
	WP_001186371.1	aldo/keto reductase	ECD_01750	195.8	157.4	1.24	0.314945	0.0673272	1.17181	None
	WP_000190670.1	hypothetical protein	ECD_03596	152.2	159.8	0.95	-0.070299	0.437421	0.3591	None
	WP_000490430.1	Zn-dependent exopeptidase M28	ECD_02603	166.6	201.7	0.83	-0.275823	0.160653	0.794112	None
	WP_000655986.1	hypothetical protein	ECD_03807	120.1	153.6	0.78	-0.354942	0.0946011	1.0241	None
	WP_000999851.1	hypothetical protein	ECD_03517	265.1	334	0.79	-0.333311	0.110261	0.957576	None
[truncated: 231 more rows]

## Sheet: fadRH- vs. Control
	Protein	Description	Gene	fadRH-	Control	fadRH- vs. Control fold change	fadRH- vs. Control log2 fold change	fadRH- vs. Control significance A	fadRH- vs. Control -log10 significance A	fadRH- vs. Control up.down
	WP_000845101.1	asparagine synthetase A	ECD_03628	110.8	195.1	0.57	-0.816256	0.000481336	3.31755	down
	WP_000648420.1	murein lipoprotein	ECD_01646	61	122.3	0.5	-1.00354	2.17956e-05	4.66163	down
	WP_001295306.1	peptidoglycan-associated lipoprotein	ECD_00701	57.6	119.2	0.48	-1.04924	9.36772e-06	5.02837	down
	WP_001295296.1	outer membrane protein X	ECD_00781	92.7	173.8	0.53	-0.906787	0.000116013	3.93549	down
	WP_001235264.1	succinate dehydrogenase iron-sulfur subunit	ECD_00684	136.2	225.5	0.6	-0.727401	0.00170497	2.76828	down
	WP_000712658.1	TIGR00156 family protein	ECD_02896	105.6	172	0.61	-0.703799	0.00233436	2.63183	down
	WP_000568519.1	Holliday junction branch migration DNA helicase RuvB	ECD_01831	96.4	163	0.59	-0.757767	0.00112291	2.94966	down
	WP_001295364.1	ECF RNA polymerase sigma-E factor	ECD_02467	138	243	0.57	-0.816288	0.000481105	3.31776	down
	WP_000949265.1	phosphatidylserine synthase	ECD_02479	144.7	235.9	0.61	-0.70511	0.0022945	2.63931	down
	WP_001291268.1	chromate reductase	ECD_03597	64.4	109.3	0.59	-0.763161	0.00104098	2.98256	down
	WP_000243741.1	RNase adaptor protein RapZ	ECD_03070	118.6	197.1	0.6	-0.732824	0.00158419	2.80019	down
	WP_000846243.1	hypothetical protein	ECD_02027	145.2	287.5	0.51	-0.985521	3.0116e-05	4.5212	down
	WP_001033695.1	lipoprotein-releasing system ATP-binding protein LolD	ECD_01113	153.7	231.9	0.66	-0.593386	0.00900392	2.04557	down
	WP_001263933.1	NAD(P)H-dependent FMN reductase	ECD_00941	72.9	110.7	0.66	-0.602665	0.00809917	2.09156	down
	WP_000194943.1	microcin C ABC transporter ATP-binding protein YejF	ECD_02110	150.9	247.5	0.61	-0.713836	0.00204467	2.68938	down
	WP_000094031.1	tRNA (N6-threonylcarbamoyladenosine(37)-N6)-methyltransferase TrmO	ECD_00194	43	67.4	0.64	-0.648412	0.00470903	2.32707	down
	WP_000806638.1	tyrosine recombinase XerD	ECD_02726	15.5	26.6	0.58	-0.779158	0.000829149	3.08137	down
	WP_000228346.1	D-serine/D-alanine/glycine transporter	ECD_04080	78.7	135.2	0.58	-0.78066	0.000811455	3.09074	down
	WP_000003377.1	protein-export protein SecB	ECD_03467	111.7	238.3	0.47	-1.09315	4.02595e-06	5.39513	down
	WP_000450121.1	DeoR family transcriptional regulator	ECD_00807	85.1	146.3	0.58	-0.781699	0.000799414	3.09723	down
	WP_000462905.1	Fis family transcriptional regulator	ECD_03119	142.9	243.6	0.59	-0.769508	0.000951599	3.02155	down
	WP_000044837.1	dethiobiotin synthase	ECD_00745	57.8	88.4	0.65	-0.612977	0.00718829	2.14337	down
	WP_000323556.1	universal stress protein D	ECD_03808	151.1	239	0.63	-0.661507	0.00400705	2.39718	down
	WP_001215861.1	quorum-sensing regulator protein G	ECD_02447	124.6	259.1	0.48	-1.0562	8.21158e-06	5.08557	down
	WP_000183364.1	lipid A biosynthesis lauroyltransferase	ECD_01050	132.5	199.8	0.66	-0.592564	0.00908813	2.04153	down
	WP_000207003.1	hypothetical protein	ECD_02637	129.5	228.4	0.57	-0.818611	0.000464648	3.33288	down
	WP_000018695.1	ribosomal RNA large subunit methyltransferase G	ECD_02953	150.1	321.9	0.47	-1.10069	3.47111e-06	5.45953	down
	WP_000125282.1	acetoacetate metabolism regulatory protein AtoC	ECD_02147	101.3	167.8	0.6	-0.728109	0.00168875	2.77244	down
	WP_000617544.1	50S ribosomal protein L23	ECD_03169	85.9	131.9	0.65	-0.618715	0.00672165	2.17252	down
	WP_001276425.1	protein AroM	ECD_00337	62.9	562.7	0.11	-3.16123	8.85377e-40	39.0529	down
	WP_000118797.1	8-amino-7-oxononanoate synthase	ECD_00743	139.7	228.6	0.61	-0.710493	0.0021373	2.67013	down
	WP_000136192.1	hypothetical protein	ECD_00409	171.9	305.5	0.56	-0.829603	0.000393604	3.40494	down
	WP_000179213.1	transposase	ECD_04288	96.2	315.9	0.3	-1.71536	7.40546e-13	12.1304	down
	WP_000705001.1	D-galactonate dehydratase 2	ECD_03575	70.6	148.9	0.47	-1.0766	5.5558e-06	5.25525	down
	WP_000285607.1	heavy metal-responsive transcriptional regulator	ECD_03143	128.4	195.5	0.66	-0.606523	0.00774708	2.11086	down
	WP_001191419.1	isochorismate synthase MenF	ECD_02192	131.7	268.9	0.49	-1.02981	1.34715e-05	4.87058	down
	WP_000559764.1	hypothetical protein	ECD_02250	86.8	132.1	0.66	-0.605864	0.00780631	2.10755	down
	WP_000806442.1	transcriptional regulator	ECD_00434	123	203.9	0.6	-0.729203	0.00166392	2.77887	down
	WP_001320117.1	transcriptional regulator	ECD_02564	124.1	244.8	0.51	-0.9801	3.31562e-05	4.47943	down
	WP_001120141.1	tautomerase PptA	ECD_01419	134.3	221.8	0.61	-0.7238	0.00178974	2.74721	down
	WP_001094484.1	L-aspartate oxidase	ECD_02468	5.8	10	0.58	-0.785875	0.00075266	3.1234	down
	WP_001319943.1	D-alanyl-D-alanine endopeptidase	ECD_02064	66.2	108.8	0.61	-0.716775	0.00196623	2.70637	down
	WP_000123737.1	ATP-dependent RNA helicase	ECD_01320	48	97.6	0.49	-1.02385	1.50427e-05	4.82267	down
	WP_001195819.1	phosphohistidine phosphatase	ECD_02264	118.5	200.1	0.59	-0.755834	0.00115368	2.93792	down
	WP_001329055.1	diguanylate cyclase	ECD_01763	137.6	240.6	0.57	-0.806156	0.000559405	3.25227	down
	WP_000274624.1	AraC family transcriptional regulator	ECD_03839	128.8	271.8	0.47	-1.07741	5.46957e-06	5.26205	down
	WP_000843414.1	MarR family transcriptional regulator	ECD_01489	159.5	270.5	0.59	-0.762072	0.00105706	2.9759	down
	WP_000216791.1	phosphocarrier protein NPr	ECD_03071	75	475.4	0.16	-2.66418	9.80186e-29	28.0087	down
	WP_000578061.1	ATP-dependent helicase	ECD_02114	143.5	220.8	0.65	-0.621689	0.00649041	2.18773	down
	WP_000699242.1	ADP-heptose--LPS heptosyltransferase	ECD_03477	109	356	0.31	-1.70755	9.37641e-13	12.028	down
	WP_000901106.1	VOC family protein	ECD_00185	134	228.4	0.59	-0.76933	0.000954014	3.02045	down
	WP_000918073.1	nitrate/nitrite two-component system sensor histidine kinase NarX	ECD_01200	102.6	204	0.5	-0.991538	2.70503e-05	4.56783	down
	WP_000599802.1	OLD family ATP-dependent endonuclease; DUF2813 family protein	ECD_00881	98.7	295.3	0.33	-1.58106	3.69875e-11	10.4319	down
	WP_000907792.1	sn-glycerol-3-phosphate import ATP-binding protein UgpC	ECD_03299	162.7	304.1	0.54	-0.902332	0.000124826	3.9037	down
	WP_000953449.1	TonB-dependent siderophore receptor	ECD_01098	144.6	246.3	0.59	-0.768349	0.000967375	3.01441	down
	WP_000723724.1	oxidoreductase	ECD_01740	146.3	308.7	0.47	-1.07728	5.48409e-06	5.2609	down
	WP_000737226.1	outer membrane protein W	ECD_01230	139.6	209.6	0.67	-0.58634	0.00974892	2.01104	down
	WP_000928723.1	rhomboid family intramembrane serine protease GlpG	ECD_03275	103.2	276	0.37	-1.41923	2.72391e-09	8.56481	down
	WP_000702542.1	nitrate reductase subunit beta	ECD_01425	163.4	255.2	0.64	-0.64322	0.00501641	2.29961	down
	WP_001295597.1	nucleoside recognition pore and gate family inner membrane transporter	ECD_04199	127.4	212.8	0.6	-0.740133	0.00143373	2.84353	down
	WP_001174961.1	multidrug resistance protein MdtK	ECD_01634	107.7	282.9	0.38	-1.39327	5.20468e-09	8.28361	down
	WP_000577625.1	2-succinylbenzoate-CoA ligase	ECD_02187	156.9	332.5	0.47	-1.08351	4.85976e-06	5.31339	down
	WP_000999851.1	hypothetical protein	ECD_03517	200.9	334	0.6	-0.733371	0.00157246	2.80342	down
	WP_001295585.1	phage shock protein D	ECD_01284	144.2	293.1	0.49	-1.02332	1.51889e-05	4.81847	down
	WP_000489227.1	colicin I receptor	ECD_02084	111.9	293.3	0.38	-1.39017	5.61982e-09	8.25028	down
	WP_000803797.1	branched-chain amino acid ABC transporter permease	ECD_03305	137.1	231.8	0.59	-0.757652	0.00112472	2.94896	down
	WP_001301332.1	formate hydrogenlyase transcriptional activator	ECD_02581	134.6	345.5	0.39	-1.36001	1.17359e-08	7.93048	down
	WP_000983609.1	protein phosphatase CheZ	ECD_01852	140.1	216.7	0.65	-0.629242	0.00593465	2.2266	down
	WP_000690820.1	glycosyl transferase	ECD_01940	107.5	270.7	0.4	-1.33236	2.27371e-08	7.64326	down
	WP_001102108.1	cysteine-rich LutA family protein; electron transport chain YkgEFG component	ECD_00262	132.6	220.1	0.6	-0.731078	0.00162219	2.7899	down
	WP_001278994.1	aldolase	ECD_02588	151.8	234.5	0.65	-0.627416	0.006065	2.21717	down
	WP_000006899.1	cyclic amidohydrolase	ECD_00462	117.4	260.9	0.45	-1.15206	1.23154e-06	5.90955	down
	WP_001158929.1	iron(3+)-hydroxamate import ATP-binding protein FhuC	ECD_00150	137.2	210.7	0.65	-0.61891	0.00670625	2.17352	down
	WP_000156255.1	hypothetical protein	ECD_01790	122.2	192.6	0.63	-0.656363	0.00427076	2.3695	down
	WP_001190363.1	NAD(P)H-dependent oxidoreductase	ECD_00905	120.8	267.1	0.45	-1.14476	1.43094e-06	5.84438	down
	WP_000010749.1	NorR family transcriptional regulator	ECD_02559	27.1	549	0.05	-4.34044	1.64951e-73	72.7826	down
	WP_000254839.1	sulfate transporter CysZ	ECD_02313	52.8	163.6	0.32	-1.63156	8.8149e-12	11.0548	down
	WP_000998695.1	gluconate 5-dehydrogenase	ECD_04132	142	216.7	0.66	-0.609808	0.00745805	2.12737	down
	WP_000331456.1	iron-sulfur cluster repair protein YtfE	ECD_04081	0.8	1.6	0.5	-1	2.32362e-05	4.63384	down
	WP_000075744.1	cell division protein FtsQ	ECD_00094	146.5	355.9	0.41	-1.28057	7.57531e-08	7.1206	down
	WP_001301219.1	transcriptional regulator	ECD_01016	16.9	28.5	0.59	-0.753939	0.0011846	2.92643	down
	WP_000458418.1	sulfate/thiosulfate transporter subunit	ECD_02324	162.4	269.7	0.6	-0.731804	0.00160629	2.79418	down
	WP_001212985.1	hydrogenase isoenzymes formation protein HypD	ECD_02579	118.9	288	0.41	-1.27632	8.34489e-08	7.07858	down
	WP_000106627.1	hypothetical protein	ECD_02220	107.5	181.3	0.59	-0.754042	0.00118289	2.92706	down
	WP_001295206.1	N-acetyltransferase	ECD_03292	146.9	221.6	0.66	-0.593123	0.00903072	2.04428	down
	WP_001291435.1	hemolysin expression-modulating protein Hha	ECD_00411	120.5	188.3	0.64	-0.644	0.00496915	2.30372	down
	WP_000718889.1	NADH-dependent gamma-hydroxybutyrate dehydrogenase	ECD_03767	138.8	307.6	0.45	-1.14805	1.33762e-06	5.87367	down
	WP_000560266.1	transcriptional regulator	ECD_02951	122.7	275.4	0.45	-1.16639	9.15092e-07	6.03854	down
	WP_001110490.1	protein PhnO	ECD_03965	110.9	203.7	0.54	-0.877187	0.000187527	3.72694	down
	WP_000156701.1	NADH-quinone oxidoreductase subunit N	ECD_02201	114.2	220.8	0.52	-0.951178	5.49322e-05	4.26017	down
	WP_001300397.1	ribosome maturation factor	ECD_03037	147.2	224.3	0.66	-0.607652	0.00764669	2.11653	down
	WP_012767769.1	integrase, partial	ECD_03536	103	193.2	0.53	-0.907451	0.000114751	3.94024	down
	WP_077249081.1	2,4-dihydroxyhept-2-ene-1,7-dioic acid aldolase	ECD_04225	104.8	213.1	0.49	-1.02389	1.50302e-05	4.82304	down
	WP_001219614.1	two-component sensor histidine kinase	ECD_04275	90.2	367.8	0.25	-2.02772	2.47754e-17	16.606	down
	WP_000287458.1	poly-beta-1,6 N-acetyl-D-glucosamine export porin PgaA	ECD_01026	189.9	290.2	0.65	-0.611808	0.00728681	2.13746	down
	WP_000880909.1	DNA repair protein RecN	ECD_02504	102.9	260.3	0.4	-1.33893	1.94518e-08	7.71104	down
	WP_000256436.1	MFS transporter	ECD_02689	141.7	261.7	0.54	-0.885074	0.000165238	3.78189	down
	WP_000246527.1	ribonucleotide-diphosphate reductase subunit alpha	ECD_02531	143.3	444.2	0.32	-1.63217	8.66172e-12	11.0624	down
	WP_001297298.1	arylesterase	ECD_00445	124.2	80.6	1.54	0.623813	0.000488598	3.31105	up
	WP_000857856.1	isocitrate lyase	ECD_03887	218.7	104	2.1	1.07237	1.35697e-08	7.86743	up
	WP_000224879.1	purine-nucleoside phosphorylase	ECD_04260	188.5	115.1	1.64	0.711677	9.19804e-05	4.0363	up
	WP_000965952.1	multifunctional fatty acid oxidation complex subunit alpha	ECD_03737	269.7	118	2.29	1.19257	3.52227e-10	9.45318	up
	WP_000646033.1	osmotically-inducible protein OsmY	ECD_03017	108.2	71.2	1.52	0.603751	0.000697113	3.1567	up
	WP_000426175.1	multifunctional fatty acid oxidation complex subunit alpha	ECD_02265	130.3	76.1	1.71	0.775869	2.41418e-05	4.61723	up
	WP_000438708.1	acetyl-CoA C-acyltransferase FadA	ECD_03736	49.1	26.8	1.83	0.87349	2.6061e-06	5.58401	up
	WP_000121433.1	NADPH-dependent 2,4-dienoyl-CoA reductase	ECD_02950	202.6	89.4	2.27	1.18029	5.19978e-10	9.28401	up
	WP_001295701.1	long-chain fatty acid transporter	ECD_02268	278.6	129.7	2.15	1.10302	5.53381e-09	8.25698	up
	WP_001295196.1	peptide-methionine (S)-S-oxide reductase	ECD_04090	37.7	24	1.57	0.65153	0.000294338	3.53115	up
	WP_000020880.1	anti-sigma-28 factor FlgM	ECD_01067	168.4	89.3	1.89	0.91516	9.38708e-07	6.02747	up
	WP_001326641.1	maltose operon protein MalM	ECD_03909	143.5	84.4	1.7	0.765736	3.00158e-05	4.52265	up
	WP_000973107.1	acyl-CoA dehydrogenase	ECD_00216	101.1	46.3	2.18	1.1267	2.72325e-09	8.56491	up
	WP_000075876.1	acyl-CoA thioesterase II	ECD_00404	310.1	123.7	2.51	1.32589	4.03282e-12	11.3944	up
	WP_000175286.1	hypothetical protein	ECD_04087	225.2	143.3	1.57	0.652168	0.000290861	3.53631	up
	WP_000273290.1	fructose-1-phosphate/6-phosphogluconate phosphatase	ECD_02545	80.8	49.5	1.63	0.706927	0.000101149	3.99504	up
	WP_001295499.1	hypothetical protein	ECD_01807	158.2	88.8	1.78	0.833118	6.73044e-06	5.17196	up
	WP_000531952.1	acetyl-CoA C-acyltransferase FadI	ECD_02266	137.6	53.4	2.58	1.36557	9.78767e-13	12.0093	up
	WP_001301008.1	ATP-dependent helicase	ECD_01623	133.3	67.2	1.98	0.988144	1.41653e-07	6.84877	up
	WP_001300944.1	aldehyde dehydrogenase	ECD_03443	256.9	125.3	2.05	1.03582	3.83663e-08	7.41605	up
	WP_001194534.1	long-chain acyl-CoA thioesterase FadM	ECD_00395	161.1	54.8	2.94	1.55571	6.41079e-16	15.1931	up
	WP_000083217.1	MurR/RpiR family transcriptional regulator	ECD_03961	277.4	159.6	1.74	0.797507	1.50373e-05	4.82283	up
	WP_000144539.1	cysteine desulfurase	ECD_01649	198.5	130.9	1.52	0.600674	0.000735549	3.13339	up
	WP_000987944.1	6-carboxytetrahydropterin synthase QueD	ECD_02610	113	72.5	1.56	0.64027	0.000362434	3.44077	up
	WP_001296937.1	superoxide dismutase [Cu-Zn] SodC2	ECD_01616	243.8	149.2	1.63	0.708451	9.81182e-05	4.00825	up
	WP_000959109.1	hydrolase YbeM	ECD_00595	215.5	143.2	1.5	0.589656	0.00088973	3.05074	up
	WP_001286597.1	trans-aconitate 2-methyltransferase	ECD_01476	249	124.3	2	1.00232	9.66276e-08	7.0149	up
	WP_001013779.1	transcriptional regulator	ECD_02455	378	163.7	2.31	1.20733	2.19442e-10	9.65868	up
	WP_001124894.1	sugar ABC transporter substrate-binding protein	ECD_02440	235.5	131.2	1.79	0.843959	5.23709e-06	5.28091	up
	WP_000943544.1	hydroxypyruvate isomerase	ECD_00458	265.1	136.2	1.95	0.96081	2.92067e-07	6.53452	up
	WP_000999950.1	iron donor protein CyaY	ECD_03682	226.7	142.6	1.59	0.66881	0.000212608	3.67242	up
	WP_012767758.1	hypothetical protein	ECD_02826	45.7	27.5	1.66	0.732763	5.99303e-05	4.22235	up
	WP_000215124.1	2-amino-4-hydroxy-6-hydroxymethyldihydropteridine diphosphokinase	ECD_00141	170.9	112	1.53	0.609654	0.000628528	3.20168	up
	WP_001295190.1	DNA alkylation response protein	ECD_04054	201.7	100	2.02	1.01221	7.37746e-08	7.13209	up
	WP_001319841.1	cyclic diguanylate phosphodiesterase	ECD_00408	265.9	137.8	1.93	0.948308	4.04164e-07	6.39344	up
	WP_000527826.1	D-mannonate oxidoreductase	ECD_01501	530.2	73	7.26	2.86057	1.98627e-48	47.702	up
	WP_001018486.1	sodium:proline symporter	ECD_01018	667.8	47.9	13.94	3.80132	1.81342e-83	82.7415	up
	WP_001235102.1	chaperone protein ClpB	ECD_02482	83.7	80.1	1.04	0.0634254	0.318773	0.496518	None
	WP_000653944.1	DNA-directed RNA polymerase subunit beta	ECD_03864	90.7	90.4	1	0.00477978	0.430383	0.366144	None
	WP_000263098.1	DNA-directed RNA polymerase subunit beta	ECD_03863	104.7	105.4	0.99	-0.00961343	0.459054	0.338136	None
	WP_000140327.1	30S ribosomal protein S1	ECD_00915	77	73.8	1.04	0.0612376	0.322722	0.491171	None
	WP_000729117.1	molecular chaperone GroEL	ECD_04013	99	96.8	1.02	0.0324215	0.376462	0.424279	None
	WP_001307570.1	aconitate hydratase B	ECD_00117	109.5	122	0.9	-0.15595	0.298468	0.525102	None
	WP_000124700.1	elongation factor G	ECD_03191	131.6	119.6	1.1	0.137942	0.198526	0.702183	None
	WP_000190506.1	ATP synthase subunit beta	ECD_03616	127.2	124.3	1.02	0.0332724	0.374834	0.426162	None
	WP_000963518.1	dihydrolipoyllysine-residue acetyltransferase component of pyruvate dehydrogenase complex	ECD_00114	86.2	92.4	0.93	-0.100205	0.38409	0.415567	None
	WP_000047185.1	alanine--tRNA ligase	ECD_02547	103	106.3	0.97	-0.0454973	0.474064	0.324163	None
	WP_000516135.1	molecular chaperone DnaK	ECD_00014	100.7	100.5	1	0.00286818	0.434174	0.362337	None
	WP_001198386.1	trigger factor	ECD_00387	135.3	120.1	1.13	0.171926	0.154275	0.811704	None
	WP_000003829.1	pyruvate dehydrogenase E1 component	ECD_00113	116.6	104.6	1.11	0.156685	0.173247	0.761335	None
	WP_000034402.1	cysteine synthase A	ECD_02314	134.1	137.8	0.97	-0.0392667	0.484487	0.314718	None
	WP_001406033.1	glutamate synthase subunit alpha	ECD_03077	83.8	97.5	0.86	-0.218452	0.214403	0.668769	None
	WP_000031783.1	translation elongation factor EF-Tu 1	ECD_03856	104.2	101.1	1.03	0.0435723	0.355312	0.44939	None
	WP_000177906.1	beta-galactosidase	ECD_00298	81.5	65.3	1.25	0.319717	0.0389048	1.41	None
	WP_000301651.1	bifunctional acetaldehyde-CoA/alcohol dehydrogenase	ECD_01215	91.9	86.6	1.06	0.0856978	0.279797	0.553157	None
	WP_001258678.1	aspartate--tRNA ligase	ECD_01837	124.7	126.2	0.99	-0.0172504	0.474363	0.323889	None
	WP_000102485.1	dihydrolipoyl dehydrogenase	ECD_00115	117.5	116.7	1.01	0.0098562	0.42035	0.376389	None
	WP_001176745.1	ATP synthase subunit alpha	ECD_03618	119.9	104	1.15	0.205248	0.117751	0.929035	None
	WP_012767773.1	transcription termination factor Rho	ECD_03661	103.4	126.6	0.82	-0.292041	0.13562	0.867677	None
	WP_001295554.1	polyribonucleotide nucleotidyltransferase	ECD_03031	107.8	104.6	1.03	0.0434743	0.355496	0.449165	None
	WP_000036723.1	enolase	ECD_02624	123.8	113.5	1.09	0.125319	0.216742	0.664057	None
	WP_001056273.1	D-ribose ABC transporter substrate-binding protein	ECD_03637	159.3	109	1.46	0.547418	0.00179693	2.74547	None
	WP_001260712.1	proline--tRNA ligase	ECD_00193	98.7	102.4	0.96	-0.0530937	0.461382	0.335939	None
	WP_000970117.1	phosphoribosylformylglycinamidine synthase	ECD_02449	93.3	90	1.04	0.0519521	0.339703	0.468901	None
	WP_000136788.1	glycerol kinase	ECD_03811	115.7	94.3	1.23	0.295059	0.0505862	1.29597	None
	WP_000153940.1	5-methyltetrahydropteroyltriglutamate--homocysteine S-methyltransferase	ECD_03708	81.9	87.6	0.93	-0.0970674	0.389132	0.409903	None
	WP_001005579.1	phosphoenolpyruvate carboxylase	ECD_03841	84.6	92.9	0.91	-0.135021	0.329629	0.481974	None
	WP_000827411.1	ribonuclease E	ECD_01080	95.7	108	0.89	-0.17444	0.272109	0.565257	None
	WP_001291772.1	glycine--tRNA ligase subunit beta	ECD_03410	108.6	114.7	0.95	-0.0788413	0.418764	0.378031	None
	WP_001181473.1	2-oxoglutarate dehydrogenase subunit E1	ECD_00685	84	114.7	0.73	-0.449404	0.0391254	1.40754	None
	WP_001240896.1	outer membrane protein assembly factor BamA	ECD_00175	90.3	96.3	0.94	-0.0928098	0.396003	0.402301	None
	WP_000373021.1	glutamate dehydrogenase	ECD_01730	125.8	108.5	1.16	0.213437	0.109799	0.959401	None
	WP_000462776.1	cell division protein FtsZ	ECD_00096	96.4	111.1	0.87	-0.204754	0.231559	0.635338	None
	WP_000511025.1	phage shock protein A	ECD_01281	117.9	122.2	0.96	-0.0516806	0.463739	0.333726	None
	WP_000905789.1	protein translocase subunit SecA	ECD_00099	85.4	91.1	0.94	-0.093215	0.395348	0.403021	None
	WP_012767746.1	NADH-quinone oxidoreductase subunit G, partial	ECD_02208	113.2	127.8	0.89	-0.175014	0.271311	0.566533	None
	WP_000133044.1	translation initiation factor IF-2	ECD_03035	107.6	115.2	0.93	-0.0984626	0.386888	0.412415	None
	WP_001107467.1	ATP-dependent zinc metalloprotease FtsH	ECD_03043	93.2	98.9	0.94	-0.0856406	0.407646	0.389717	None
	WP_000086722.1	phosphate acetyltransferase	ECD_02222	110.7	122.1	0.91	-0.141408	0.31998	0.494877	None
	WP_000444487.1	isocitrate dehydrogenase (NADP(+))	ECD_01134	94.6	112.7	0.84	-0.252575	0.175021	0.75691	None
	WP_001092355.1	DNA-dependent RNA polymerase	ECD_10004	110	120.9	0.91	-0.136311	0.327672	0.484561	None
	WP_001126376.1	carbamoyl phosphate synthase large subunit	ECD_00037	95.7	91.6	1.04	0.0631713	0.319231	0.495895	None
	WP_000111269.1	phosphoglycerate kinase	ECD_02757	84.6	79.2	1.07	0.0951572	0.263972	0.578441	None
	WP_001264697.1	bifunctional aspartate kinase/homoserine dehydrogenase I	ECD_00002	110	120.5	0.91	-0.13153	0.334953	0.475016	None
	WP_000753946.1	periplasmic serine endoprotease DegP	ECD_00160	79.4	75	1.06	0.0822484	0.28568	0.544121	None
	WP_000818114.1	elongation factor Ts	ECD_00168	100	94.6	1.06	0.0800879	0.289394	0.53851	None
	WP_001031057.1	transcription termination protein NusA	ECD_03036	94.3	87.6	1.08	0.106327	0.245893	0.609254	None
	WP_000448135.1	aerobic glycerol-3-phosphate dehydrogenase	ECD_03277	111.1	121.8	0.91	-0.132655	0.333233	0.477252	None
	WP_001290699.1	sulfite reductase subunit beta	ECD_02608	105.9	113.1	0.94	-0.0948963	0.392632	0.406015	None
	WP_000024939.1	ketol-acid reductoisomerase	ECD_03652	138.9	111.5	1.25	0.317003	0.0400719	1.39716	None
	WP_012767778.1	catalase/peroxidase HPI	ECD_03828	93.5	85.1	1.1	0.135807	0.20154	0.695639	None
	WP_001295272.1	malate dehydrogenase	ECD_03096	147.8	115.9	1.28	0.350766	0.0274221	1.5619	None
	WP_001299507.1	IMP dehydrogenase	ECD_02400	74.9	69.5	1.08	0.107953	0.243318	0.613826	None
	WP_000977920.1	phosphoporin PhoE	ECD_00933	107.7	133.1	0.81	-0.305492	0.1237	0.907631	None
	WP_000789986.1	glucose-6-phosphate isomerase	ECD_03897	70.3	60.7	1.16	0.211828	0.11133	0.953388	None
	WP_001048602.1	succinyl-CoA ligase subunit beta	ECD_00687	111	114.7	0.97	-0.0473057	0.471042	0.32694	None
	WP_000750416.1	outer membrane protein A	ECD_00961	83.6	117.8	0.71	-0.494765	0.0255059	1.59336	None
	WP_000133580.1	peptidase B	ECD_02415	110.8	109.3	1.01	0.0196645	0.401117	0.396729	None
	WP_000416403.1	valine--tRNA ligase	ECD_04124	93.7	89.6	1.05	0.0645503	0.316751	0.499282	None
	WP_001297114.1	oligopeptide ABC transporter substrate-binding protein OppA	ECD_01217	108.5	80.3	1.35	0.434223	0.0096171	2.01696	None
	WP_000095995.1	methionine synthase	ECD_03891	100.8	127.5	0.79	-0.339002	0.0972497	1.01211	None
	WP_000623136.1	phosphoenolpyruvate--protein phosphotransferase	ECD_02316	111	94.8	1.17	0.227601	0.0969683	1.01337	None
	WP_000098614.1	transketolase	ECD_02765	87.5	77.7	1.13	0.171368	0.154944	0.809826	None
	WP_001127419.1	dihydroxy-acid dehydratase	ECD_03649	73.4	62	1.18	0.243512	0.0839078	1.0762	None
	WP_000678201.1	molecular chaperone HtpG	ECD_00424	135	121.9	1.11	0.147261	0.18569	0.731212	None
	WP_000334099.1	glutamine--fructose-6-phosphate aminotransferase	ECD_03613	123.3	129.9	0.95	-0.0752286	0.424698	0.37192	None
	WP_001300978.1	methionine--tRNA ligase	ECD_02044	129.2	125.2	1.03	0.0453715	0.351939	0.453533	None
	WP_000081903.1	glycogen phosphorylase	ECD_03269	123.5	111.1	1.11	0.152652	0.178505	0.74835	None
	WP_001298109.1	ribose-phosphate pyrophosphokinase	ECD_01182	62.7	60.9	1.03	0.0420232	0.358225	0.445844	None
	WP_000211907.1	sulfite reductase subunit alpha	ECD_02609	112.9	117.4	0.96	-0.0563869	0.455896	0.341134	None
	WP_000940120.1	30S ribosomal protein S5	ECD_03154	125.9	122.7	1.03	0.037143	0.367457	0.434794	None
	WP_001286879.1	isoleucine--tRNA ligase	ECD_00030	96.3	96.2	1	0.0014989	0.436892	0.359626	None
	WP_000800457.1	chaperone SurA	ECD_00057	59.9	62	0.97	-0.0497122	0.467024	0.330661	None
	WP_000934822.1	protein translocase subunit SecD	ECD_00356	91.1	99.4	0.92	-0.125795	0.343769	0.463734	None
	WP_000462687.1	aspartate aminotransferase	ECD_00932	145.7	143.3	1.02	0.0239623	0.392761	0.405872	None
	WP_000570668.1	translational GTPase TypA	ECD_03756	120.6	127.1	0.95	-0.0757341	0.423867	0.372771	None
	WP_000312488.1	protease modulator HflK	ECD_04041	99.1	102.7	0.96	-0.0514792	0.464075	0.333412	None
	WP_001295403.1	pyruvate kinase I	ECD_01645	103.5	89.1	1.16	0.216133	0.107267	0.969535	None
	WP_000055746.1	acetyl-CoA carboxylase carboxyl transferase subunit alpha	ECD_00183	84	93.5	0.9	-0.154577	0.300471	0.522197	None
	WP_000069410.1	phosphoenolpyruvate synthase	ECD_01671	111.4	119.4	0.93	-0.100054	0.384333	0.415292	None
	WP_001341577.1	NADH-quinone oxidoreductase subunit C/D	ECD_02211	93	105.5	0.88	-0.18194	0.261758	0.5821	None
	WP_000153502.1	aldehyde dehydrogenase	ECD_01748	97	82.6	1.17	0.231843	0.0933484	1.02989	None
	WP_000290224.1	thiosulfate transporter subunit	ECD_02325	113.6	115.5	0.98	-0.02393	0.487785	0.311771	None
	WP_000250006.1	DNA polymerase I	ECD_03749	94.5	84.8	1.11	0.15625	0.173809	0.759928	None
	WP_000969378.1	peptidylprolyl isomerase	ECD_00393	137.5	141.6	0.97	-0.0423896	0.479261	0.319428	None
	WP_001162094.1	DNA-directed RNA polymerase subunit alpha	ECD_03146	103.8	105.7	0.98	-0.0261689	0.492288	0.307781	None
	WP_000387752.1	ribose import ATP-binding protein RbsA	ECD_03635	102.2	109.3	0.94	-0.0968982	0.389404	0.409599	None
	WP_000043460.1	phosphogluconate dehydrogenase (NADP(+)-dependent, decarboxylating)	ECD_01931	110.9	106.4	1.04	0.0597612	0.325399	0.487584	None
	WP_001052219.1	ATP synthase subunit B	ECD_03620	112.7	105	1.07	0.102098	0.252658	0.597466	None
	WP_000099534.1	aconitate hydratase 1	ECD_01253	98.1	92.7	1.06	0.0816838	0.286648	0.542651	None
	WP_000884639.1	acetyl-CoA carboxylase biotin carboxylase subunit	ECD_03114	103.4	108.6	0.95	-0.0707879	0.432016	0.3645	None
	WP_000781063.1	threonine synthase	ECD_00004	90.9	84.2	1.08	0.11046	0.239375	0.620921	None
	WP_000195061.1	glycine dehydrogenase	ECD_02735	138.4	115.1	1.2	0.265956	0.0677923	1.16882	None
	WP_000099823.1	dihydrolipoyllysine-residue succinyltransferase component of 2-oxoglutarate dehydrogenase complex	ECD_00686	111.4	154.1	0.72	-0.468118	0.032921	1.48253	None
	WP_001157886.1	leucine--tRNA ligase	ECD_00611	96.7	94.8	1.02	0.0286288	0.383744	0.415958	None
	WP_000207665.1	argininosuccinate synthase	ECD_03038	84.1	82.2	1.02	0.0329674	0.375417	0.425486	None
	WP_000130189.1	transaldolase	ECD_00008	123.7	113.2	1.09	0.127972	0.212836	0.671955	None
	WP_000100800.1	DNA starvation/stationary phase protection protein	ECD_00779	147.1	116.7	1.26	0.333993	0.0332139	1.47868	None
	WP_000568432.1	isoaspartyl dipeptidase	ECD_04197	109.4	110.7	0.99	-0.0170425	0.473946	0.324271	None
	WP_000057149.1	3-phosphoserine/phosphohydroxythreonine aminotransferase	ECD_00911	100.3	107.4	0.93	-0.0986724	0.38655	0.412794	None
	WP_000551807.1	4-hydroxy-3-methylbut-2-en-1-yl diphosphate synthase (flavodoxin)	ECD_02407	110.3	105.5	1.05	0.0641898	0.317398	0.498395	None
	WP_000860273.1	bifunctional UDP-glucuronic acid oxidase/UDP-4-amino-4-deoxy-L-arabinose formyltransferase	ECD_02181	133.1	147.1	0.9	-0.144287	0.31567	0.500766	None
	WP_000091148.1	pyruvate kinase II	ECD_01825	126.5	108.9	1.16	0.216133	0.107267	0.969535	None
	WP_001187559.1	bifunctional phosphoribosylaminoimidazolecarboxamide formyltransferase/inosine monophosphate cyclohydrolase	ECD_03883	107.8	93.8	1.15	0.200697	0.122343	0.912422	None
	WP_001338652.1	PLP-dependent threonine dehydratase	ECD_03650	79.6	85.6	0.93	-0.104842	0.376674	0.424034	None
	WP_000612953.1	FAD-binding oxidoreductase	ECD_01656	108.5	122.4	0.89	-0.173909	0.272851	0.564074	None
	WP_000672380.1	phenylalanine--tRNA ligase subunit beta	ECD_01682	106.7	101.2	1.05	0.0763509	0.295872	0.528896	None
	WP_001295214.1	oligopeptidase A	ECD_03347	89.9	81.1	1.11	0.148619	0.183863	0.735505	None
	WP_001151604.1	D-3-phosphoglycerate dehydrogenase	ECD_02744	123.3	131.5	0.94	-0.09289	0.395873	0.402444	None
	WP_000816480.1	phosphopentomutase	ECD_04259	123.4	87.5	1.41	0.495987	0.00399584	2.39839	None
	WP_000887629.1	alkyl hydroperoxide reductase subunit F	ECD_00575	131.3	135.4	0.97	-0.0443608	0.475964	0.322426	None
	WP_001092082.1	D-alanyl-D-alanine carboxypeptidase	ECD_00601	114.9	122.4	0.94	-0.0912248	0.39857	0.399496	None
	WP_000046749.1	energy-dependent translational throttle protein EttA	ECD_04267	95.1	92.3	1.03	0.0431147	0.356172	0.44834	None
	WP_001300904.1	arginine decarboxylase	ECD_02768	71.8	70.7	1.02	0.0222736	0.396038	0.402263	None
	WP_001230087.1	argininosuccinate lyase	ECD_03845	153.7	137.6	1.12	0.159637	0.169461	0.770931	None
	WP_001297122.1	DNA topoisomerase 1	ECD_01250	118.4	104	1.14	0.187086	0.136821	0.863848	None
	WP_001096684.1	50S ribosomal protein L1	ECD_03860	98.9	107.6	0.92	-0.121636	0.350216	0.455664	None
	WP_000869178.1	bifunctional heptose 7-phosphate kinase/heptose 1-phosphate adenyltransferase	ECD_02922	84.5	82.2	1.03	0.0398129	0.362396	0.440816	None
	WP_000529945.1	30S ribosomal protein S3	ECD_03165	119	136.2	0.87	-0.194765	0.244537	0.611655	None
	WP_000527955.1	adenylosuccinate synthetase	ECD_04044	65.2	67	0.97	-0.0392891	0.484449	0.314752	None
	WP_000695387.1	maltose-binding periplasmic protein	ECD_03906	109.2	72.8	1.5	0.584963	0.000964026	3.01591	None
	WP_000003071.1	lysine--tRNA ligase	ECD_02722	139.6	146.7	0.95	-0.0715699	0.430726	0.365799	None
	WP_001107167.1	histidine--tRNA ligase	ECD_02406	95.2	106	0.9	-0.155031	0.299809	0.523156	None
	WP_012767721.1	transcription-repair coupling factor	ECD_01110	90.8	93.1	0.98	-0.0360889	0.489807	0.309975	None
	WP_001043339.1	hypothetical protein	ECD_01583	44.8	42	1.07	0.0931094	0.267359	0.572905	None
	WP_001297320.1	outer membrane protein assembly factor BamC	ECD_02369	124	116.1	1.07	0.0949721	0.264278	0.57794	None
	WP_000072067.1	DNA gyrase subunit B	ECD_03582	73.2	78.8	0.93	-0.106352	0.37427	0.426815	None
	WP_000138270.1	GMP synthase (glutamine-hydrolyzing)	ECD_02399	147.5	130.4	1.13	0.177771	0.147378	0.831567	None
	WP_001132469.1	multidrug efflux RND transporter permease subunit	ECD_00413	102.4	101.8	1.01	0.00847815	0.423069	0.373589	None
	WP_000301864.1	50S ribosomal protein L2	ECD_03168	78.4	81.5	0.96	-0.0559464	0.456629	0.340436	None
	WP_000980709.1	transcription accessory protein	ECD_03259	98	100	0.98	-0.0291463	0.498277	0.302529	None
	WP_001295553.1	DEAD/DEAH box family ATP-dependent RNA helicase	ECD_03029	71.4	84.9	0.84	-0.24984	0.177997	0.749587	None
	WP_000729185.1	50S ribosomal protein L24	ECD_03160	59.6	70.7	0.84	-0.246398	0.181788	0.740434	None
	WP_001293341.1	HslU--HslV peptidase ATPase subunit	ECD_03816	106.6	105.7	1.01	0.0122321	0.415672	0.381249	None
	WP_000484965.1	exoribonuclease II	ECD_01263	96.6	96.6	1	0	0.439871	0.356674	None
	WP_000775540.1	succinate dehydrogenase flavoprotein subunit	ECD_00683	100.7	126	0.8	-0.32336	0.109029	0.962459	None
	WP_000246882.1	30S ribosomal protein S2	ECD_00167	100.1	107.4	0.93	-0.101552	0.381932	0.418014	None
	WP_000342648.1	NADP-dependent malic enzyme	ECD_02354	107.4	100.1	1.07	0.101552	0.253539	0.595955	None
	WP_000052796.1	alkyl hydroperoxide reductase subunit C	ECD_00574	108.5	107.9	1.01	0.00800018	0.424013	0.372621	None
	WP_000919159.1	serine hydroxymethyltransferase	ECD_02443	72.8	72.1	1.01	0.0139392	0.412318	0.384768	None
	WP_001290310.1	lysine-sensitive aspartokinase 3	ECD_03896	78.3	100.8	0.78	-0.364411	0.0801489	1.0961	None
	WP_001295271.1	periplasmic pH-dependent serine endoprotease DegQ	ECD_03094	105.8	101.1	1.05	0.0655566	0.314946	0.501764	None
	WP_000506490.1	enoyl-ACP reductase	ECD_01265	102.1	102.5	1	-0.00564104	0.451113	0.345714	None
	WP_000934045.1	ATP-dependent Clp protease ATP-binding subunit ClpA	ECD_00887	134.5	155	0.87	-0.204662	0.231677	0.635118	None
	WP_001301026.1	tyrosine--tRNA ligase	ECD_01607	93.1	100.4	0.93	-0.108906	0.370213	0.431548	None
	WP_001301404.1	glutamate/aspartate ABC transporter substrate-binding protein	ECD_00623	60.4	61.4	0.98	-0.0236901	0.487303	0.312201	None
	WP_001213837.1	glycine C-acetyltransferase	ECD_03475	74	61.9	1.2	0.257586	0.0734974	1.13373	None
	WP_000556295.1	phosphoethanolamine transferase CptA	ECD_03840	125.2	138.8	0.9	-0.148773	0.309003	0.510037	None
	WP_001196062.1	50S ribosomal protein L9	ECD_04070	110.8	113.9	0.97	-0.0398099	0.483577	0.315534	None
	WP_001281254.1	DNA gyrase subunit A	ECD_02157	111.5	131.7	0.85	-0.240212	0.188727	0.724166	None
	WP_001186650.1	2,3,4,5-tetrahydropyridine-2,6-dicarboxylate N-succinyltransferase	ECD_00164	118.2	112.3	1.05	0.0738721	0.300205	0.522582	None
	WP_001295305.1	2,3-bisphosphoglycerate-dependent phosphoglycerate mutase	ECD_00708	107.9	106.5	1.01	0.0188414	0.402722	0.394994	None
	WP_000193841.1	aminopeptidase N	ECD_00936	126	116.3	1.08	0.115573	0.231445	0.635552	None
	WP_000301720.1	glucose-6-phosphate dehydrogenase	ECD_01823	133.1	109.3	1.22	0.284217	0.0565374	1.24766	None
	WP_001228987.1	ATP-independent periplasmic protein-refolding chaperone	ECD_01712	87.8	82.7	1.06	0.0863336	0.278719	0.554833	None
	WP_001293003.1	cytosol nonspecific dipeptidase	ECD_00232	62	61.8	1	0.00466138	0.430618	0.365908	None
	WP_000587764.1	ADP-L-glycero-D-mannoheptose-6-epimerase	ECD_03476	120.7	121	1	-0.00358137	0.447004	0.349689	None
	WP_000091945.1	50S ribosomal protein L6	ECD_03156	97.5	123.8	0.79	-0.344537	0.0933132	1.03006	None
	WP_000117881.1	asparagine--tRNA ligase	ECD_00934	127	128.4	0.99	-0.0158167	0.471486	0.326532	None
	WP_001700733.1	translation initiation factor IF-3	ECD_01687	107.5	119.5	0.9	-0.152674	0.303257	0.518189	None
	WP_000973663.1	maltoporin	ECD_03908	127.8	98.6	1.3	0.374228	0.0207538	1.6829	None
	WP_000135058.1	DNA-directed RNA polymerase subunit omega	ECD_03506	141.6	159.2	0.89	-0.169019	0.279717	0.553282	None
	WP_000357744.1	excinuclease ABC subunit A	ECD_03930	108.1	116.5	0.93	-0.107963	0.371709	0.429797	None
	WP_000874224.1	methionine ABC transporter substrate-binding protein MetQ	ECD_00196	144.8	158.9	0.91	-0.134058	0.331095	0.480047	None
	WP_001222883.1	periplasmic dipeptide transporter	ECD_03395	132.8	117.2	1.13	0.180283	0.144479	0.840195	None
	WP_001194647.1	anthranilate synthase component I	ECD_01238	101.5	102.2	0.99	-0.00991547	0.459658	0.337565	None
	WP_000234823.1	fatty acid metabolism transcriptional regulator FadR	ECD_01162	46.5	49.5	0.94	-0.0901978	0.400235	0.397685	None
	WP_000838261.1	FKBP-type peptidyl-prolyl cis-trans isomerase	ECD_03198	134.8	138.8	0.97	-0.0421871	0.4796	0.319121	None
	WP_000115936.1	aldehyde dehydrogenase	ECD_01370	120.4	110.4	1.09	0.125095	0.217073	0.663393	None
	WP_001025322.1	arginine--tRNA ligase	ECD_01847	118.8	114.6	1.04	0.0519278	0.339748	0.468844	None
	WP_000884361.1	cytochrome bd-I ubiquinol oxidase subunit 1	ECD_00692	89.4	80.7	1.11	0.147706	0.18509	0.732617	None
	WP_001343212.1	glucan biosynthesis protein G	ECD_01045	96.3	84.8	1.14	0.183472	0.140854	0.851231	None
	WP_000695655.1	glutamate--tRNA ligase	ECD_02306	74	74.4	0.99	-0.00777735	0.455382	0.341625	None
	WP_000045290.1	glutamate-1-semialdehyde 2,1-aminomutase	ECD_00153	43.9	41.8	1.05	0.070718	0.30576	0.51462	None
	WP_001320171.1	phosphoglucomutase	ECD_00645	91.9	90.5	1.02	0.0221471	0.396284	0.401993	None
	WP_001096200.1	50S ribosomal protein L5	ECD_03159	91.7	96.2	0.95	-0.0691152	0.434779	0.361732	None
	WP_000486988.1	aromatic amino acid aminotransferase	ECD_03926	122.2	120.8	1.01	0.0166238	0.407056	0.390346	None
	WP_000853869.1	tagatose-bisphosphate aldolase	ECD_02021	127.7	115.8	1.1	0.141123	0.194085	0.712008	None
	WP_000018596.1	phenylalanine--tRNA ligase subunit alpha	ECD_01683	97.4	90.8	1.07	0.101229	0.25406	0.595063	None
	WP_000572670.1	chromosome partition protein MukB	ECD_00928	90.5	109.1	0.83	-0.269661	0.157148	0.80369	None
	WP_000913396.1	rod shape-determining protein	ECD_03110	64.5	80.8	0.8	-0.325056	0.107704	0.967768	None
	WP_001295439.1	NADH dehydrogenase	ECD_01105	112.8	102.7	1.1	0.135331	0.202216	0.694184	None
	WP_001300708.1	D-alanyl-D-alanine carboxypeptidase	ECD_00806	112.9	93.7	1.2	0.268925	0.0658533	1.18142	None
	WP_000621336.1	hypothetical protein	ECD_03501	113.9	107.3	1.06	0.0861177	0.279085	0.554264	None
	WP_000597260.1	carbamoyl-phosphate synthase small subunit	ECD_00036	124.5	117	1.06	0.0896372	0.273151	0.563597	None
	WP_000735278.1	outer membrane protein TolC	ECD_02907	71.8	73.7	0.97	-0.0376808	0.487141	0.312345	None
	WP_000097403.1	lactate dehydrogenase	ECD_02063	105.5	104.1	1.01	0.0192729	0.40188	0.395903	None
	WP_000737621.1	histidine ABC transporter substrate-binding protein HisJ	ECD_02234	138.8	130.2	1.07	0.0922781	0.26874	0.570667	None
	WP_001300598.1	dipeptidyl carboxypeptidase II	ECD_01497	90.4	89.3	1.01	0.0176626	0.405025	0.392519	None
	WP_001181004.1	30S ribosomal protein S10	ECD_03172	93.6	109.9	0.85	-0.231611	0.198641	0.701931	None
	WP_000437375.1	RNA polymerase sigma factor RpoD	ECD_02937	139.5	134	1.04	0.0580321	0.328545	0.483405	None
	WP_000135224.1	30S ribosomal protein S4	ECD_03147	131.9	140.8	0.94	-0.0942028	0.393751	0.404778	None
	WP_001168045.1	phospho-2-dehydro-3-deoxyheptonate aldolase	ECD_02490	116.7	142.8	0.82	-0.291191	0.136398	0.865191	None
	WP_000871512.1	beta-glucosidase	ECD_02062	111.6	112.9	0.99	-0.0167085	0.473275	0.324886	None
	WP_001295090.1	lysine--tRNA ligase heat inducible	ECD_04000	181.5	176.7	1.03	0.0386675	0.364564	0.438226	None
	WP_001216325.1	triose-phosphate isomerase	ECD_03804	101.1	101.9	0.99	-0.0113711	0.462573	0.33482	None
	WP_000110749.1	bifunctional aspartokinase II/homoserine dehydrogenase II	ECD_03826	98.8	112.5	0.88	-0.187342	0.254429	0.594433	None
	WP_000168475.1	acetolactate synthase isozyme 1 large subunit	ECD_03555	55.1	58.1	0.95	-0.0764858	0.422631	0.374039	None
	WP_000212426.1	6-N-hydroxylaminopurine detoxification oxidoreductase	ECD_00951	99.1	82.4	1.2	0.266241	0.0676045	1.17002	None
	WP_000080085.1	bifunctional imidazole glycerol-phosphate dehydratase/histidinol phosphatase	ECD_01924	116.9	120.7	0.97	-0.0461507	0.472972	0.325164	None
	WP_000130305.1	ATP-dependent Clp protease ATP-binding subunit ClpX	ECD_00389	114.5	143.9	0.8	-0.329719	0.104122	0.982458	None
	WP_001157756.1	DNA-binding response regulator	ECD_03257	125.4	132.9	0.94	-0.0838038	0.410642	0.386536	None
	WP_001044513.1	DNA-binding protein HU-alpha	ECD_03877	119.4	97.4	1.23	0.293809	0.0512458	1.29034	None
	WP_000288146.1	3-oxoacyl-ACP synthase III	ECD_01087	84.8	89.5	0.95	-0.0778234	0.420434	0.376302	None
	WP_001138043.1	30S ribosomal protein S7	ECD_03192	44.1	45.9	0.96	-0.0577155	0.453685	0.343246	None
	WP_001252324.1	outer membrane assembly protein AsmA	ECD_01970	117.4	141.1	0.83	-0.265286	0.161607	0.79154	None
	WP_001109196.1	phospho-2-dehydro-3-deoxyheptonate aldolase Phe-sensitive	ECD_00707	90.5	123.7	0.73	-0.450856	0.0386123	1.41327	None
	WP_000886683.1	serine--tRNA ligase	ECD_00897	137.7	136.5	1.01	0.0126276	0.414894	0.382062	None
	WP_000522247.1	glucose-specific phosphotransferase enzyme IIA component	ECD_02317	107.7	99.4	1.08	0.1157	0.231249	0.63592	None
	WP_000628173.1	pyruvate:ferredoxin (flavodoxin) oxidoreductase	ECD_01349	63.8	58.2	1.1	0.132537	0.20621	0.685691	None
	WP_000208515.1	branched chain amino acid aminotransferase	ECD_03648	176	159.9	1.1	0.138405	0.197875	0.703609	None
	WP_001300624.1	bifunctional glutathionylspermidine amidase/glutathionylspermidine synthase	ECD_02864	104.8	119.4	0.88	-0.188164	0.253324	0.596324	None
	WP_000627995.1	LOG family protein YgdH	ECD_02640	140.5	142.9	0.98	-0.0244358	0.488802	0.310867	None
	WP_000007523.1	5,10-methylenetetrahydrofolate reductase	ECD_03827	110.7	141.2	0.78	-0.351085	0.0888104	1.05154	None
	WP_001290123.1	Xaa-Pro aminopeptidase	ECD_02740	103.2	86.7	1.19	0.251339	0.0779892	1.10797	None
	WP_000981380.1	type I restriction-modification system deoxyribonuclease	ECD_04216	125.5	149.4	0.84	-0.251493	0.176195	0.754006	None
	WP_001144202.1	threonine--tRNA ligase	ECD_01688	115.4	108.9	1.06	0.0836393	0.283301	0.547753	None
	WP_000746151.1	LPS-assembly protein LptD	ECD_00058	110.8	117.6	0.94	-0.0859302	0.407174	0.39022	None
	WP_001301101.1	dihydroxyacetone kinase subunit DhaM	ECD_01173	110.9	88.5	1.25	0.32551	0.0365064	1.43763	None
	WP_000034372.1	class II fructose-bisphosphate aldolase	ECD_02756	98.6	87.2	1.13	0.17726	0.147973	0.829817	None
	WP_000593273.1	glutathione synthetase	ECD_02777	69.9	64.8	1.08	0.109299	0.241197	0.617628	None
	WP_000139084.1	uroporphyrinogen-III C-methyltransferase	ECD_03678	107.4	109.3	0.98	-0.0252994	0.490539	0.309326	None
	WP_001177048.1	outer membrane protein assembly factor BamB	ECD_02404	139.9	123.5	1.13	0.179885	0.144936	0.838825	None
	WP_001148481.1	acrylyl-CoA reductase AcuI	ECD_03112	138.5	125.5	1.1	0.142199	0.192598	0.715348	None
	WP_000173474.1	phosphoribosylglycinamide formyltransferase	ECD_01820	47.6	43	1.11	0.146625	0.18655	0.729206	None
	WP_000817178.1	3-oxoacyl-ACP synthase I	ECD_02248	91.9	82.1	1.12	0.162683	0.16561	0.780912	None
	WP_001295373.1	IscS subfamily cysteine desulfurase	ECD_02422	128.6	127	1.01	0.0180621	0.404244	0.393357	None
	WP_001130211.1	S-ribosylhomocysteine lyase	ECD_02542	138.5	136.9	1.01	0.0167635	0.406783	0.390637	None
	WP_000249410.1	ribosome biogenesis GTPase Der	ECD_02403	102.1	113.5	0.9	-0.152709	0.303205	0.518264	None
	WP_000447529.1	50S ribosomal protein L22	ECD_03166	93.7	96.6	0.97	-0.0439741	0.476611	0.321836	None
	WP_000912345.1	cysteine--tRNA ligase	ECD_00476	142.4	134.8	1.06	0.0791286	0.29105	0.536032	None
	WP_000444561.1	Xaa-Pro dipeptidase	ECD_03738	103.9	95.4	1.09	0.123134	0.21999	0.657597	None
	WP_001295324.1	MexE family multidrug efflux RND transporter periplasmic adaptor subunit	ECD_00414	131.7	124.8	1.06	0.0776374	0.293634	0.532193	None
	WP_000090775.1	30S ribosomal protein S13	ECD_03149	109.1	98.9	1.1	0.141609	0.193413	0.713514	None
	WP_000397144.1	cytosol aminopeptidase	ECD_04126	86.6	86.6	1	0	0.439871	0.356674	None
	WP_000789500.1	NADH-quinone oxidoreductase subunit F	ECD_02209	52.3	54.6	0.96	-0.06209	0.446415	0.350261	None
	WP_000425661.1	acetolactate synthase 3 large subunit	ECD_00079	82.4	86.4	0.95	-0.068387	0.435983	0.360531	None
	WP_000785834.1	type II citrate synthase	ECD_00680	109.4	93.4	1.17	0.228118	0.0965212	1.01538	None
	WP_001139613.1	GTP cyclohydrolase I FolE	ECD_02082	126.5	130	0.97	-0.0393742	0.484306	0.31488	None
	WP_001703864.1	trifunctional transcriptional regulator/proline dehydrogenase/L-glutamate gamma-semialdehyde dehydrogenase	ECD_01017	54.7	77.5	0.71	-0.502655	0.0235994	1.6271	None
	WP_001295270.1	hypothetical protein	ECD_03093	135.1	144.6	0.93	-0.0980399	0.387567	0.411653	None
	WP_001272928.1	DNA mismatch repair protein MutS	ECD_02583	62.2	65.5	0.95	-0.0745803	0.425765	0.37083	None
	WP_000101055.1	septum site-determining protein MinD	ECD_01150	105.2	94.1	1.12	0.160868	0.167897	0.774956	None
	WP_000717157.1	cation efflux system protein CusB	ECD_00535	93.3	72.8	1.28	0.357939	0.0252161	1.59832	None
	WP_000065253.1	50S ribosomal protein L19	ECD_02495	85.3	96.5	0.88	-0.177983	0.267194	0.573173	None
	WP_000918147.1	bifunctional glycosyl transferase/transpeptidase	ECD_00148	118.5	121.8	0.97	-0.0396271	0.483883	0.315259	None
	WP_000045178.1	uridine phosphorylase	ECD_03718	140	138.4	1.01	0.0165829	0.407136	0.39026	None
	WP_000537418.1	thioredoxin reductase	ECD_00892	134.4	145.9	0.92	-0.118447	0.35519	0.44954	None
	WP_001220233.1	adenylate kinase	ECD_00425	86.2	93.2	0.92	-0.112642	0.364305	0.438535	None
	WP_000957907.1	phosphoenolpyruvate--protein phosphotransferase PtsP	ECD_02677	85.4	91.4	0.93	-0.0979581	0.387699	0.411506	None
	WP_000779102.1	glycerophosphoryl diester phosphodiesterase	ECD_02165	102.4	98.8	1.04	0.0516328	0.340293	0.468147	None
	WP_000249099.1	penicillin-binding protein activator	ECD_03014	119.5	114.9	1.04	0.0566318	0.331102	0.480039	None
	WP_000699145.1	erythronate-4-phosphate dehydrogenase	ECD_02245	135.5	127.5	1.06	0.0877956	0.276248	0.558701	None
	WP_001196611.1	molecular chaperone HscA	ECD_02418	71.7	70.3	1.02	0.0284484	0.384091	0.415565	None
	WP_001117011.1	RNA polymerase-associated protein RapA	ECD_00061	114.7	126.1	0.91	-0.136703	0.327077	0.48535	None
	WP_000424395.1	50S ribosomal protein L4	ECD_03170	92.3	93.4	0.99	-0.0170919	0.474045	0.32418	None
	WP_001287154.1	glutamine--tRNA ligase	ECD_00637	57.3	50.2	1.14	0.190848	0.132707	0.877107	None
	WP_000769322.1	hypothetical protein	ECD_01573	114.4	116.5	0.98	-0.0262429	0.492437	0.30765	None
	WP_000443700.1	DNA ligase (NAD(+)) LigA	ECD_02311	110	108.6	1.01	0.0184794	0.403429	0.394233	None
	WP_000963143.1	DNA recombination/repair protein RecA	ECD_02549	85	97.7	0.87	-0.200896	0.236526	0.626122	None
	WP_000809262.1	rRNA (cytidine-2-O-)-methyltransferase	ECD_03013	74.2	83.9	0.88	-0.177252	0.268206	0.571532	None
	WP_000175052.1	NAD(+) synthetase	ECD_01709	79.8	80.8	0.99	-0.0179665	0.475801	0.322575	None
	WP_000090140.1	glutathione-binding protein GsiB	ECD_00797	84.9	67.3	1.26	0.335158	0.0327813	1.48437	None
	WP_001265681.1	phosphoenolpyruvate carboxykinase (ATP)	ECD_03255	168	122.7	1.37	0.453326	0.00739888	2.13083	None
	WP_000736266.1	hypothetical protein	ECD_02412	107	105.5	1.01	0.0203678	0.399746	0.398216	None
	WP_000748271.1	lysine/arginine/ornithine-binding periplasmic protein	ECD_02235	122.9	103.2	1.19	0.252042	0.0774737	1.11085	None
	WP_000039863.1	phosphoadenosine phosphosulfate reductase	ECD_02607	116.9	128.5	0.91	-0.136493	0.327395	0.484929	None
	WP_001138904.1	nucleotide-binding protein	ECD_00374	165.1	155.8	1.06	0.0836449	0.283291	0.547767	None
	WP_001120798.1	NAD(P)(+) transhydrogenase	ECD_03847	146.1	144.6	1.01	0.0148886	0.410455	0.386734	None
	WP_001295307.1	protein TolB	ECD_00700	126.8	153.9	0.82	-0.279438	0.147481	0.831263	None
	WP_000683335.1	hypoxanthine phosphoribosyltransferase	ECD_00124	133.5	137.6	0.97	-0.0436407	0.477168	0.321328	None
	WP_000529576.1	polyphosphate kinase	ECD_02393	71.5	83.7	0.85	-0.227284	0.203745	0.690914	None
	WP_000251727.1	ATP-dependent 6-phosphofructokinase	ECD_01692	106.5	95.2	1.12	0.16182	0.166695	0.778077	None
	WP_000084131.1	malate synthase G	ECD_02844	97.6	83.4	1.17	0.226834	0.0976335	1.0104	None
	WP_000886062.1	tRNA-modifying protein YgfZ	ECD_02730	91.3	87.7	1.04	0.058038	0.328534	0.48342	None
	WP_001295286.1	UDP-4-amino-4-deoxy-L-arabinose-oxoglutarate aminotransferase	ECD_02179	105.4	87.2	1.21	0.273475	0.0629648	1.2009	None
	WP_000046281.1	inorganic triphosphatase	ECD_02924	68.2	63	1.08	0.11442	0.23322	0.632234	None
	WP_001207201.1	50S ribosomal protein L10	ECD_03861	156.3	161.7	0.97	-0.0490019	0.46821	0.32956	None
	WP_000961458.1	ABC-F family ATPase	ECD_00787	86	86.8	0.99	-0.0133584	0.466555	0.331097	None
	WP_000704860.1	UDP-glucose 6-dehydrogenase	ECD_01930	100	108.9	0.92	-0.123004	0.34809	0.458308	None
	WP_001140652.1	3-isopropylmalate dehydratase large subunit	ECD_00074	60.1	67.6	0.89	-0.169658	0.278814	0.554685	None
	WP_000025458.1	succinyl-CoA ligase subunit alpha	ECD_00688	134	144.4	0.93	-0.107838	0.371908	0.429564	None
	WP_000880195.1	imidazole glycerol phosphate synthase cyclase subunit	ECD_01927	82.1	82.9	0.99	-0.0139899	0.467821	0.32992	None
	WP_000505877.1	GTP-binding protein YchF	ECD_01178	80.3	70.8	1.13	0.181651	0.142916	0.844918	None
	WP_000809774.1	hybrid sensor histidine kinase/response regulator	ECD_03075	85.6	97.8	0.88	-0.192224	0.2479	0.605723	None
	WP_001295467.1	phosphoribosylaminoimidazolesuccinocarboxamide synthase	ECD_02368	122.9	129.6	0.95	-0.0765808	0.422475	0.374199	None
	WP_000460035.1	signal recognition particle protein	ECD_02499	118.8	124.2	0.96	-0.0641303	0.44303	0.353567	None
	WP_000543586.1	4-hydroxy-tetrahydrodipicolinate reductase	ECD_00035	100.3	102.6	0.98	-0.0327091	0.495467	0.304986	None
	WP_001163141.1	peptidase M16	ECD_03375	119.7	99.1	1.21	0.272466	0.0635964	1.19657	None
	WP_001018040.1	PhoH-like protein	ECD_00628	103.7	119.7	0.87	-0.207007	0.228685	0.640762	None
	WP_001094566.1	bifunctional uridylyltransferase/uridylyl-removing protein	ECD_00165	142.8	156.7	0.91	-0.134009	0.331169	0.479951	None
	WP_000426124.1	hypothetical protein	ECD_02219	132.1	114.2	1.16	0.210068	0.113023	0.946834	None
	WP_001295175.1	multidrug export protein EmrA	ECD_02540	86	91.1	0.94	-0.0831144	0.411768	0.385347	None
	WP_000162740.1	tRNA (N6-isopentenyl adenosine(37)-C2)-methylthiotransferase MiaB	ECD_00629	122.2	155.1	0.79	-0.343954	0.093722	1.02816	None
	WP_000905386.1	pantoate--beta-alanine ligase	ECD_00132	112.8	103.4	1.09	0.125531	0.216429	0.664686	None
	WP_001025939.1	DNA-binding transcriptional regulator OxyR	ECD_03846	154.1	148.2	1.04	0.0563214	0.331669	0.479295	None
	WP_000081664.1	glutamate synthase subunit beta	ECD_03078	120.4	139.4	0.86	-0.211395	0.223147	0.651408	None
	WP_000591795.1	ATP-dependent 6-phosphofructokinase	ECD_03801	106.2	99.1	1.07	0.0998268	0.256333	0.591196	None
	WP_000573928.1	cation efflux system protein CusA	ECD_00536	138.8	116.2	1.19	0.256397	0.0743363	1.1288	None
	WP_000071134.1	phosphoglucosamine mutase	ECD_03041	130.5	124.5	1.05	0.0679041	0.310753	0.507584	None
	WP_001058802.1	alcohol dehydrogenase	ECD_02884	71.4	60.5	1.18	0.238989	0.0874781	1.0581	None
	WP_000805902.1	lactose operon repressor [Bacteria]	ECD_10002	92.2	100.7	0.92	-0.127225	0.341562	0.466531	None
	WP_000044679.1	beta-ketoacyl-[acyl-carrier-protein] synthase II	ECD_01091	79.6	73.7	1.08	0.111104	0.238369	0.622751	None
	WP_000074253.1	cation transporter	ECD_00533	165.2	120.5	1.37	0.455181	0.00720968	2.14208	None
	WP_000853753.1	fructose 1,6-bisphosphatase	ECD_04100	152.3	148	1.03	0.0413188	0.359553	0.444237	None
	WP_000209518.1	tryptophan synthase subunit beta	ECD_01235	133.5	123.6	1.08	0.111161	0.238279	0.622914	None
	WP_000622418.1	ribosome-recycling factor	ECD_00170	134	130.4	1.03	0.0392891	0.363387	0.43963	None
	WP_000118404.1	acetyl-CoA carboxylase carboxyl transferase subunit beta	ECD_02241	101.5	97.8	1.04	0.0535734	0.336713	0.47274	None
	WP_000896498.1	ATP synthase subunit gamma	ECD_03617	33.7	33.4	1.01	0.0129005	0.414358	0.382624	None
	WP_000351477.1	NAD(P)H nitroreductase	ECD_00539	108.7	103.4	1.05	0.0721158	0.303292	0.518138	None
	WP_000050798.1	nucleoid-associated protein YejK	ECD_02116	134.6	135.9	0.99	-0.013867	0.467575	0.330149	None
	WP_000857257.1	anaerobic glycerol-3-phosphate dehydrogenase subunit A	ECD_02167	124.7	133.1	0.94	-0.0940491	0.394	0.404504	None
	WP_001162160.1	metalloprotease PmbA	ECD_04103	98.5	93	1.06	0.082893	0.284576	0.545802	None
	WP_000423729.1	adenylosuccinate lyase	ECD_01129	134.2	112.3	1.2	0.257027	0.0738912	1.13141	None
	WP_000699450.1	dTDP-glucose 4,6-dehydratase	ECD_01947	84.9	89.9	0.94	-0.0825566	0.41268	0.384387	None
	WP_000150543.1	PTS mannose transporter subunit EIIAB	ECD_01787	88.9	69.6	1.28	0.353096	0.0266884	1.57368	None
	WP_000339283.1	NAD(P)H nitroreductase	ECD_01734	112.6	101.1	1.11	0.155424	0.17488	0.757259	None
	WP_000445249.1	3-phosphoshikimate 1-carboxyvinyltransferase	ECD_00912	140.9	149	0.95	-0.0806407	0.415815	0.3811	None
	WP_001353838.1	NAD(P) transhydrogenase subunit alpha	ECD_01572	82	78.2	1.05	0.0684553	0.309772	0.508957	None
	WP_000076332.1	ribonuclease R	ECD_04046	104.3	116.1	0.9	-0.154629	0.300395	0.522307	None
	WP_000242755.1	cAMP-activated global transcriptional regulator CRP	ECD_03208	109	104.3	1.05	0.063589	0.318479	0.496919	None
	WP_000443067.1	tryptophan synthase subunit alpha	ECD_01234	108.4	110.1	0.98	-0.0224497	0.484809	0.314429	None
	WP_000816280.1	ribulose-phosphate 3-epimerase	ECD_03238	123.6	123.6	1	0	0.439871	0.356674	None
	WP_000762229.1	lactate dehydrogenase	ECD_01352	133.9	113.7	1.18	0.235924	0.0899615	1.04594	None
	WP_000733715.1	dihydroxyacetone kinase subunit DhaK	ECD_01175	113.2	83.1	1.36	0.445954	0.00819498	2.08645	None
	WP_000210878.1	CTP synthetase	ECD_02625	112.9	110.5	1.02	0.0309991	0.379188	0.421146	None
	WP_072094260.1	gamma carbonic anhydrase family protein	ECD_03130	152.1	146.6	1.04	0.0531351	0.33752	0.4717	None
	WP_001194358.1	DNA-binding response regulator	ECD_04277	35.3	42.1	0.84	-0.254152	0.17332	0.761152	None
	WP_000997403.1	methyltransferase	ECD_02475	135	132.9	1.02	0.0226183	0.395369	0.402998	None
	WP_001022007.1	branched chain amino acid ABC transporter substrate-binding protein	ECD_03309	64.2	66.7	0.96	-0.0551135	0.458017	0.339119	None
	WP_001090386.1	sulfate adenylyltransferase	ECD_02601	114.3	137.5	0.83	-0.266606	0.160253	0.795194	None
	WP_001289167.1	USG-1 protein	ECD_02244	74.7	78.3	0.95	-0.0679041	0.436781	0.359736	None
	WP_001300813.1	delta-aminolevulinic acid dehydratase	ECD_00319	104.5	119.9	0.87	-0.198329	0.239863	0.620038	None
	WP_000983912.1	bifunctional indole-3-glycerol phosphate synthase/phosphoribosylanthranilate isomerase	ECD_01236	119.4	131.5	0.91	-0.13926	0.323212	0.490512	None
	WP_001302318.1	acetylglutamate kinase	ECD_03844	123.3	126.9	0.97	-0.0415193	0.480717	0.318111	None
	WP_000211237.1	peptidyl-prolyl cis-trans isomerase	ECD_04079	107.6	92	1.17	0.225972	0.0983848	1.00707	None
	WP_000799969.1	aspartate-semialdehyde dehydrogenase	ECD_03285	107.1	110.7	0.97	-0.0476967	0.470389	0.327543	None
	WP_001288587.1	ATP synthase subunit delta	ECD_03619	121.2	116.8	1.04	0.0533494	0.337125	0.472209	None
	WP_001315679.1	tail-specific protease	ECD_01801	126.4	127.7	0.99	-0.0147621	0.46937	0.328485	None
	WP_000645420.1	mannitol-1-phosphate 5-dehydrogenase	ECD_03455	87	82.5	1.05	0.0766213	0.295401	0.529588	None
	WP_000597196.1	hypothetical protein	ECD_01611	99.3	95.3	1.04	0.0593175	0.326205	0.486509	None
	WP_000357259.1	UDP-N-acetylglucosamine 1-carboxyvinyltransferase	ECD_03054	130.2	164.1	0.79	-0.333846	0.101024	0.995573	None
	WP_000785116.1	UDP-N-acetylmuramoyl-L-alanyl-D-glutamate--2,6-diaminopimelate ligase	ECD_00086	167.6	154.4	1.09	0.118349	0.227201	0.643591	None
	WP_001056384.1	transpeptidase	ECD_00786	100	79.7	1.25	0.327348	0.035771	1.44647	None
	WP_000337081.1	asparagine synthetase B	ECD_00631	128.9	141.5	0.91	-0.13455	0.330346	0.481031	None
	WP_000219193.1	ATP-dependent RNA helicase SrmB	ECD_02470	122.2	135.9	0.9	-0.153301	0.302338	0.519508	None
	WP_000006818.1	1-deoxy-D-xylulose-5-phosphate synthase	ECD_00368	98.3	102.4	0.96	-0.0589524	0.451628	0.34522	None
	WP_000224099.1	ABC transporter ATP-binding protein	ECD_03066	71.8	83.2	0.86	-0.2126	0.221641	0.65435	None
	WP_000812053.1	sigma-E factor regulatory protein RseB	ECD_02465	109.5	103.3	1.06	0.0840906	0.282531	0.548935	None
	WP_000126543.1	dihydroorotase	ECD_01058	108.3	107.6	1.01	0.00935517	0.421338	0.375369	None
	WP_001301370.1	L-ascorbate-6-phosphate lactonase	ECD_04059	112.8	138.8	0.81	-0.299241	0.129146	0.888921	None
	WP_000893272.1	gamma-glutamyl-phosphate reductase	ECD_00240	98.5	84.3	1.17	0.224591	0.0995981	1.00175	None
	WP_000139585.1	ATP-dependent helicase	ECD_01368	88.7	108.9	0.81	-0.295998	0.132035	0.879313	None
	WP_001170661.1	mannose-6-phosphate isomerase	ECD_01582	112.4	115.4	0.97	-0.0380012	0.486605	0.312824	None
	WP_000963792.1	aspartate aminotransferase family protein	ECD_03210	106.3	107.5	0.99	-0.0161951	0.472245	0.325833	None
	WP_001199295.1	protein tas	ECD_02682	119.1	117.8	1.01	0.0158339	0.408603	0.388699	None
	WP_000007101.1	ATP-dependent RNA helicase RhlE	ECD_00764	104.8	146.9	0.71	-0.487196	0.0274542	1.56139	None
	WP_001062128.1	S-adenosylmethionine synthase	ECD_02772	124	115.3	1.08	0.104948	0.248089	0.605393	None
	WP_000759317.1	spermidine/putrescine-binding periplasmic protein	ECD_01121	107.5	84.8	1.27	0.3422	0.0302648	1.51906	None
	WP_000445533.1	paraquat-inducible protein B	ECD_00955	73.4	76.3	0.96	-0.055903	0.456702	0.340367	None
	WP_000861334.1	peptidylprolyl isomerase	ECD_03200	115.7	125.5	0.92	-0.117298	0.356986	0.447348	None
	WP_000413677.1	D-alanine--D-alanine ligase A	ECD_00328	90.3	88.2	1.02	0.0339473	0.373544	0.427658	None
	WP_001216675.1	30S ribosomal protein S6	ECD_04067	79	90.2	0.88	-0.191275	0.249162	0.603517	None
	WP_000409456.1	murein transglycosylase	ECD_04268	139.6	122.6	1.14	0.18734	0.13654	0.864741	None
	WP_001250640.1	fructose-bisphosphatase class II	ECD_03810	122.2	121.9	1	0.00354616	0.432829	0.363684	None
	WP_000921621.1	competence/damage-inducible protein A	ECD_02175	136.2	135.8	1	0.00424322	0.431447	0.365073	None
	WP_000917208.1	non-heme ferritin	ECD_01873	89.8	79.9	1.12	0.16852	0.158391	0.80027	None
	WP_001265481.1	two-component system response regulator PhoP	ECD_01128	151	162.2	0.93	-0.103225	0.379255	0.421068	None
	WP_000165552.1	tryptophan--tRNA ligase	ECD_03236	138.8	137.2	1.01	0.0167271	0.406854	0.390561	None
	WP_001085926.1	50S ribosomal protein L11	ECD_03859	84.9	100.1	0.85	-0.237606	0.191698	0.717382	None
	WP_000122253.1	ATP-dependent Clp protease proteolytic subunit	ECD_00388	155.8	167.8	0.93	-0.107047	0.373164	0.4281	None
	WP_000077856.1	catalase HPII	ECD_01701	123.7	95.6	1.29	0.371763	0.0213828	1.66993	None
	WP_001285288.1	glutamate 5-kinase	ECD_00239	102	107.3	0.95	-0.0730809	0.428234	0.368319	None
	WP_000756569.1	arginine ABC transporter substrate-binding protein	ECD_00868	114.9	136.2	0.84	-0.245348	0.182955	0.737657	None
	WP_001300573.1	co-chaperone YbbN	ECD_00443	98.2	109.6	0.9	-0.158453	0.294833	0.530424	None
	WP_001295473.1	uracil phosphoribosyltransferase	ECD_02390	130.7	167.6	0.78	-0.358763	0.0837387	1.07707	None
	WP_000566356.1	low-specificity L-threonine aldolase	ECD_00875	111.9	91.9	1.22	0.284073	0.05662	1.24703	None
	WP_000108626.1	sulfurtransferase	ECD_02413	77	64.3	1.2	0.26004	0.0717881	1.14395	None
	WP_001282319.1	pyridoxine/pyridoxamine 5-phosphate oxidase	ECD_01608	83.2	81.8	1.02	0.0244827	0.391752	0.406988	None
	WP_001238917.1	50S ribosomal protein L15	ECD_03152	91.3	88.7	1.03	0.0416808	0.358871	0.445062	None
	WP_000918363.1	replicative DNA helicase	ECD_03924	76.4	75.4	1.01	0.0190081	0.402397	0.395345	None
	WP_001295469.1	4-hydroxy-tetrahydrodipicolinate synthase	ECD_02370	119.8	111.7	1.07	0.100999	0.254433	0.594426	None
	WP_000257293.1	stringent starvation protein A	ECD_03089	126.6	131.1	0.97	-0.0503903	0.465892	0.331715	None
	WP_001138150.1	protease 3	ECD_02669	81.2	82.6	0.98	-0.0246621	0.489257	0.310463	None
	WP_000028878.1	50S ribosomal protein L7/L12	ECD_03862	107.6	127.2	0.85	-0.241421	0.187358	0.727327	None
	WP_000351315.1	glyoxylate/hydroxypyruvate reductase A	ECD_01030	65.6	55.6	1.18	0.238611	0.0877816	1.0566	None
	WP_000589409.1	2,3-cyclic-nucleotide 2-phosphodiesterase	ECD_04085	108	93.7	1.15	0.20491	0.118088	0.927795	None
	WP_000386551.1	DNA-binding protein YbiB	ECD_00767	149	136	1.1	0.131706	0.207407	0.683176	None
	WP_001113637.1	DNA-binding response regulator	ECD_02120	93.2	102.9	0.91	-0.142841	0.317832	0.497803	None
	WP_000021019.1	sulfate ABC transporter ATP-binding protein	ECD_02322	116	142.8	0.81	-0.299871	0.128589	0.890797	None
	WP_000200120.1	P-protein	ECD_02488	82	72.8	1.13	0.171685	0.154563	0.810894	None
	WP_000872833.1	N-methyl-L-tryptophan oxidase	ECD_01055	71.3	70.7	1.01	0.0121919	0.415751	0.381167	None
	WP_000673804.1	carboxypeptidase/penicillin-binding protein 1A	ECD_03248	103	101.9	1.01	0.0154903	0.409276	0.387984	None
	WP_000673918.1	exodeoxyribonuclease III	ECD_01718	120	109.1	1.1	0.137383	0.199312	0.700466	None
	WP_000568943.1	tRNA pseudouridine(13) synthase TruD	ECD_02595	151.5	154.7	0.98	-0.0301554	0.499744	0.301252	None
	WP_001297412.1	pyridoxine 5-phosphate synthase	ECD_02458	97.5	105.2	0.93	-0.109661	0.369017	0.432953	None
	WP_000383407.1	DNA-dependent helicase	ECD_03689	171.7	190.9	0.9	-0.152927	0.302886	0.518721	None
	WP_000758956.1	chaperone protein Skp	ECD_00176	95.3	92.9	1.03	0.0367976	0.368113	0.434019	None
	WP_000579833.1	50S ribosomal protein L3	ECD_03171	81.6	84.8	0.96	-0.0554951	0.457381	0.339722	None
	WP_000619389.1	Fe-S biogenesis protein NfuA	ECD_03266	141.5	135.3	1.05	0.0646402	0.316589	0.499504	None
	WP_000047499.1	ATP-dependent RNA helicase RhlB	ECD_03658	127.9	143.1	0.89	-0.162007	0.289706	0.538042	None
	WP_000083955.1	copper-exporting P-type ATPase A	ECD_00435	82.6	87.5	0.94	-0.0831412	0.411725	0.385393	None
	WP_000433476.1	NAD-dependent malic enzyme	ECD_01437	57.4	58.6	0.98	-0.0298499	0.499693	0.301297	None
	WP_000110945.1	ABC transporter ATP-binding protein	ECD_01220	133.8	144.3	0.93	-0.108993	0.370075	0.43171	None
	WP_001121363.1	exopolyphosphatase	ECD_02394	99.7	89.1	1.12	0.162168	0.166257	0.77922	None
	WP_000844219.1	galactitol-1-phosphate 5-dehydrogenase	ECD_02017	182.7	145.5	1.26	0.328457	0.0353333	1.45182	None
	WP_000095707.1	acetate kinase	ECD_02221	108.1	109.3	0.99	-0.0159269	0.471707	0.326328	None
	WP_000409205.1	ancillary SecYEG translocon subunit	ECD_02405	96.5	108.5	0.89	-0.169094	0.279611	0.553446	None
	WP_001282347.1	tRNA uridine-5-carboxymethylaminomethyl(34) synthesis GTPase MnmE	ECD_03590	87.4	100.4	0.87	-0.200054	0.237617	0.624123	None
	WP_000886900.1	3(2),5-bisphosphate nucleotidase CysQ	ECD_04086	41.1	38.3	1.07	0.101794	0.253149	0.596624	None
	WP_000042353.1	3-isopropylmalate dehydrogenase	ECD_00075	87.2	88.8	0.98	-0.0262315	0.492414	0.30767	None
	WP_001295343.1	outer membrane lipoprotein carrier protein LolA	ECD_00895	130.4	129.2	1.01	0.0133378	0.413499	0.383526	None
	WP_000372108.1	sulfate adenylyltransferase subunit 2	ECD_02602	91.4	111.3	0.82	-0.284188	0.142932	0.844869	None
	WP_000589326.1	flagellar P-ring protein	ECD_01076	86.2	111.4	0.77	-0.369989	0.0767192	1.1151	None
	WP_001259822.1	signal peptide peptidase SppA	ECD_01735	99.6	110.6	0.9	-0.151134	0.30552	0.51496	None
	WP_000860163.1	3-dehydroquinase	ECD_01662	152.3	119.1	1.28	0.354743	0.02618	1.58203	None
	WP_000866792.1	phosphoribosylamine--glycine ligase	ECD_03882	105.2	89.3	1.18	0.236403	0.0895701	1.04784	None
	WP_001026276.1	molecular chaperone GroES	ECD_04012	109.2	112.8	0.97	-0.0467942	0.471897	0.326153	None
	WP_001297532.1	hypothetical protein	ECD_01805	129.7	146.2	0.89	-0.172765	0.27445	0.561537	None
	WP_000847559.1	50S ribosomal protein L13	ECD_03091	77.9	84.8	0.92	-0.122441	0.348965	0.457219	None
	WP_000375961.1	glucan biosynthesis protein D	ECD_01381	148	116.5	1.27	0.345267	0.0292201	1.53432	None
	WP_000007283.1	superoxide dismutase [Fe]	ECD_01626	87.7	92.2	0.95	-0.0721899	0.429703	0.366832	None
	WP_001040664.1	signal recognition particle-docking protein FtsY	ECD_03313	72.1	75.1	0.96	-0.0588136	0.451858	0.344998	None
	WP_000014036.1	NAD(P) transhydrogenase subunit beta	ECD_01571	81.1	82.5	0.98	-0.0246922	0.489318	0.310409	None
	WP_001122777.1	homoserine O-succinyltransferase	ECD_03885	112	146	0.77	-0.38247	0.0694512	1.15832	None
	WP_000551270.1	lipid A export ATP-binding/permease MsbA	ECD_00918	84.2	80.4	1.05	0.0666247	0.313035	0.504407	None
	WP_000790168.1	elongation factor 4	ECD_02463	88.8	93.4	0.95	-0.0728629	0.428594	0.367954	None
	WP_000183060.1	UTP--glucose-1-phosphate uridylyltransferase	ECD_01948	109.6	121.3	0.9	-0.146332	0.312624	0.504978	None
	WP_000042533.1	excinuclease ABC subunit B	ECD_00746	102.9	100	1.03	0.041243	0.359696	0.444065	None
	WP_001300954.1	AsmA family protein	ECD_03513	144	134.6	1.07	0.0973904	0.260304	0.584519	None
	WP_001029684.1	30S ribosomal protein S11	ECD_03148	131.1	124.1	1.06	0.0791646	0.290988	0.536124	None
	WP_001096048.1	UDP-N-acetylmuramate--L-alanine ligase	ECD_00092	142.1	139.5	1.02	0.0266414	0.387577	0.411642	None
	WP_000646078.1	LexA repressor	ECD_03915	96.5	99.9	0.97	-0.0499557	0.466617	0.331039	None
	WP_000116565.1	2,3-bisphosphoglycerate-independent phosphoglycerate mutase	ECD_03470	164.8	155.9	1.06	0.0800953	0.289381	0.53853	None
	WP_001283490.1	oxalyl-CoA decarboxylase	ECD_02283	103	105.7	0.97	-0.037331	0.487727	0.311823	None
	WP_001138117.1	30S ribosomal protein S19	ECD_03167	87.7	90.7	0.97	-0.0485257	0.469005	0.328823	None
	WP_000206275.1	L-selenocysteinyl-tRNA(Sec) synthase	ECD_03446	156.4	141.8	1.1	0.141383	0.193725	0.712814	None
	WP_000651599.1	carbonic anhydrase	ECD_00125	114.7	111.5	1.03	0.0408217	0.360491	0.443106	None
	WP_000256450.1	30S ribosomal protein S16	ECD_02498	116.3	132.6	0.88	-0.18923	0.251894	0.598782	None
	WP_000994905.1	oligopeptide transport ATP-binding protein OppF	ECD_01221	76.4	77.8	0.98	-0.0261975	0.492345	0.30773	None
	WP_000806177.1	orotate phosphoribosyltransferase	ECD_03499	171.1	175.1	0.98	-0.0333393	0.494411	0.305912	None
	WP_000747636.1	OmpA family lipoprotein	ECD_03402	114.2	121.7	0.94	-0.0917665	0.397692	0.400453	None
	WP_000644741.1	50S ribosomal protein L29	ECD_03163	68	70.9	0.96	-0.0602509	0.449469	0.3473	None
	WP_000013149.1	2,5-diketo-D-gluconic acid reductase A	ECD_02885	172.3	154.5	1.12	0.157316	0.172433	0.76338	None
	WP_000339805.1	3-octaprenyl-4-hydroxybenzoate decarboxylase	ECD_03734	90	94.7	0.95	-0.0734394	0.427644	0.368918	None
	WP_000584546.1	bifunctional tetrahydrofolate synthase/dihydrofolate synthase	ECD_02240	88.5	93.4	0.95	-0.0777451	0.420563	0.376169	None
	WP_001008532.1	beta-ketoacyl-ACP reductase	ECD_01089	94.2	94.4	1	-0.0030598	0.445964	0.3507	None
	WP_000160808.1	glutathione reductase	ECD_03349	118.7	118.1	1.01	0.00731097	0.425375	0.371228	None
	WP_001202189.1	cysteine/glutathione ABC transporter ATP-binding protein/permease CydC	ECD_00890	85.6	94.5	0.91	-0.142704	0.318038	0.497521	None
	WP_000150637.1	ABC transporter ATPase	ECD_00126	46.2	47.4	0.97	-0.0369942	0.488291	0.311322	None
	WP_001295474.1	phosphoribosylformylglycinamidine cyclo-ligase	ECD_02391	117.8	102.6	1.15	0.199309	0.123768	0.907391	None
	WP_000613955.1	50S ribosomal protein L14	ECD_03161	111	128.9	0.86	-0.215693	0.217798	0.661945	None
	WP_001140433.1	50S ribosomal protein L30	ECD_03153	110.7	120.6	0.92	-0.123575	0.347205	0.459414	None
	WP_000093247.1	PTS mannitol transporter subunit IIABC	ECD_03454	105.2	109.8	0.96	-0.0617434	0.446991	0.349702	None
	WP_001266908.1	D-amino acid dehydrogenase small subunit	ECD_01164	117.2	125	0.94	-0.0929555	0.395767	0.40256	None
	WP_000963837.1	nucleoside-diphosphate kinase	ECD_02410	152.6	138.8	1.1	0.136747	0.200209	0.698516	None
	WP_000050139.1	bifunctional phosphopantothenoylcysteine decarboxylase CoaC/phosphopantothenate--cysteine ligase CoaB	ECD_03496	50.8	52	0.98	-0.0336831	0.493835	0.306418	None
	WP_000082101.1	ABC transporter ATP-binding protein	ECD_03304	122.7	171.3	0.72	-0.48139	0.0290314	1.53713	None
	WP_000940019.1	tRNA (cytosine(32)/uridine(32)-2-O)-methyltransferase TrmJ	ECD_02424	78.4	88.4	0.89	-0.173193	0.273851	0.562486	None
	WP_000011603.1	3-deoxy-manno-octulosonate cytidylyltransferase	ECD_00922	38.7	37.6	1.03	0.0416009	0.359021	0.44488	None
	WP_000151734.1	L-arabinose isomerase	ECD_00064	41.6	43.4	0.96	-0.0611115	0.44804	0.348684	None
	WP_000816234.1	thymidylate synthase	ECD_02675	93.3	93.4	1	-0.00154547	0.442947	0.353648	None
	WP_000460360.1	GTPase HflX	ECD_04040	127.7	153.2	0.83	-0.262658	0.164324	0.784299	None
	WP_001118446.1	molecular chaperone DnaJ	ECD_00015	105	116.9	0.9	-0.154886	0.30002	0.522849	None
	WP_001287516.1	transcription termination/antitermination protein NusG	ECD_03858	150.2	146.8	1.02	0.0330328	0.375292	0.425631	None
	WP_000227927.1	beta-hydroxydecanoyl-ACP dehydratase	ECD_00958	93.9	116.3	0.81	-0.308654	0.121008	0.917187	None
	WP_000096480.1	flagellar hook-associated protein FlgK	ECD_01078	83.5	90.7	0.92	-0.119326	0.353815	0.451223	None
	WP_000122013.1	DNA polymerase III subunit gamma/tau	ECD_00421	119.7	134.1	0.89	-0.163886	0.287013	0.542098	None
	WP_000809051.1	RNA polymerase sigma-54 factor	ECD_03067	146.4	149.8	0.98	-0.0331221	0.494775	0.305592	None
	WP_000228473.1	leucine-responsive regulatory protein	ECD_00893	110.9	114	0.97	-0.0397745	0.483637	0.315481	None
	WP_001324588.1	cellulose synthase regulator BcsB	ECD_03380	70.8	73.1	0.97	-0.046122	0.47302	0.32512	None
	WP_001294774.1	DNA polymerase III subunit alpha	ECD_00182	89	110.9	0.8	-0.317382	0.113791	0.943892	None
	WP_001099086.1	class II fumarate hydratase	ECD_01580	117	112.7	1.04	0.054021	0.335889	0.473804	None
	WP_000494183.1	50S ribosomal protein L25	ECD_02115	90.6	95.4	0.95	-0.0744782	0.425933	0.370659	None
	WP_001253612.1	DUF3971 domain-containing protein	ECD_03105	79.4	83.6	0.95	-0.0743639	0.426121	0.370467	None
	WP_000271401.1	50S ribosomal protein L21	ECD_03051	116.1	140.2	0.83	-0.272118	0.154681	0.810564	None
	WP_000611804.1	glutamate--cysteine ligase	ECD_02543	138.1	122.1	1.13	0.17765	0.147519	0.831153	None
	WP_000580413.1	two-component sensor histidine kinase	ECD_03797	55.8	61.5	0.91	-0.140321	0.321614	0.492665	None
	WP_000168305.1	ssDNA-binding protein	ECD_03931	77.5	94.3	0.82	-0.283061	0.144002	0.841631	None
	WP_000083065.1	hydrogenase-2 large chain	ECD_02870	79.3	82.1	0.97	-0.0500614	0.466441	0.331203	None
	WP_000225221.1	bifunctional chorismate mutase/prephenate dehydrogenase	ECD_02489	91.2	111.4	0.82	-0.288644	0.138751	0.857763	None
	WP_001295748.1	molecular chaperone OsmY	ECD_04251	94.1	89.5	1.05	0.072307	0.302955	0.518621	None
	WP_000093587.1	alkene reductase	ECD_01620	112.4	103.4	1.09	0.120406	0.224085	0.649586	None
	WP_000111043.1	pyruvate formate lyase-activating protein	ECD_00906	72.8	80.9	0.9	-0.152201	0.303951	0.517197	None
	WP_000087280.1	transketolase	ECD_02356	93.6	82.8	1.13	0.176878	0.148419	0.828512	None
	WP_001301298.1	selenide, water dikinase SelD	ECD_01733	125.8	122.9	1.02	0.033647	0.374118	0.426992	None
	WP_000084387.1	2-Cys peroxiredoxin	ECD_01301	134.7	151	0.89	-0.164799	0.285709	0.544076	None
	WP_001088621.1	DeoR family transcriptional regulator	ECD_01261	92.8	112	0.83	-0.271302	0.155498	0.808276	None
	WP_000906203.1	peroxide stress protein YaaA	ECD_00006	108.8	103.6	1.05	0.0706546	0.305872	0.514461	None
	WP_000164439.1	penicillin-binding protein activator LpoB	ECD_01101	178.2	139.9	1.27	0.349101	0.0279564	1.55352	None
	WP_000921791.1	heme biosynthesis protein HemY	ECD_03677	161.9	162	1	-0.000890827	0.441644	0.354928	None
	WP_000182921.1	PTS galactitol transporter subunit IIA	ECD_02020	139.4	179.5	0.78	-0.364753	0.0799354	1.09726	None
	WP_000780912.1	glutaredoxin 2	ECD_01060	87	69.4	1.25	0.32608	0.0362772	1.44037	None
	WP_000796481.1	UDP-N-acetylmuramoyl-L-alanine--D-glutamate ligase	ECD_00089	95.8	102	0.94	-0.0904716	0.399791	0.398167	None
	WP_000156531.1	Lon protease	ECD_00959	162.1	176.9	0.92	-0.12605	0.343375	0.464232	None
	WP_000811065.1	2-dehydro-3-deoxyphosphooctonate aldolase	ECD_01190	99.4	89.9	1.11	0.144925	0.188859	0.723863	None
	WP_001196486.1	dipeptide transport ATP-binding protein DppD	ECD_03392	34.3	35.1	0.98	-0.0332625	0.49454	0.305799	None
	WP_001297052.1	membrane-bound PQQ-dependent dehydrogenase, glucose/quinate/shikimate family	ECD_00123	102.5	112.5	0.91	-0.134301	0.330724	0.480534	None
	WP_000718995.1	UTP--glucose-1-phosphate uridylyltransferase	ECD_01212	71.9	65.5	1.1	0.134497	0.203404	0.691641	None
	WP_001300935.1	branched chain amino acid ABC transporter substrate-binding protein	ECD_03307	59.6	62.3	0.96	-0.0639198	0.443379	0.353225	None
	WP_001282516.1	oxidoreductase	ECD_01593	97.7	89.5	1.09	0.126471	0.215041	0.667479	None
	WP_000129551.1	fructose-bisphosphate aldolase	ECD_02025	149.4	136.6	1.09	0.129223	0.211008	0.675701	None
	WP_000254708.1	protein-L-isoaspartate O-methyltransferase	ECD_02593	152.3	191.7	0.79	-0.331934	0.102451	0.989485	None
	WP_000843866.1	amino acid ABC transporter substrate-binding protein	ECD_00778	170.4	184.3	0.92	-0.113131	0.363535	0.439454	None
	WP_000267650.1	fructosamine kinase	ECD_01694	167.1	174.6	0.96	-0.0633418	0.444338	0.352287	None
	WP_000582441.1	selenocysteine-specific translation factor	ECD_03445	86.2	94	0.92	-0.124973	0.345039	0.462131	None
	WP_000560597.1	NAD(P)-dependent oxidoreductase	ECD_04083	164.3	139.9	1.17	0.231937	0.0932697	1.03026	None
	WP_000080791.1	acetyltransferase	ECD_03773	84.5	83.9	1.01	0.0102805	0.419514	0.377254	None
	WP_000183349.1	GTP-binding protein	ECD_03750	117.4	111.1	1.06	0.0795736	0.290282	0.537181	None
	WP_000123197.1	ribonuclease E/G	ECD_03106	115.9	146.2	0.79	-0.335063	0.100124	0.999462	None
	WP_000217934.1	restriction endonuclease	ECD_04217	149.7	150.2	1	-0.00481059	0.449456	0.347313	None
	WP_001277801.1	succinyl-diaminopimelate desuccinylase	ECD_02363	132.5	147.5	0.9	-0.154723	0.300258	0.522505	None
	WP_000097580.1	cell division protein CpoB	ECD_00702	59.6	68.6	0.87	-0.202896	0.233943	0.63089	None
	WP_000985549.1	sugar phosphatase YidA	ECD_03580	58.1	54.1	1.07	0.10291	0.251353	0.599716	None
	WP_000941212.1	50S ribosomal protein L16	ECD_03164	108.1	95.1	1.14	0.184849	0.139307	0.856027	None
	WP_000332036.1	ribonucleotide-diphosphate reductase subunit beta	ECD_02161	59.8	53.7	1.11	0.155223	0.175141	0.756613	None
	WP_000130048.1	D-alanine--D-alanine ligase	ECD_00093	100.1	97	1.03	0.0453853	0.351913	0.453565	None
	WP_000749261.1	hypothetical protein	ECD_01052	105.7	95	1.11	0.153976	0.176768	0.752596	None
	WP_000283664.1	phosphatase	ECD_01031	136.4	134.1	1.02	0.0245344	0.391652	0.407099	None
	WP_000055909.1	metalloprotease TldD	ECD_03104	118.7	99.3	1.2	0.257454	0.0735899	1.13318	None
	WP_000850303.1	dimethyl sulfoxide reductase subunit A	ECD_00898	33.6	38.1	0.88	-0.18133	0.262593	0.580717	None
	WP_000349855.1	siroheme synthase	ECD_03219	134.5	139	0.97	-0.0474787	0.470753	0.327207	None
	WP_000444361.1	4-alpha-glucanotransferase	ECD_03268	140.6	149.8	0.94	-0.091441	0.398219	0.399878	None
	WP_000763511.1	bifunctional glutamine amidotransferase/anthranilate phosphoribosyltransferase	ECD_01237	76.3	78.6	0.97	-0.0428463	0.478497	0.320121	None
	WP_000053099.1	ABC transporter ATP-binding protein	ECD_00953	90.1	96.3	0.94	-0.0960087	0.390837	0.408004	None
	WP_001103550.1	imidazole glycerol phosphate synthase subunit HisH	ECD_01925	110.6	122	0.91	-0.14153	0.319798	0.495125	None
	WP_001262123.1	universal stress protein E	ECD_01310	44.2	44.1	1	0.00326771	0.433381	0.36313	None
	WP_000190982.1	PurR family transcriptional regulator	ECD_01629	99.9	99.2	1.01	0.0101446	0.419782	0.376976	None
	WP_000189743.1	ribose-5-phosphate isomerase	ECD_02745	158.3	146.1	1.08	0.115705	0.231242	0.635934	None
	WP_001295442.1	flagellar L-ring protein	ECD_01075	137.6	121.7	1.13	0.177151	0.148099	0.829447	None
	WP_000055072.1	inorganic pyrophosphatase	ECD_04095	138.1	119.2	1.16	0.212329	0.110852	0.955258	None
	WP_000343193.1	protein DamX	ECD_03240	43.7	49.2	0.89	-0.171025	0.27689	0.557693	None
	WP_000070491.1	DNA-binding response regulator	ECD_01199	166.6	139.2	1.2	0.259229	0.0723493	1.14057	None
	WP_000773301.1	acyl-CoA esterase	ECD_00643	135.1	144.5	0.93	-0.0970418	0.389173	0.409857	None
	WP_000013046.1	aspartate carbamoyltransferase catalytic subunit	ECD_04113	128.2	115.3	1.11	0.153004	0.178043	0.749476	None
	WP_000867146.1	phosphate-binding protein	ECD_03612	127.1	119.9	1.06	0.0841324	0.282459	0.549044	None
	WP_000174632.1	polynucleotide adenylyltransferase PcnB	ECD_00142	71.8	79.6	0.9	-0.148785	0.308986	0.510061	None
	WP_001262182.1	transcriptional regulator	ECD_01798	92.4	92.4	1	0	0.439871	0.356674	None
	WP_000167336.1	integration host factor subunit beta	ECD_00916	86.5	90.6	0.95	-0.0668109	0.43859	0.357941	None
	WP_000933736.1	bifunctional N-acetylglucosamine-1-phosphate uridyltransferase/glucosamine-1-phosphate acetyltransferase	ECD_03614	81.6	90.2	0.9	-0.144558	0.315265	0.501324	None
	WP_001232412.1	protease modulator HflC	ECD_04042	120.9	136.5	0.89	-0.175087	0.271209	0.566695	None
	WP_000041970.1	ribosome small subunit-dependent GTPase	ECD_04031	120.6	118.1	1.02	0.0302209	0.380682	0.419438	None
	WP_000097642.1	aspartate aminotransferase family protein	ECD_02518	112.9	99.9	1.13	0.176489	0.148873	0.827184	None
	WP_001300658.1	TyrR family transcriptional regulator	ECD_01300	60.9	61.8	0.99	-0.0211646	0.482226	0.316749	None
	WP_000879113.1	histidine phosphatase family protein	ECD_02178	162.3	143	1.13	0.182648	0.141784	0.848372	None
	WP_001021161.1	6,7-dimethyl-8-ribityllumazine synthase	ECD_00363	156.1	176.5	0.88	-0.177198	0.26828	0.571411	None
	WP_000226815.1	GTP pyrophosphokinase	ECD_02629	70.3	77	0.91	-0.131334	0.335252	0.474628	None
	WP_001219792.1	UDP-N-acetylmuramate:L-alanyl-gamma-D-glutamyl-meso-diaminopimelate ligase	ECD_04101	165	154.5	1.07	0.0948592	0.264464	0.577633	None
	WP_000082850.1	2-isopropylmalate synthase	ECD_00076	68.3	84.1	0.81	-0.30022	0.128281	0.891837	None
	WP_000197686.1	outer membrane protein assembly factor BamD	ECD_02485	117.3	124	0.95	-0.0801371	0.41664	0.380239	None
	WP_000804726.1	peptide chain release factor 1	ECD_01186	85.2	80.1	1.06	0.0890512	0.274135	0.562036	None
	WP_001281877.1	DNA topoisomerase IV subunit A	ECD_02891	93	99.2	0.94	-0.0931094	0.395519	0.402833	None
	WP_000559286.1	NAD(P)-dependent oxidoreductase	ECD_01247	149.5	159.3	0.94	-0.0916008	0.39796	0.40016	None
	WP_001144069.1	30S ribosomal protein S21	ECD_02935	122	110.6	1.1	0.14153	0.193522	0.713269	None
	WP_012767764.1	glutamine-synthetase adenylyltransferase	ECD_02923	129.6	141.8	0.91	-0.129792	0.337615	0.471578	None
	WP_001062678.1	cold-shock protein CspC	ECD_01793	61.5	76.9	0.8	-0.322397	0.109786	0.959453	None
	WP_001216368.1	50S ribosomal protein L17	ECD_03145	148	146.7	1.01	0.0127283	0.414696	0.38227	None
	WP_000131757.1	ATP phosphoribosyltransferase	ECD_01921	89	115.5	0.77	-0.376016	0.0731407	1.13584	None
	WP_000937912.1	exodeoxyribonuclease VII large subunit	ECD_02401	67.5	68.9	0.98	-0.0296165	0.499223	0.301705	None
	WP_000116090.1	coproporphyrinogen III oxidase	ECD_03752	98.8	110.8	0.89	-0.165375	0.284887	0.545327	None
	WP_001245295.1	protein DcrB	ECD_03321	98.9	97.3	1.02	0.0235307	0.393598	0.404947	None
	WP_000130385.1	LLM class flavin-dependent oxidoreductase	ECD_03027	126.7	118.3	1.07	0.0989665	0.257731	0.588833	None
	WP_000779417.1	lipoprotein NlpA	ECD_03544	52.8	47	1.12	0.167877	0.159175	0.798124	None
	WP_001028341.1	epimerase	ECD_02229	168.5	144.6	1.17	0.220681	0.103092	0.986775	None
	WP_000059111.1	chromosomal replication initiator protein DnaA	ECD_03585	92.3	102.1	0.9	-0.14558	0.313742	0.503428	None
	WP_001148001.1	transcription elongation factor GreA	ECD_03046	162.1	141	1.15	0.201189	0.121841	0.914208	None
	WP_000805027.1	bifunctional glyoxylate/hydroxypyruvate reductase B	ECD_03403	135.8	117.4	1.16	0.210051	0.113039	0.946772	None
	WP_001271717.1	glutamine synthetase	ECD_03755	80.6	81.3	0.99	-0.0124755	0.464786	0.332747	None
	WP_001301240.1	cytosine deaminase	ECD_00291	101.6	95.5	1.06	0.0893278	0.27367	0.562772	None
	WP_001060244.1	AMP nucleosidase	ECD_01894	157.1	156.8	1	0.00275762	0.434393	0.362117	None
	WP_001295515.1	thiol:disulfide oxidoreductase	ECD_02865	87.6	84.9	1.03	0.0451663	0.352323	0.453059	None
	WP_001301412.1	L-threonylcarbamoyladenylate synthase type 1 TsaC	ECD_03133	127.1	142.6	0.89	-0.16601	0.283983	0.546707	None
	WP_000529317.1	beta-N-acetylhexosaminidase	ECD_01103	68.8	69.6	0.99	-0.0166787	0.473216	0.324941	None
	WP_001295557.1	arabinose 5-phosphate isomerase KdsD	ECD_03062	110.4	102.5	1.08	0.107116	0.244641	0.611471	None
	WP_000762401.1	catabolite repressor/activator	ECD_00081	109.2	120.7	0.9	-0.144453	0.315422	0.501107	None
	WP_000553451.1	inositol monophosphatase	ECD_02425	140.1	137.7	1.02	0.0249284	0.390889	0.407946	None
	WP_000186631.1	aminoacyl-tRNA deacylase	ECD_00432	101.8	132.6	0.77	-0.381343	0.0700846	1.15438	None
	WP_000007629.1	preprotein translocase subunit YajC	ECD_00355	166.5	149.2	1.12	0.158275	0.171201	0.766494	None
	WP_012767740.1	histidinol dehydrogenase	ECD_01922	50.3	49.7	1.01	0.0173125	0.405709	0.391785	None
	WP_000443530.1	dehydrogenase	ECD_00768	62	68.5	0.91	-0.143836	0.316344	0.499841	None
	WP_000016907.1	N-acetylmuramoyl-L-alanine amidase	ECD_02665	153.6	151.6	1.01	0.0189085	0.402591	0.395135	None
	WP_001033722.1	DNA-binding response regulator	ECD_03798	165.1	150.4	1.1	0.134536	0.203349	0.691759	None
	WP_000051560.1	murein tetrapeptide carboxypeptidase	ECD_01167	179.4	135.7	1.32	0.402759	0.0145438	1.83732	None
	WP_000414567.1	transcriptional regulator	ECD_01379	196.5	188.8	1.04	0.0576705	0.329204	0.482535	None
	WP_000068701.1	aminomethyltransferase	ECD_02737	182.6	151.8	1.2	0.266515	0.0674239	1.17119	None
	WP_000059388.1	cell division protein FtsP	ECD_02889	93.6	84.1	1.11	0.154403	0.17621	0.753969	None
	WP_001203392.1	sugar phosphatase YfbT	ECD_02218	53.9	53.6	1.01	0.00805227	0.42391	0.372726	None
	WP_001197646.1	glycogen synthase	ECD_03281	165.3	166	1	-0.00609652	0.452023	0.34484	None
	WP_000017354.1	glycerol-3-phosphate 1-O-acyltransferase	ECD_03913	163.3	160.3	1.02	0.0267504	0.387366	0.411878	None
	WP_001280345.1	tRNA (adenosine(37)-N6)-dimethylallyltransferase MiaA	ECD_04038	83	89.8	0.92	-0.113604	0.362789	0.440346	None
	WP_001192185.1	2-octaprenylphenol hydroxylase	ECD_02738	137.8	136	1.01	0.0189692	0.402473	0.395263	None
	WP_000024745.1	protein YebE	ECD_01817	174.5	123.2	1.42	0.502225	0.00363873	2.43905	None
	WP_000042632.1	lipoyl synthase	ECD_00597	133.4	169.1	0.79	-0.342118	0.0950188	1.02219	None
	WP_000567490.1	adenosine deaminase	ECD_01592	176.5	166.2	1.06	0.0867478	0.278018	0.555927	None
	WP_001018416.1	taurine ABC transporter substrate-binding protein	ECD_00315	141.1	160	0.88	-0.181354	0.26256	0.580772	None
	WP_001100801.1	dTDP-4-dehydrorhamnose 3,5-epimerase	ECD_01944	129.3	152.3	0.85	-0.236194	0.19332	0.713723	None
	WP_001295905.1	arginine/ornithine ABC transporter substrate-binding protein	ECD_00865	97.7	97.4	1	0.00443679	0.431063	0.365459	None
	WP_000272188.1	hypothetical protein	ECD_00162	124.2	106.8	1.16	0.217754	0.105766	0.975655	None
	WP_000153129.1	ribonucleotide monophosphatase NagD	ECD_00632	170.6	151.6	1.13	0.170348	0.156173	0.806394	None
	WP_000535976.1	guanosine-5-triphosphate,3-diphosphate pyrophosphatase	ECD_03657	102.1	106.4	0.96	-0.0595153	0.450692	0.34612	None
	WP_001090844.1	cytoskeleton protein RodZ	ECD_02408	161.7	156.7	1.03	0.0453145	0.352046	0.453401	None
	WP_000284050.1	phosphoheptose isomerase	ECD_00217	112.1	112.2	1	-0.0012864	0.442431	0.354154	None
	WP_000175940.1	peptide chain release factor 3	ECD_04250	135.4	126.9	1.07	0.0935357	0.266652	0.574055	None
	WP_001250216.1	peptide transport periplasmic protein SapA	ECD_01271	69.7	64.3	1.08	0.11634	0.230268	0.637766	None
	WP_000397372.1	molybdopterin molybdenumtransferase MoeA	ECD_00794	115.3	115.7	1	-0.00499635	0.449826	0.346955	None
	WP_001018618.1	flavodoxin-1	ECD_00641	66.3	62.1	1.07	0.0944156	0.265196	0.576432	None
	WP_001168544.1	glycine--tRNA ligase subunit alpha	ECD_03411	124.5	109.1	1.14	0.190495	0.133089	0.875857	None
	WP_001280776.1	thiol reductase thioredoxin	ECD_03659	102.6	91.1	1.13	0.171508	0.154776	0.810295	None
	WP_000514242.1	transcriptional regulator	ECD_03426	65.2	67.7	0.96	-0.0542839	0.459399	0.33781	None
	WP_000586449.1	1-(5-phosphoribosyl)-5-((5-phosphoribosylamino)methylideneamino)imidazole-4-carboxamide isomerase	ECD_01926	83.5	94.9	0.88	-0.184632	0.258093	0.588224	None
	WP_001300383.1	acetolactate synthase small subunit	ECD_00080	59.5	68.4	0.87	-0.201107	0.236253	0.626623	None
	WP_000431370.1	RNA chaperone ProQ	ECD_01802	104.8	130.4	0.8	-0.315305	0.11548	0.937493	None
	WP_001156181.1	rhodanese-like domain-containing protein	ECD_03469	168	156.2	1.08	0.105067	0.247899	0.605726	None
	WP_001195564.1	hydroxyethylthiazole kinase	ECD_02032	148.9	153.2	0.97	-0.0410725	0.481464	0.317436	None
	WP_000497724.1	outer membrane-stress sensor serine endopeptidase DegS	ECD_03095	126.1	145.8	0.86	-0.209422	0.225628	0.646608	None
	WP_001192973.1	fumarate reductase flavoprotein subunit	ECD_04026	75.2	80.9	0.93	-0.105407	0.375774	0.425073	None
	WP_001274021.1	30S ribosomal protein S20	ECD_00027	93.5	80.1	1.17	0.223164	0.100863	0.996268	None
	WP_000228937.1	mismatch-specific DNA-glycosylase	ECD_02938	71.1	67.3	1.06	0.0792431	0.290853	0.536327	None
	WP_000059411.1	dihydroxyacetone kinase subunit DhaL	ECD_01174	38.3	30.9	1.24	0.309738	0.0433365	1.36315	None
	WP_000179165.1	maltose/maltodextrin import ATP-binding protein MalK	ECD_03907	97.1	84.2	1.15	0.205651	0.117351	0.930515	None
	WP_000668690.1	tRNA 4-thiouridine(8) synthase ThiI	ECD_00371	72.1	87.1	0.83	-0.272673	0.154127	0.812122	None
	WP_000255997.1	peptidyl-prolyl cis-trans isomerase	ECD_00475	119	128.1	0.93	-0.106309	0.374338	0.426736	None
	WP_000067755.1	replication-associated recombination protein A	ECD_00896	73.2	79.6	0.92	-0.120925	0.351323	0.454294	None
	WP_000201820.1	glutamate racemase	ECD_03852	82.4	89.9	0.92	-0.125677	0.343951	0.463503	None
	WP_000377786.1	phosphate-specific transport system accessory protein PhoU	ECD_03608	83	73.5	1.13	0.175367	0.150189	0.823361	None
	WP_000004473.1	methionyl-tRNA formyltransferase	ECD_03138	147.4	154.9	0.95	-0.0716006	0.430675	0.36585	None
	WP_001155227.1	RNA polymerase-binding transcription factor DksA	ECD_00144	147.3	134	1.1	0.136524	0.200524	0.697833	None
	WP_000442860.1	ATP-Grasp family ATPase	ECD_02910	148.8	117.4	1.27	0.341942	0.0303542	1.51778	None
	WP_000899049.1	bifunctional 2-acylglycerophosphoethanolamine acyltransferase/acyl-ACP synthetase	ECD_02684	59	59.5	0.99	-0.0121747	0.464183	0.333311	None
	WP_000066639.1	fumarate hydratase class I, aerobic	ECD_01581	143.9	135.6	1.06	0.0857094	0.279777	0.553188	None
	WP_000100420.1	NADPH-dependent 7-cyano-7-deazaguanine reductase QueF	ECD_02639	73.8	69.1	1.07	0.0949351	0.264339	0.577839	None
	WP_000523844.1	transcriptional regulator NanR	ECD_03086	122	114.5	1.07	0.0915335	0.26998	0.568668	None
	WP_001151437.1	NAD(P)H dehydrogenase (quinone)	ECD_01007	72.6	66.1	1.1	0.135319	0.202233	0.694148	None
	WP_000461657.1	undecaprenyl-phosphate 4-deoxy-4-formamido-L-arabinose transferase	ECD_02180	82.5	88.3	0.93	-0.0980193	0.3876	0.411616	None
	WP_000218480.1	D-erythrose-4-phosphate dehydrogenase	ECD_02758	65	90.5	0.72	-0.477478	0.0301359	1.52092	None
	WP_000822257.1	bifunctional hydroxymethylpyrimidine kinase/phosphomethylpyrimidine kinase	ECD_02031	176.4	185.2	0.95	-0.0702335	0.432931	0.363581	None
	WP_000477227.1	peptidylprolyl isomerase A	ECD_03214	102.2	95.2	1.07	0.102362	0.252234	0.598197	None
	WP_000106833.1	2-deoxyglucose-6-phosphate phosphatase	ECD_01696	100.4	86.6	1.16	0.21332	0.109909	0.958965	None
	WP_001297064.1	superoxide dismutase [Mn]	ECD_03794	107.5	72.7	1.48	0.564309	0.00136348	2.86535	None
	WP_000807125.1	histidine triad nucleotide-binding protein	ECD_01099	88.1	111.5	0.79	-0.33983	0.0966531	1.01478	None
	WP_000818618.1	shikimate kinase	ECD_03242	111	118.5	0.94	-0.0943274	0.39355	0.405	None
	WP_000617726.1	cell division ATP-binding protein FtsE	ECD_03312	93.2	95.4	0.98	-0.0336593	0.493875	0.306383	None
	WP_012767772.1	ribokinase	ECD_03638	61.5	57.3	1.07	0.102051	0.252734	0.597336	None
	WP_001239440.1	cytochrome ubiquinol oxidase subunit II	ECD_00383	128.3	133.5	0.96	-0.0573186	0.454345	0.342614	None
	WP_001120711.1	diaminopimelate decarboxylase	ECD_02686	128.3	162	0.79	-0.336473	0.0990881	1.00398	None
	WP_000098247.1	glucarate dehydratase	ECD_02632	61.1	62.3	0.98	-0.0280598	0.496091	0.304438	None
	WP_000545042.1	NADH-quinone oxidoreductase subunit E	ECD_02210	144.8	197.3	0.73	-0.446329	0.0402306	1.39544	None
	WP_000209826.1	NAD(P)H-flavin reductase	ECD_03735	190.5	196.8	0.97	-0.0469392	0.471655	0.326376	None
	WP_001136389.1	NAD-dependent dihydropyrimidine dehydrogenase subunit PreT	ECD_02075	165.9	163.5	1.01	0.0210233	0.39847	0.399604	None
	WP_000174305.1	transcriptional regulator	ECD_03578	82.1	93.7	0.88	-0.190667	0.249973	0.602107	None
	WP_000981977.1	tRNA (N6-adenosine(37)-N6)-threonylcarbamoyltransferase complex ATPase TsaE	ECD_04035	149.7	152.7	0.98	-0.0286258	0.49723	0.303443	None
	WP_000847880.1	hypothetical protein	ECD_01876	75.1	76.6	0.98	-0.0285315	0.49704	0.303608	None
	WP_000493947.1	riboflavin synthase	ECD_01633	140.2	121.1	1.16	0.211287	0.111848	0.951372	None
	WP_000438245.1	phospholipid ABC transporter ATP-binding protein MlaF	ECD_03060	126.5	131.7	0.96	-0.058118	0.453015	0.343887	None
	WP_000857508.1	glucose-1-phosphate thymidylyltransferase	ECD_01945	101	106.1	0.95	-0.0710694	0.431552	0.364967	None
	WP_001296310.1	nucleotide exchange factor GrpE	ECD_02502	131.8	138.5	0.95	-0.0715356	0.430782	0.365742	None
	WP_001257000.1	thymidylate kinase	ECD_01094	67.5	68.4	0.99	-0.0191088	0.478095	0.320486	None
	WP_001225168.1	cellulose biosynthesis protein BcsC	ECD_03378	68.9	69.8	0.99	-0.0187231	0.47732	0.32119	None
	WP_000105579.1	agmatinase	ECD_02767	74.5	73	1.02	0.029344	0.382368	0.417519	None
	WP_001319167.1	6-phospho-beta-glucosidase	ECD_02733	84.8	77	1.1	0.139206	0.196755	0.706075	None
	WP_000697915.1	DNA-binding response regulator	ECD_03984	107.4	133.5	0.8	-0.313846	0.116677	0.933014	None
	WP_000078239.1	acetyl-coenzyme A synthetase	ECD_03941	152.7	153.5	0.99	-0.00753859	0.454904	0.34208	None
	WP_000334220.1	amidophosphoribosyltransferase	ECD_02237	113.6	125.2	0.91	-0.140272	0.321688	0.492565	None
	WP_001301270.1	cystathionine gamma-synthase	ECD_03825	130.6	111.6	1.17	0.226818	0.0976474	1.01034	None
	WP_000091955.1	50S ribosomal protein L28	ECD_03494	99.7	95	1.05	0.069666	0.307622	0.511982	None
	WP_000358960.1	50S ribosomal protein L18	ECD_03155	110.8	100.4	1.1	0.142199	0.192598	0.715348	None
	WP_000236293.1	oxidoreductase	ECD_03291	165	140.2	1.18	0.23498	0.0907368	1.04222	None
	WP_000422045.1	protease	ECD_01248	93.6	95.4	0.98	-0.0274807	0.494927	0.305459	None
	WP_001043542.1	DNA-binding protein HU-beta	ECD_00392	70	66	1.06	0.0848889	0.281171	0.551029	None
	WP_001301279.1	glutathione import ATP-binding protein GsiA	ECD_00796	154	176.8	0.87	-0.199188	0.238743	0.62207	None
	WP_000673561.1	GTPase ObgE	ECD_03048	60.7	72.9	0.83	-0.264222	0.162703	0.788605	None
	WP_000543535.1	transcriptional regulator NrdR	ECD_00361	137.4	171.2	0.8	-0.317301	0.113857	0.94364	None
	WP_001018194.1	methionine aminopeptidase	ECD_00166	86.1	76.6	1.12	0.168669	0.158209	0.800768	None
	WP_000172749.1	NADH-quinone oxidoreductase subunit I	ECD_02206	126.9	174.2	0.73	-0.457053	0.0364833	1.43791	None
	WP_001003709.1	transaldolase A	ECD_02355	143.8	149.1	0.96	-0.0522166	0.462845	0.334564	None
	WP_001295318.1	5-(carboxyamino)imidazole ribonucleotide mutase	ECD_00473	131.8	140.2	0.94	-0.089136	0.401958	0.395819	None
	WP_000531601.1	Fe3+/spermidine/putrescine ABC transporter ATP-binding protein	ECD_01124	64.8	70.4	0.92	-0.119582	0.353417	0.451713	None
	WP_000776253.1	LysR family transcriptional regulator CysB	ECD_01251	163.5	153.9	1.06	0.0872974	0.277089	0.557381	None
	WP_001086540.1	ribosomal RNA large subunit methyltransferase K/L	ECD_00952	84.4	95	0.89	-0.170685	0.277369	0.556942	None
	WP_001044366.1	bifunctional glucose-1-phosphatase/inositol phosphatase	ECD_01005	97.7	84.4	1.16	0.211116	0.112013	0.950731	None
	WP_001291217.1	23S rRNA pseudouridylate synthase B	ECD_01245	113	132.7	0.85	-0.231846	0.198366	0.702532	None
	WP_001353848.1	D-hexose-6-phosphate mutarotase	ECD_01749	155.9	160.7	0.97	-0.043749	0.476987	0.321493	None
	WP_000487267.1	bifunctional PTS fructose transporter subunit IIA/HPr protein	ECD_02098	145	136	1.07	0.0924462	0.268461	0.57112	None
	WP_001192312.1	cell division protein ZapE	ECD_03092	158.7	178.1	0.89	-0.166385	0.283449	0.547525	None
	WP_000062611.1	30S ribosomal protein S8	ECD_03157	87.8	88.5	0.99	-0.0114565	0.462744	0.334659	None
	WP_000746443.1	MacA family efflux pump subunit	ECD_00883	159	152.4	1.04	0.0611639	0.322856	0.490991	None
	WP_001094682.1	molybdopterin adenylyltransferase	ECD_00009	141.5	132	1.07	0.100264	0.255623	0.5924	None
	WP_001130692.1	outer membrane lipoprotein LolB	ECD_01184	150.4	139.4	1.08	0.109574	0.240764	0.618408	None
	WP_000477811.1	thymidine phosphorylase	ECD_04258	91.2	91.3	1	-0.00158104	0.443018	0.353579	None
	WP_001295461.1	cysteine synthase B	ECD_02321	98.4	100.8	0.98	-0.0347654	0.492023	0.308015	None
	WP_032201712.1	murein hydrolase activator EnvC	ECD_03471	181.8	171.2	1.06	0.0866695	0.27815	0.55572	None
	WP_001261013.1	lipoprotein	ECD_01388	29.9	26	1.15	0.201634	0.121388	0.915826	None
	WP_000098896.1	cyclopropane-fatty-acyl-phospholipid synthase	ECD_01632	94.5	127.2	0.74	-0.428712	0.0470605	1.32734	None
	WP_001295292.1	glutathione S-transferase	ECD_00805	91.1	79.9	1.14	0.189256	0.134437	0.87148	None
	WP_000764731.1	dihydropteroate synthase	ECD_03042	97.8	118	0.83	-0.27088	0.155921	0.807096	None
	WP_000675504.1	bacterioferritin	ECD_03187	126.4	139.8	0.9	-0.145368	0.314058	0.50299	None
	WP_000049367.1	30S ribosomal protein S12 methylthiotransferase RimO	ECD_00802	160.2	181.6	0.88	-0.18089	0.263195	0.579722	None
	WP_001295354.1	helicase IV	ECD_00966	36.9	37.7	0.98	-0.0309437	0.498424	0.302401	None
	WP_000190516.1	DUF3053 domain-containing protein	ECD_03404	103.7	124.1	0.84	-0.259087	0.168063	0.774529	None
	WP_000877107.1	hypothetical protein	ECD_01063	161.1	148.9	1.08	0.113613	0.234468	0.629917	None
	WP_000673464.1	DNA polymerase III subunit beta	ECD_03584	155.9	175.8	0.89	-0.173314	0.273681	0.562755	None
	WP_000815553.1	5-(carboxyamino)imidazole ribonucleotide synthase	ECD_00472	171.4	154.3	1.11	0.151629	0.179855	0.745077	None
	WP_000935036.1	hypothetical protein	ECD_04089	119.8	131.3	0.91	-0.132239	0.333868	0.476425	None
	WP_001291990.1	xanthine phosphoribosyltransferase	ECD_00233	133.1	144	0.92	-0.113558	0.362861	0.44026	None
	WP_001135174.1	nicotinate-nucleotide pyrophosphorylase [carboxylating]	ECD_00108	115.9	117.3	0.99	-0.0173224	0.474508	0.323757	None
	WP_000815335.1	pyruvate dehydrogenase [ubiquinone]	ECD_00876	194.7	154.6	1.26	0.332713	0.0336945	1.47244	None
	WP_000278509.1	universal stress protein G	ECD_00576	161.6	136.4	1.18	0.244584	0.083078	1.08051	None
	WP_001301045.1	protease	ECD_01393	91.3	93.7	0.97	-0.0374342	0.487554	0.311977	None
	WP_001147328.1	alanine racemase biosynthetic	ECD_03925	116.4	144.7	0.8	-0.313974	0.116572	0.933407	None
	WP_000993449.1	glycogen phosphorylase	ECD_03280	90.8	121.1	0.75	-0.415435	0.052799	1.27737	None
	WP_000636571.1	NAD(P)-dependent oxidoreductase	ECD_01498	167.1	150.5	1.11	0.150948	0.180757	0.742905	None
	WP_000480255.1	DNAse	ECD_01096	91.4	90.2	1.01	0.0190667	0.402283	0.395469	None
	WP_000555849.1	formyltetrahydrofolate deformylase	ECD_01208	87.1	87.5	1	-0.0066103	0.453049	0.343855	None
	WP_001125331.1	signal transduction protein	ECD_02925	106.1	113.8	0.93	-0.101076	0.382694	0.417148	None
	WP_001320425.1	cystathionine beta-lyase	ECD_02881	107.2	135.3	0.79	-0.335857	0.0995395	1.002	None
	WP_001229265.1	integration host factor subunit alpha	ECD_01681	255.9	238.7	1.07	0.100382	0.255433	0.592724	None
	WP_001354020.1	hydroxymethylbilane synthase	ECD_03680	166	153	1.08	0.117652	0.228263	0.641564	None
	WP_000169728.1	4-deoxy-4-formamido-L-arabinose-phosphoundecaprenol deformylase ArnD	ECD_02182	86.2	80	1.08	0.107688	0.243736	0.61308	None
	WP_000198822.1	GTP-binding protein	ECD_02103	120.4	142.4	0.85	-0.242114	0.186576	0.729143	None
	WP_000027205.1	arginine ABC transporter ATP-binding protein ArtP	ECD_00869	41.2	46.2	0.89	-0.165249	0.285068	0.545052	None
	WP_000593994.1	methionine import ATP-binding protein MetN	ECD_00198	118	141.6	0.83	-0.263034	0.163933	0.785334	None
	WP_000280494.1	bifunctional GTP diphosphokinase/guanosine-3,5-bis(diphosphate) 3-diphosphatase	ECD_03507	112.5	118.1	0.95	-0.070084	0.433178	0.363333	None
	WP_000771748.1	bifunctional UDP-sugar hydrolase/5-nucleotidase	ECD_00431	124.1	128.1	0.97	-0.0457674	0.473613	0.324576	None
	WP_001301272.1	acetylornithine deacetylase	ECD_03842	61.1	63.1	0.97	-0.0464676	0.472443	0.325651	None
	WP_000107012.1	dipeptide transport ATP-binding protein DppF	ECD_03391	98.7	103.7	0.95	-0.0712939	0.431181	0.36534	None
	WP_001296623.1	cell division protein ZapB	ECD_03813	84.4	85.4	0.99	-0.0169931	0.473847	0.324362	None
	WP_000970479.1	ribosomal RNA small subunit methyltransferase H	ECD_00083	85.3	86.3	0.99	-0.0168148	0.473489	0.32469	None
	WP_000946947.1	exonuclease V subunit gamma	ECD_02670	164.1	162.5	1.01	0.0141355	0.411933	0.385174	None
	WP_000002542.1	S26 family signal peptidase	ECD_02462	133.2	175.9	0.76	-0.401161	0.0595726	1.22495	None
	WP_000212680.1	hypothetical protein	ECD_01636	119.4	123.4	0.97	-0.0475396	0.470652	0.3273	None
	WP_000237947.1	N-acetylglutamate synthase	ECD_02666	141.9	156.4	0.91	-0.140366	0.321547	0.492756	None
	WP_001027964.1	hypothetical protein	ECD_01369	36.2	29.7	1.22	0.285527	0.0557906	1.25344	None
	WP_000060982.1	translocation/assembly module TamB	ECD_04092	90.5	89.3	1.01	0.0192576	0.40191	0.395871	None
	WP_001295266.1	GTPase-activating protein	ECD_03751	91.9	115.2	0.8	-0.326004	0.106969	0.970743	None
	WP_000069437.1	aspartate ammonia-lyase	ECD_04009	169.9	151.2	1.12	0.168228	0.158747	0.799294	None
	WP_000290727.1	50S ribosomal protein L32	ECD_01085	131.7	145.6	0.9	-0.144755	0.314972	0.501729	None
	WP_001040205.1	ribosome-binding factor A	ECD_03034	152.6	167.4	0.91	-0.133545	0.331876	0.479024	None
	WP_000489667.1	beta-barrel assembly-enhancing protease	ECD_02386	65.3	60.3	1.08	0.114925	0.232442	0.633686	None
	WP_000189541.1	esterase	ECD_00234	33.9	35.1	0.97	-0.0501858	0.466233	0.331397	None
	WP_000765749.1	glutathione S-transferase	ECD_01605	143.1	118	1.21	0.278237	0.0600487	1.2215	None
	WP_000622290.1	transcriptional regulator	ECD_02214	59.2	58	1.02	0.0295443	0.381982	0.417957	None
	WP_000187594.1	N-acetylglucosamine repressor	ECD_00633	76.9	75.1	1.02	0.0341707	0.373117	0.428155	None
	WP_001031530.1	hypothetical protein	ECD_01249	153.1	152.5	1	0.00566504	0.42863	0.367917	None
	WP_001043577.1	thiol reductant ABC exporter subunit CydD	ECD_00891	119.3	124.8	0.96	-0.0650239	0.441549	0.355021	None
	WP_000634798.1	ABC transporter ATP-binding protein	ECD_03203	109.3	132.7	0.82	-0.279875	0.147059	0.832508	None
	WP_000014594.1	cold-shock protein	ECD_03406	80.7	114.7	0.7	-0.507225	0.0225513	1.64683	None
	WP_000116297.1	ribosomal RNA large subunit methyltransferase I	ECD_00971	165.7	158.8	1.04	0.0613627	0.322496	0.491475	None
	WP_000227950.1	bifunctional demethylmenaquinone methyltransferase/2-methoxy-6-polyprenyl-1,4-benzoquinol methylase	ECD_03726	79.4	89.7	0.89	-0.175969	0.269983	0.568663	None
	WP_001029698.1	DNA repair protein RadA	ECD_04265	83.2	103	0.81	-0.307989	0.121571	0.915171	None
	WP_000476487.1	phospholipid-binding protein	ECD_03057	105.6	111.5	0.95	-0.0784339	0.419432	0.377338	None
	WP_001234850.1	16S rRNA pseudouridine(516) synthase	ECD_02113	134.3	149.7	0.9	-0.156615	0.297501	0.526512	None
	WP_001068682.1	peroxiredoxin	ECD_02372	98.3	103.8	0.95	-0.0785431	0.419253	0.377524	None
	WP_000912724.1	allophanate hydrolase	ECD_00672	111.9	125.4	0.89	-0.164327	0.286382	0.543054	None
	WP_000059466.1	30S ribosomal protein S15	ECD_03032	165	174.5	0.95	-0.080761	0.415618	0.381306	None
	WP_000210739.1	beta-hydroxyacyl-ACP dehydratase	ECD_00178	145.5	160.5	0.91	-0.141554	0.319761	0.495175	None
	WP_000934920.1	phosphatidylserine decarboxylase proenzyme	ECD_04030	108.1	107.2	1.01	0.0120616	0.416007	0.380899	None
	WP_000177732.1	mechanosensitive channel MscK	ECD_00416	104.8	104.8	1	0	0.439871	0.356674	None
	WP_000829818.1	30S ribosomal protein S9	ECD_03090	126.8	124.2	1.02	0.0298896	0.381318	0.418712	None
	WP_000250656.1	oxidoreductase	ECD_01617	145.8	114.4	1.27	0.349904	0.0276978	1.55756	None
	WP_000111199.1	2-octaprenyl-6-methoxyphenyl hydroxylase	ECD_02739	81.9	84.8	0.97	-0.0502008	0.466208	0.33142	None
	WP_000068457.1	dihydroneopterin triphosphate 2-epimerase	ECD_02228	155.8	162.6	0.96	-0.061632	0.447175	0.349522	None
	WP_001042003.1	ABC transporter permease	ECD_03311	108.9	123.8	0.88	-0.185007	0.257584	0.589082	None
	WP_000183676.1	PTS IIA-like nitrogen regulatory protein PtsN	ECD_03069	136.7	128.6	1.06	0.0881226	0.275697	0.559568	None
	WP_001295412.1	2-deoxyribose-5-phosphate aldolase	ECD_04257	87.2	83.9	1.04	0.0556573	0.332885	0.477705	None
	WP_000125016.1	cytidylate kinase	ECD_00914	137.4	124.8	1.1	0.138764	0.197373	0.704713	None
	WP_000106759.1	formyl-CoA--oxalate CoA-transferase	ECD_02284	135.5	108.1	1.25	0.325926	0.0363388	1.43963	None
	WP_071586151.1	hypothetical protein	ECD_00385	79.9	65.9	1.21	0.277917	0.0602411	1.22011	None
	WP_001298606.1	carboxymethylenebutenolidase	ECD_03717	35.7	29.4	1.21	0.280108	0.0589322	1.22965	None
	WP_000678419.1	DNA helicase RecG	ECD_03509	86.8	92	0.94	-0.0839388	0.410422	0.386769	None
	WP_000958598.1	quinol monooxygenase YgiN	ECD_02901	99	93.7	1.06	0.0793795	0.290617	0.536679	None
	WP_000875487.1	protein CreA	ECD_04273	69.7	69.4	1	0.00622299	0.427526	0.369037	None
	WP_001110573.1	ABC transporter ATP-binding protein	ECD_00446	116.9	123.4	0.95	-0.0780675	0.420033	0.376716	None
	WP_000932839.1	ribosomal RNA small subunit methyltransferase G	ECD_03624	130.8	136	0.96	-0.0562441	0.456134	0.340908	None
	WP_001260328.1	4-(cytidine 5-diphospho)-2-C-methyl-D-erythritol kinase	ECD_01183	169.1	169.8	1	-0.0059598	0.45175	0.345102	None
	WP_001041010.1	LysR family transcriptional regulator	ECD_02974	79.9	68.8	1.16	0.215787	0.10759	0.968229	None
	WP_000885878.1	flagellar hook protein FlgE	ECD_01072	101.4	113.3	0.89	-0.16009	0.292466	0.533924	None
	WP_001005448.1	protein mrp	ECD_02043	129.7	129.7	1	0	0.439871	0.356674	None
	WP_000976400.1	transporter	ECD_00762	149.6	132.5	1.13	0.175118	0.150483	0.822513	None
	WP_000548675.1	arabinose ABC transporter substrate-binding protein	ECD_01869	110.6	106	1.04	0.0612871	0.322633	0.491291	None
	WP_001065381.1	ribosomal RNA small subunit methyltransferase A	ECD_00055	61	63.8	0.96	-0.0647472	0.442008	0.35457	None
	WP_000214516.1	cardiolipin synthase A	ECD_01223	45.7	49.9	0.92	-0.126846	0.342147	0.465788	None
	WP_000698909.1	exonuclease subunit SbcC	ECD_00345	166.1	182.6	0.91	-0.136635	0.32718	0.485213	None
	WP_000066978.1	flagellar biosynthesis protein FlhA	ECD_01850	59.9	65.4	0.92	-0.126735	0.342318	0.46557	None
	WP_000798859.1	Nif3-like dinuclear metal center hexameric protein	ECD_00670	130.2	124.6	1.04	0.0634254	0.318773	0.496518	None
	WP_001082229.1	phospho-2-dehydro-3-deoxyheptonate aldolase Trp-sensitive	ECD_01673	37.7	37.3	1.01	0.0153889	0.409475	0.387773	None
	WP_001194734.1	cell division protein ZapD	ECD_00102	147.5	186.2	0.79	-0.336138	0.0993332	1.00291	None
	WP_000285349.1	hydrolase	ECD_03705	181.8	168.1	1.08	0.113032	0.235367	0.628255	None
	WP_001092508.1	DNA-binding response regulator	ECD_01577	137	148.2	0.92	-0.11337	0.363158	0.439904	None
	WP_001293613.1	histidine transport ATP-binding protein HisP	ECD_02231	92.6	101.8	0.91	-0.136653	0.327152	0.48525	None
	WP_001295435.1	50S ribosomal protein L16 arginine hydroxylase	ECD_01126	113	102	1.11	0.147754	0.185026	0.732767	None
	WP_000691382.1	trk system potassium uptake protein trkA	ECD_03140	94.8	96.3	0.98	-0.0226487	0.485209	0.314071	None
	WP_001350523.1	transpeptidase	ECD_01899	83.1	78.2	1.06	0.0876799	0.276443	0.558394	None
	WP_000925985.1	transpeptidase	ECD_00929	67	63.2	1.06	0.0842365	0.282282	0.549317	None
	WP_001298537.1	recombination-associated protein RdgC	ECD_00342	133.4	125.1	1.07	0.0926769	0.268077	0.57174	None
	WP_000131702.1	transcriptional repressor	ECD_00640	168.6	190.1	0.89	-0.173154	0.273905	0.5624	None
	WP_000684321.1	30S ribosomal protein S6--L-glutamate ligase	ECD_00857	121.3	128.1	0.95	-0.0786909	0.41901	0.377775	None
	WP_000917117.1	ADP-ribose pyrophosphatase	ECD_02906	167.6	157.3	1.07	0.0915035	0.27003	0.568588	None
	WP_000828351.1	chromosome initiation inhibitor	ECD_02747	169.1	194.5	0.87	-0.201893	0.235236	0.628497	None
	WP_001295188.1	oligoribonuclease	ECD_04032	118.6	118.3	1	0.00365394	0.432615	0.363899	None
	WP_000148941.1	short-chain dehydrogenase/reductase	ECD_00444	164.4	159.9	1.03	0.0400404	0.361966	0.441332	None
	WP_001217335.1	guanosine monophosphate reductase	ECD_00104	96.1	90.4	1.06	0.0882137	0.275544	0.55981	None
	WP_001293282.1	23S rRNA (guanosine(2251)-2-O)-methyltransferase RlmB	ECD_04047	167.4	166.6	1	0.00691113	0.426165	0.370422	None
	WP_000045744.1	ADP compounds hydrolase NudE	ECD_03249	95.1	95.7	0.99	-0.00907358	0.457974	0.339159	None
	WP_001295263.1	hypothetical protein	ECD_03744	140.4	168.9	0.83	-0.266626	0.160232	0.79525	None
	WP_001047336.1	octaprenyl-diphosphate synthase	ECD_03052	168.2	151.5	1.11	0.15086	0.180874	0.742624	None
	WP_001182954.1	ASCH domain-containing protein	ECD_02732	158.6	155.6	1.02	0.0275507	0.385822	0.413613	None
	WP_000019588.1	carboxy-S-adenosyl-L-methionine synthase CmoA	ECD_01841	88.3	89.8	0.98	-0.024302	0.488533	0.311106	None
	WP_000107009.1	hypothetical protein	ECD_01006	195.2	185.3	1.05	0.0750902	0.298072	0.525679	None
	WP_000646014.1	L-threonine 3-dehydrogenase	ECD_03474	129.8	117.2	1.11	0.147318	0.185613	0.731391	None
	WP_000439846.1	3-dehydroquinate synthase	ECD_03241	125.5	139.3	0.9	-0.150508	0.306442	0.513652	None
	WP_001031729.1	phosphoglycolate phosphatase	ECD_03237	111.3	126.4	0.88	-0.183543	0.259572	0.585741	None
	WP_001329186.1	tRNA-dihydrouridine synthase A	ECD_03921	172.6	177.5	0.97	-0.0403866	0.482612	0.316402	None
	WP_000988027.1	alpha-glucosidase/alpha-galactosidase	ECD_03990	138	156.7	0.88	-0.183337	0.259853	0.585273	None
	WP_000700894.1	L-fucose isomerase	ECD_02653	202.1	160.2	1.26	0.335195	0.0327675	1.48456	None
	WP_000467180.1	cytochrome ubiquinol oxidase subunit I	ECD_00382	122.6	123.8	0.99	-0.0140523	0.467946	0.329804	None
	WP_001001902.1	molecular chaperone	ECD_01032	36.9	32.5	1.14	0.183181	0.141182	0.850222	None
	WP_001028614.1	phosphoribosylglycinamide formyltransferase	ECD_02392	158.4	162.7	0.97	-0.0386419	0.485532	0.313782	None
	WP_001034916.1	TonB-dependent siderophore receptor	ECD_00550	116	98.8	1.17	0.231542	0.093602	1.02871	None
	WP_000253837.1	two-component sensor histidine kinase	ECD_00531	14.2	13.8	1.03	0.0412227	0.359734	0.444018	None
	WP_000048939.1	azoreductase	ECD_01367	97.3	85.4	1.14	0.188204	0.135589	0.867775	None
	WP_000984500.1	protease HtpX	ECD_01800	134.4	123.4	1.09	0.123191	0.219906	0.657763	None
	WP_001247089.1	ribonuclease PH	ECD_03500	118.9	115.5	1.03	0.0418559	0.358541	0.445462	None
	WP_000800512.1	KHG/KDPG aldolase	ECD_01821	179.9	173	1.04	0.0564231	0.331483	0.479538	None
	WP_001166395.1	4-hydroxy-3-methylbut-2-enyl diphosphate reductase	ECD_00033	139.1	164.2	0.85	-0.239332	0.189727	0.721871	None
	WP_001219160.1	gamma-glutamylcyclotransferase YtfP	ECD_04093	128.8	125.6	1.03	0.0362961	0.369067	0.432895	None
	WP_001269673.1	hypothetical protein	ECD_00610	113.2	111.5	1.02	0.0218302	0.3969	0.401319	None
	WP_000043335.1	ribosome maturation factor RimM	ECD_02497	123.6	140.1	0.88	-0.180778	0.263348	0.579469	None
	WP_000818411.1	polyamine aminopropyltransferase	ECD_00120	153.1	222.5	0.69	-0.539331	0.0162381	1.78946	None
	WP_000487600.1	phosphocarrier protein HPr	ECD_02315	123.3	136.5	0.9	-0.146728	0.312035	0.505797	None
	WP_000103754.1	acyl carrier protein	ECD_01090	149.1	159.5	0.93	-0.0972762	0.388796	0.410278	None
	WP_001300912.1	16S rRNA methyltransferase	ECD_02776	72	74.4	0.97	-0.0473057	0.471042	0.32694	None
	WP_001287378.1	DNA-binding protein H-NS	ECD_01213	136.5	137.1	1	-0.00632762	0.452485	0.344396	None
	WP_000137877.1	DNA-binding response regulator	ECD_01984	145.1	157.8	0.92	-0.12105	0.351128	0.454534	None
	WP_001319878.1	metalloprotease LoiP	ECD_02766	62.1	72.4	0.86	-0.221396	0.210814	0.6761	None
	WP_000047539.1	reactive intermediate/imine deaminase	ECD_04111	90.5	77.9	1.16	0.216294	0.107117	0.970142	None
	WP_000027705.1	formate dehydrogenase accessory protein FdhE	ECD_03776	133.3	155.3	0.86	-0.220381	0.212048	0.673566	None
	WP_000844057.1	4-amino-4-deoxy-L-arabinose lipid A transferase	ECD_02183	147.5	171.6	0.86	-0.218335	0.214547	0.668477	None
	WP_001075164.1	ribonucleoside-diphosphate reductase 1 subunit alpha	ECD_02160	108.5	112.1	0.97	-0.0470912	0.471401	0.32661	None
	WP_000091466.1	transcriptional regulator	ECD_03197	132.8	147	0.9	-0.146561	0.312283	0.505452	None
	WP_000940595.1	50S ribosomal protein L27	ECD_03050	145.7	116.5	1.25	0.322671	0.0376663	1.42405	None
	WP_000818228.1	3-isopropylmalate dehydratase small subunit	ECD_00073	56.6	72.9	0.78	-0.365117	0.0797089	1.09849	None
	WP_000942344.1	phosphoglycerate mutase GpmB	ECD_04271	84.8	82.6	1.03	0.0379225	0.365977	0.436546	None
	WP_000016560.1	undecaprenyldiphospho-muramoylpentapeptide beta-N- acetylglucosaminyltransferase	ECD_00091	111.2	108.1	1.03	0.0407903	0.36055	0.443034	None
	WP_000669834.1	oxidative stress defense protein	ECD_02753	110	144.4	0.76	-0.392567	0.0639685	1.19403	None
	WP_001000359.1	sn-glycerol-3-phosphate dehydrogenase subunit C	ECD_02169	104.9	109.8	0.96	-0.0658634	0.440159	0.356391	None
	WP_001272590.1	lipoprotein NlpD	ECD_02592	123.8	133.7	0.93	-0.110988	0.366917	0.435433	None
	WP_000772820.1	NAD-dependent succinate-semialdehyde dehydrogenase	ECD_02517	132.4	127.3	1.04	0.0566707	0.33103	0.480132	None
	WP_001391766.1	hypothetical protein	ECD_03572	167.2	141.1	1.18	0.244857	0.0828674	1.08162	None
	WP_000124850.1	50S ribosomal protein L20	ECD_01685	92.1	94	0.98	-0.0294596	0.498907	0.30198	None
	WP_000468186.1	30S ribosomal protein S5 alanine N-acetyltransferase	ECD_01062	73.1	71.7	1.02	0.0278983	0.385152	0.414368	None
	WP_001274963.1	envelope stress response membrane protein PspB	ECD_01282	117.5	82.7	1.42	0.506702	0.00340035	2.46848	None
	WP_001300698.1	cysteine desulfurase CsdA	ECD_02661	104.7	106.1	0.99	-0.0191632	0.478205	0.320386	None
	WP_000725337.1	protein disulfide oxidoreductase DsbA	ECD_03746	142.3	137.1	1.04	0.0537071	0.336467	0.473058	None
	WP_000093810.1	trifunctional nicotinamide-nucleotide adenylyltransferase/ribosylnicotinamide kinase/transcriptional regulator NadR	ECD_04266	176.8	164.5	1.07	0.104031	0.249554	0.602835	None
	WP_000386733.1	NADH-quinone oxidoreductase subunit B	ECD_02212	135.3	151	0.9	-0.158387	0.294929	0.530282	None
	WP_001295445.1	glucan biosynthesis protein H	ECD_01046	169.3	178.7	0.95	-0.0779577	0.420214	0.37653	None
	WP_001277561.1	serine acetyltransferase	ECD_03465	95.4	111.6	0.85	-0.226276	0.204945	0.688362	None
	WP_001051883.1	RNA-binding protein Hfq	ECD_04039	124.9	146.1	0.85	-0.226183	0.205057	0.688126	None
	WP_001056706.1	MurR/RpiR family transcriptional regulator	ECD_01824	179.8	167.2	1.08	0.104818	0.248295	0.605031	None
	WP_001076997.1	3,4-dihydroxy-2-butanone-4-phosphate synthase	ECD_02913	18.3	19.5	0.94	-0.0916305	0.397912	0.400213	None
	WP_000023081.1	type I pantothenate kinase	ECD_03855	128.4	158.1	0.81	-0.300192	0.128306	0.891753	None
	WP_000438562.1	mannonate dehydratase	ECD_04191	65.6	57.5	1.14	0.190134	0.133481	0.874581	None
	WP_001207520.1	pyrimidine-specific ribonucleoside hydrolase RihA	ECD_00617	134.3	90.6	1.48	0.567876	0.00128517	2.89104	None
	WP_000848387.1	replication initiation regulator SeqA	ECD_00644	88.5	94.6	0.94	-0.0961627	0.390589	0.40828	None
	WP_001173673.1	adenylyl-sulfate kinase	ECD_02600	207.6	179.6	1.16	0.209019	0.11404	0.942943	None
	WP_001218910.1	integrase	ECD_03516	27.1	31.1	0.87	-0.198622	0.23948	0.62073	None
	WP_000679799.1	hydrolase	ECD_02365	62.7	74.4	0.84	-0.246837	0.181302	0.741598	None
	WP_001109486.1	metal-binding enzyme	ECD_00931	171.4	170.1	1.01	0.010984	0.418128	0.37869	None
	WP_000483353.1	7-alpha-hydroxysteroid dehydrogenase	ECD_01588	130.9	102.7	1.27	0.350029	0.0276576	1.55819	None
	WP_000424841.1	fructose-6-phosphate aldolase 2	ECD_03832	53.1	50.5	1.05	0.0724285	0.302742	0.518928	None
	WP_001283723.1	glycogen-branching enzyme	ECD_03284	111.3	99.1	1.12	0.167497	0.159641	0.796855	None
	WP_000148581.1	aspartate carbamoyltransferase regulatory subunit	ECD_04112	119.1	112.6	1.06	0.0809666	0.287881	0.540788	None
	WP_001294573.1	DUF853 domain-containing protein	ECD_04129	106.5	98.3	1.08	0.11559	0.231418	0.635602	None
	WP_001300495.1	TetR family transcriptional regulator	ECD_03848	175.4	174.7	1	0.00576914	0.428424	0.368126	None
	WP_000907234.1	transcriptional regulator	ECD_01835	121	119.8	1.01	0.0143791	0.411455	0.385678	None
	WP_000936377.1	23S rRNA pseudouridine synthase F	ECD_03894	49.5	51.9	0.95	-0.068306	0.436116	0.360398	None
	WP_000184540.1	2-octaprenyl-3-methyl-6-methoxy-1,4-benzoquinol hydroxylase	ECD_00630	115.6	122.7	0.94	-0.0859939	0.40707	0.390331	None
	WP_001297479.1	lysogenization protein HflD	ECD_01130	130.1	152.1	0.86	-0.225399	0.205993	0.686148	None
	WP_000108921.1	histidinol-phosphate aminotransferase	ECD_01923	161	148.8	1.08	0.113686	0.234354	0.630127	None
	WP_000476014.1	peptidase	ECD_01986	125.5	122	1.03	0.0408062	0.36052	0.443071	None
	WP_001298860.1	phosphoethanolamine transferase EptA	ECD_03985	148	167	0.89	-0.174251	0.272374	0.564835	None
	WP_000262172.1	glyceraldehyde 3-phosphate reductase	ECD_02876	81.5	81	1.01	0.00887815	0.42228	0.3744	None
	WP_000908554.1	N-acetyltransferase	ECD_03023	172.1	150	1.15	0.198285	0.124827	0.90369	None
	WP_001118930.1	30S ribosomal protein S14	ECD_03158	103	95	1.08	0.116645	0.229801	0.638648	None
	WP_000374004.1	glycerol dehydrogenase	ECD_03831	138.8	132.9	1.04	0.0626665	0.320141	0.494659	None
	WP_000717694.1	nitrogen regulatory protein P-II 1	ECD_02445	143.6	141.6	1.01	0.0202345	0.400006	0.397934	None
	WP_000059678.1	DeoR family transcriptional regulator	ECD_03769	157.5	165.1	0.95	-0.0679883	0.436642	0.359875	None
	WP_001295331.1	pyrroline-5-carboxylate reductase	ECD_00333	153.1	138.3	1.11	0.146673	0.186484	0.729358	None
	WP_000467098.1	YbaB/EbfC family nucleoid-associated protein	ECD_00422	141.7	140.5	1.01	0.0122696	0.415598	0.381326	None
	WP_000378442.1	transcriptional regulator	ECD_02539	109.2	116.3	0.94	-0.0908782	0.399131	0.398884	None
	WP_000637982.1	1,4-dihydroxy-2-naphthoyl-CoA hydrolase	ECD_01655	168.1	167.1	1.01	0.00860799	0.422813	0.373852	None
	WP_001150456.1	bifunctional diaminohydroxyphosphoribosylaminopyrimidine deaminase/5-amino-6-(5-phosphoribosylamino)uracil reductase	ECD_00362	54.8	51.4	1.07	0.0924075	0.268525	0.571015	None
	WP_000114984.1	peptide deformylase	ECD_03137	142.3	138	1.03	0.0442674	0.354008	0.450987	None
	WP_000359441.1	peptidase T	ECD_01125	54	53.8	1	0.00535323	0.429248	0.367292	None
	WP_001188520.1	transcriptional regulator	ECD_04005	103	103.5	1	-0.00698643	0.453801	0.343135	None
	WP_001185727.1	copper homeostasis protein CutC	ECD_01845	156.3	194.2	0.8	-0.313225	0.117189	0.931114	None
	WP_000253975.1	glucose-1-phosphate adenylyltransferase	ECD_03282	62.4	61	1.02	0.0327368	0.375858	0.424976	None
	WP_001076194.1	glycerol-3-phosphate dehydrogenase (NAD(P)(+))	ECD_03466	62.7	64.1	0.98	-0.0318589	0.496891	0.303739	None
	WP_000940106.1	hypothetical protein	ECD_03876	150.7	159.4	0.95	-0.0809722	0.415272	0.381667	None
	WP_000499751.1	tRNA uridine-5-carboxymethylaminomethyl(34) synthesis enzyme MnmG	ECD_03625	159.1	168.6	0.94	-0.0836707	0.41086	0.386306	None
	WP_000091700.1	Fe(2+)-trafficking protein	ECD_02792	105.4	109	0.97	-0.0484533	0.469126	0.328711	None
	WP_000166270.1	hypothetical protein	ECD_04102	88.8	106.3	0.84	-0.25951	0.167617	0.775682	None
	WP_000191372.1	malonyl CoA-ACP transacylase	ECD_01088	76.8	67.5	1.14	0.186219	0.137781	0.860811	None
	WP_000373940.1	NADH pyrophosphatase	ECD_03873	108.4	134.8	0.8	-0.314456	0.116176	0.934885	None
	WP_000553555.1	cytidine deaminase	ECD_02072	80.3	79.3	1.01	0.0180791	0.404211	0.393392	None
	WP_000954911.1	bifunctional phosphoribosyl-AMP cyclohydrolase/phosphoribosyl-ATP diphosphatase	ECD_01928	121.4	121.8	1	-0.00474571	0.449326	0.347438	None
	WP_000368046.1	phosphoenolpyruvate synthase regulatory protein	ECD_01672	184.1	178.1	1.03	0.0478021	0.347401	0.459169	None
	WP_000333379.1	class II glutamine amidotransferase	ECD_00218	138	105.4	1.31	0.388793	0.0173487	1.76073	None
	WP_000154398.1	iron uptake system component EfeO	ECD_01020	64.5	57.7	1.12	0.160728	0.168075	0.774497	None
	WP_001295182.1	5/3-nucleotidase SurE	ECD_02594	110.6	112.2	0.99	-0.0207213	0.481335	0.317553	None
	WP_000735411.1	sensor protein PhoQ	ECD_01127	80.2	94.6	0.85	-0.238238	0.190975	0.719024	None
	WP_001238890.1	DNA helicase Rep	ECD_03656	153.2	140.4	1.09	0.125873	0.215922	0.665703	None
	WP_000197884.1	alanine racemase catabolic	ECD_01165	215.9	166.8	1.29	0.372244	0.0212589	1.67246	None
	WP_001297640.1	GTPase	ECD_04218	87.8	101.7	0.86	-0.212027	0.222357	0.65295	None
	WP_000930754.1	alpha-glycosidase	ECD_00351	136.3	129.2	1.05	0.0771795	0.29443	0.531018	None
	WP_000831543.1	membrane protein	ECD_02909	104.3	92.5	1.13	0.173214	0.152737	0.816055	None
	WP_001301291.1	thiosulfate sulfurtransferase	ECD_01726	92.1	84.6	1.09	0.122543	0.220873	0.655857	None
	WP_001295352.1	dihydroorotate dehydrogenase (quinone)	ECD_00949	162	173.8	0.93	-0.101434	0.38212	0.4178	None
	WP_001122505.1	DNA mismatch repair protein MutL	ECD_04037	127	128.2	0.99	-0.0135678	0.466975	0.330707	None
	WP_001023126.1	PTS N-acetyl glucosamine transporter subunit IIABC	ECD_00636	150	133.6	1.12	0.167042	0.160198	0.795342	None
	WP_001231428.1	septal ring lytic transglycosylase RlpA	ECD_00602	82.5	80	1.03	0.0443941	0.35377	0.451279	None
	WP_000839790.1	ornithine decarboxylase	ECD_02795	77.5	74.2	1.04	0.0627771	0.319941	0.494929	None
	WP_000156615.1	succinate semialdehyde dehydrogenase [NAD(P)+] Sad	ECD_01482	47.5	66.8	0.71	-0.491921	0.026224	1.5813	None
	WP_000876025.1	hybrid sensor histidine kinase/response regulator	ECD_02145	166.4	160.8	1.03	0.049388	0.344451	0.462872	None
	WP_000872908.1	ribonuclease E activity regulator RraA	ECD_03814	117.4	125.7	0.93	-0.0985522	0.386744	0.412577	None
	WP_001053178.1	DUF179 domain-containing protein	ECD_02778	63.3	58.1	1.09	0.123667	0.219195	0.659169	None
	WP_000801125.1	N utilization substance protein B	ECD_00364	102.7	123.7	0.83	-0.268409	0.158416	0.800201	None
	WP_000084627.1	molybdenum cofactor biosynthesis protein	ECD_00749	168.3	140.2	1.2	0.263549	0.0693969	1.15866	None
	WP_000849209.1	ecotin	ECD_02136	129.4	116.8	1.11	0.147797	0.184967	0.732905	None
	WP_001161664.1	ribosome silencing factor RsfS	ECD_00606	41.6	41.8	1	-0.00691941	0.453667	0.343263	None
	WP_001069467.1	phosphogluconate dehydratase	ECD_01822	177.4	150.4	1.18	0.238201	0.0881112	1.05497	None
	WP_000648577.1	LysR family transcriptional regulator	ECD_00201	123.7	117.3	1.05	0.0766425	0.295364	0.529643	None
	WP_001297652.1	hypothetical protein	ECD_01761	170.7	166.4	1.03	0.0368076	0.368094	0.434041	None
	WP_001270734.1	lipoprotein	ECD_00870	108.6	107.4	1.01	0.0160301	0.408218	0.389107	None
	WP_000573407.1	peptide transport system ATP-binding protein SapF	ECD_01267	102.8	139.2	0.74	-0.437319	0.0436158	1.36036	None
	WP_000689311.1	TonB-dependent receptor	ECD_01408	176.1	189.7	0.93	-0.107325	0.372723	0.428614	None
	WP_000106517.1	zinc/cadmium/mercury/lead-transporting ATPase	ECD_03318	99.1	116	0.85	-0.227168	0.203883	0.690619	None
	WP_000990753.1	bifunctional 3-demethylubiquinone 3-O-methyltransferase/2-octaprenyl-6-hydroxy phenol methylase	ECD_02158	116.8	128.6	0.91	-0.13885	0.32383	0.489683	None
	WP_000984796.1	hypothetical protein	ECD_02788	85.8	71.8	1.19	0.256994	0.0739145	1.13127	None
	WP_000986495.1	LPS O-antigen chain length determinant protein WzzB	ECD_01929	134.5	157.6	0.85	-0.228661	0.202112	0.694408	None
	WP_001118052.1	amidohydrolase	ECD_00214	172	160	1.08	0.104337	0.249065	0.603688	None
	WP_000802511.1	cell shape-determining protein MreC	ECD_03109	116.8	119.8	0.97	-0.0365876	0.488971	0.310717	None
	WP_000841554.1	stationary-phase-induced ribosome-associated protein	ECD_01438	103.9	101.3	1.03	0.0365615	0.368562	0.433489	None
	WP_000235509.1	quinone oxidoreductase	ECD_03923	186.8	156	1.2	0.259948	0.0718511	1.14357	None
	WP_000873881.1	deoxyribonuclease IV	ECD_02088	115.9	123.7	0.94	-0.0939649	0.394136	0.404354	None
	WP_000639996.1	1,4-dihydroxy-2-naphthoyl-CoA synthase	ECD_02189	129.9	121	1.07	0.102394	0.252181	0.598287	None
	WP_001119458.1	hypothetical protein	ECD_04078	140.9	190.7	0.74	-0.436633	0.0438826	1.35771	None
	WP_000012907.1	ornithine carbamoyltransferase	ECD_04120	73.5	52.5	1.4	0.485427	0.00467252	2.33045	None
	WP_000176582.1	tRNA(Ile)-lysidine synthetase	ECD_00186	76.4	88.3	0.87	-0.208841	0.226362	0.645197	None
	WP_000767337.1	bifunctional riboflavin kinase/FMN adenylyltransferase	ECD_00029	123.5	131.5	0.94	-0.0905518	0.399661	0.398309	None
	WP_001262713.1	uracil-DNA glycosylase	ECD_02474	89.1	109.5	0.81	-0.297434	0.13075	0.883558	None
	WP_000997050.1	2,5-didehydrogluconate reductase B	ECD_00200	112.8	113.1	1	-0.00383186	0.447503	0.349204	None
	WP_001125202.1	m(7)GTP pyrophosphatase	ECD_01083	68.9	64.1	1.07	0.10418	0.249316	0.60325	None
	WP_000857361.1	LacI family transcriptional regulator	ECD_02650	175.6	160.1	1.1	0.13332	0.205087	0.688062	None
	WP_000084590.1	deferrochelatase/peroxidase	ECD_02331	91.6	94.5	0.97	-0.0449667	0.474951	0.323351	None
	WP_000692754.1	aldehyde reductase YahK	ECD_00280	102.3	93.7	1.09	0.126685	0.214725	0.668117	None
	WP_001044880.1	hypothetical protein	ECD_00612	125.4	125.1	1	0.00345556	0.433008	0.363504	None
	WP_000192533.1	glycogen debranching enzyme	ECD_03283	115.5	114.7	1.01	0.0100275	0.420013	0.376737	None
	WP_000998544.1	aminotransferase	ECD_01942	71.7	63.4	1.13	0.17749	0.147705	0.830606	None
	WP_000128847.1	ATP-dependent helicase	ECD_01778	65	68.2	0.95	-0.069332	0.434421	0.36209	None
	WP_000920840.1	L-fucose mutarotase	ECD_02655	159.5	139.5	1.14	0.193291	0.130081	0.885787	None
	WP_001212776.1	flagellar hook-filament junction protein FlgL	ECD_01079	97.8	102.2	0.96	-0.0634888	0.444094	0.352525	None
	WP_001221946.1	hydrogenase 2 maturation endopeptidase	ECD_02869	61.6	56.2	1.1	0.13236	0.206464	0.685155	None
	WP_000736158.1	oxidoreductase	ECD_01064	158	157.4	1	0.00548902	0.428979	0.367564	None
	WP_001065497.1	stress response kinase A	ECD_03745	41.9	37.1	1.13	0.175531	0.149996	0.823919	None
	WP_000980563.1	exodeoxyribonuclease I	ECD_01914	82.5	85	0.97	-0.0430687	0.478125	0.320459	None
	WP_000444929.1	p-aminobenzoyl-glutamate hydrolase subunit A	ECD_01315	125.1	103	1.21	0.280437	0.0587373	1.23109	None
	WP_000416895.1	ABC transporter ATP-binding protein	ECD_03303	117.6	130.5	0.9	-0.150162	0.306952	0.512929	None
	WP_000010149.1	23S rRNA (guanine(745)-N(1))-methyltransferase	ECD_01792	163	168.9	0.97	-0.0512974	0.464378	0.333128	None
	WP_000705211.1	hypothetical protein	ECD_01552	34.6	38.4	0.9	-0.150334	0.306698	0.513289	None
	WP_000846343.1	ribosomal large subunit pseudouridine synthase C	ECD_01082	136.9	144.2	0.95	-0.0749487	0.425159	0.371449	None
	WP_000361491.1	membrane protein	ECD_03337	155.8	150.3	1.04	0.0518502	0.339891	0.468661	None
	WP_000627807.1	autonomous glycyl radical cofactor GrcA	ECD_02473	98.4	106.4	0.92	-0.112768	0.364106	0.438772	None
	WP_001341279.1	non-canonical purine NTP phosphatase	ECD_04270	64	78.4	0.82	-0.292782	0.134944	0.869847	None
	WP_001301120.1	membrane protein	ECD_04014	38.5	42.2	0.91	-0.132385	0.333646	0.476714	None
	WP_000152933.1	peptidyl-tRNA hydrolase	ECD_01179	189	188.1	1	0.00688639	0.426214	0.370372	None
	WP_000158159.1	DUF188 domain-containing protein	ECD_00334	107.1	100.1	1.07	0.0975165	0.260098	0.584863	None
	WP_001145827.1	50S ribosomal protein L11 methyltransferase	ECD_03117	152.4	183.7	0.83	-0.269489	0.157323	0.803208	None
	WP_000068679.1	Trp operon repressor	ECD_04269	101	97.9	1.03	0.0449745	0.352682	0.452616	None
	WP_001300829.1	LexA-regulated protein, CopB family	ECD_00642	171.8	185.9	0.92	-0.113797	0.362485	0.440709	None
	WP_000709865.1	cation transporter	ECD_00534	118.7	93.6	1.27	0.342739	0.030079	1.52174	None
	WP_000068828.1	cell division protein FtsN	ECD_03818	100.2	111	0.9	-0.147677	0.310626	0.507762	None
	WP_000072420.1	NADPH quinone reductase MdaB	ECD_02900	163.2	155.3	1.05	0.0715832	0.304231	0.516796	None
	WP_000089698.1	tRNA pseudouridine(55) synthase TruB	ECD_03033	68.6	68.7	1	-0.00210152	0.444054	0.352564	None
	WP_000891621.1	isochorismatase	ECD_01838	52.8	52.3	1.01	0.013727	0.412735	0.384329	None
	WP_000588474.1	cell division protein FtsA	ECD_00095	93.9	113.6	0.83	-0.274766	0.152051	0.818012	None
	WP_000665120.1	metallo-dependent hydrolase domain deaminase	ECD_00279	75.2	70.1	1.07	0.101318	0.253917	0.595308	None
	WP_001154168.1	glutathione peroxidase	ECD_01679	123.3	137.5	0.9	-0.157259	0.296565	0.52788	None
	WP_000826748.1	two-component sensor histidine kinase	ECD_01883	168.5	193	0.87	-0.195852	0.243106	0.614205	None
	WP_000586744.1	tellurite resistance methyltransferase TehB	ECD_01387	92.3	90.2	1.02	0.0332032	0.374966	0.426008	None
	WP_000384413.1	co-chaperone protein HscB	ECD_02419	167.6	176.1	0.95	-0.0713728	0.431051	0.365471	None
	WP_000201048.1	transcriptional regulator	ECD_02685	72.5	74.1	0.98	-0.0314925	0.497504	0.303203	None
	WP_000997795.1	YggS family pyridoxal phosphate enzyme	ECD_02781	165.8	169	0.98	-0.0275792	0.495125	0.305285	None
	WP_000517100.1	hypothetical protein	ECD_03457	175.9	148.6	1.18	0.243321	0.0840559	1.07543	None
	WP_001295345.1	metalloprotease	ECD_00913	61.1	65.2	0.94	-0.0936996	0.394564	0.403882	None
	WP_001132955.1	phosphoserine phosphatase	ECD_04264	152	137.4	1.11	0.145689	0.187818	0.726263	None
	WP_001276309.1	oxidative-stress-resistance chaperone	ECD_00372	175.5	154.3	1.14	0.185733	0.138321	0.859112	None
	WP_001307229.1	pyridoxamine kinase	ECD_01606	125.2	143.6	0.87	-0.197821	0.240525	0.618839	None
	WP_001199973.1	7-carboxy-7-deazaguanine synthase QueE	ECD_02622	152.5	216.9	0.7	-0.508221	0.0223281	1.65115	None
	WP_000565966.1	acyl-[acyl-carrier-protein]--UDP-N-acetylglucosamine O-acyltransferase	ECD_00179	53.3	50.4	1.06	0.0807118	0.288319	0.540127	None
	WP_000195296.1	DNA topoisomerase IV subunit B	ECD_02902	122.3	114.7	1.07	0.092559	0.268273	0.571423	None
	WP_000378266.1	membrane protein insertase YidC	ECD_03589	79.3	68	1.17	0.221786	0.102096	0.990993	None
	WP_000667319.1	tRNA guanosine(34) transglycosylase Tgt	ECD_00354	113.7	105.8	1.07	0.103893	0.249775	0.60245	None
	WP_000517428.1	NAD(P)-dependent oxidoreductase	ECD_02326	124.5	117.9	1.06	0.078582	0.291996	0.534623	None
	WP_000569083.1	glutamine transport ATP-binding protein GlnQ	ECD_00776	37.4	45.5	0.82	-0.282828	0.144225	0.840961	None
	WP_001272330.1	16S rRNA methyltransferase	ECD_04246	193.7	188.8	1.03	0.0369652	0.367795	0.434395	None
	WP_000004024.1	taurine dioxygenase	ECD_00318	45.7	47.1	0.97	-0.0435329	0.477349	0.321164	None
	WP_000073599.1	glycerophosphoryl diester phosphodiesterase	ECD_03298	155.1	210.6	0.74	-0.441307	0.0420903	1.37582	None
	WP_000932344.1	tRNA (uridine(34)/cytosine(34)/5-carboxymethylaminomethyluridine(34)-2-O)-methyltransferase TrmL	ECD_03464	82.4	84.3	0.98	-0.0328883	0.495167	0.305249	None
	WP_001016666.1	UDP-N-acetylenolpyruvoylglucosamine reductase	ECD_03853	137	127	1.08	0.109347	0.24112	0.617766	None
	WP_001297200.1	nicotinate phosphoribosyltransferase	ECD_00935	77.7	91.9	0.85	-0.24215	0.186535	0.729239	None
	WP_001135574.1	molecular chaperone Hsp33	ECD_03253	208	185.2	1.12	0.167499	0.159638	0.796864	None
	WP_000838937.1	RpoE-regulated lipoprotein	ECD_02332	140.1	109.4	1.28	0.356844	0.0255428	1.59273	None
	WP_000522424.1	peptidoglycan-binding protein LysM	ECD_02521	120.5	109.5	1.1	0.138102	0.198301	0.702675	None
	WP_000778795.1	hypothetical protein	ECD_03308	157	190.4	0.82	-0.278269	0.148616	0.827934	None
	WP_000624298.1	L-serine dehydratase 1	ECD_01784	171.4	158.1	1.08	0.11653	0.229977	0.638315	None
	WP_001052717.1	hydroxyacylglutathione hydrolase	ECD_00205	74	67.9	1.09	0.124114	0.218531	0.660488	None
	WP_001329395.1	nitrogen regulation protein NR(I)	ECD_03753	74.4	98.6	0.75	-0.406285	0.0570667	1.24362	None
	WP_000744778.1	16S rRNA m5C967 methyltransferase	ECD_03139	141.5	132.7	1.07	0.0926337	0.268149	0.571624	None
	WP_001276008.1	cell division protein ZapA	ECD_02742	82.3	82.8	0.99	-0.00873834	0.457303	0.339796	None
	WP_000420621.1	curved DNA-binding protein	ECD_01003	81	96	0.84	-0.245112	0.183217	0.737035	None
	WP_000437935.1	NUDIX hydrolase	ECD_02224	143.9	165.1	0.87	-0.198274	0.239935	0.619907	None
	WP_000331707.1	iron-sulfur cluster scaffold-like protein	ECD_02421	98.5	91.4	1.08	0.10793	0.243354	0.613761	None
	WP_000155657.1	hypothetical protein	ECD_03929	64.4	55.5	1.16	0.214573	0.108727	0.963662	None
	WP_000257278.1	elongation factor P	ECD_04017	73.7	70.7	1.04	0.0599544	0.325048	0.488052	None
	WP_001160654.1	diaminopimelate epimerase	ECD_03685	158.2	152.9	1.03	0.0491612	0.344872	0.462341	None
	WP_001190062.1	nickel-responsive transcriptional regulator NikR	ECD_03330	126.2	132.3	0.95	-0.0681012	0.436455	0.36006	None
	WP_000526025.1	23S rRNA (adenine(1618)-N(6))-methyltransferase	ECD_00774	163.5	159.1	1.03	0.0393568	0.363259	0.439783	None
	WP_001109162.1	ribonuclease D	ECD_01774	171.3	160.3	1.07	0.0957507	0.262995	0.580052	None
	WP_001012606.1	acetolactate synthase 2 catalytic subunit	ECD_03646	50.7	59.3	0.85	-0.226046	0.205219	0.687782	None
	WP_000951213.1	biotin synthase	ECD_00742	168.3	166.3	1.01	0.017247	0.405837	0.391648	None
	WP_000089084.1	betaine-aldehyde dehydrogenase	ECD_00268	58.2	57.7	1.01	0.0124478	0.415248	0.381693	None
	WP_000854033.1	p-hydroxybenzoic acid efflux pump subunit AaeA	ECD_03101	84	107.4	0.78	-0.354533	0.0865053	1.06296	None
	WP_000954225.1	23S rRNA (adenine(2030)-N(6))-methyltransferase RlmJ	ECD_03348	106.2	104.5	1.02	0.0232808	0.394083	0.404413	None
	WP_000189159.1	NADPH-dependent oxidoreductase	ECD_00856	159.2	133.9	1.19	0.249684	0.0792133	1.1012	None
	WP_000829498.1	fumarate reductase iron-sulfur subunit	ECD_04025	169.3	151.9	1.11	0.15646	0.173537	0.760608	None
	WP_001270260.1	MOSC domain-containing protein	ECD_03796	164	152.3	1.08	0.10678	0.245174	0.610526	None
	WP_000104525.1	intracellular growth attenuator protein IgaA	ECD_03250	68.7	75.1	0.91	-0.128503	0.339595	0.469039	None
	WP_001295493.1	hypothetical protein	ECD_01779	171.8	162.8	1.06	0.0776293	0.293648	0.532173	None
	WP_072094232.1	glutamine ABC transporter ATP-binding protein	ECD_00618	83.4	83.9	0.99	-0.00862343	0.457073	0.340014	None
	WP_000859981.1	cyclic di-GMP phosphodiesterase	ECD_01262	101.4	117.5	0.86	-0.212603	0.221636	0.654359	None
	WP_001269293.1	outer membrane protein assembly factor	ECD_04091	171	154.9	1.1	0.142659	0.191963	0.716782	None
	WP_000450409.1	hypothetical protein	ECD_01910	143.7	119.2	1.21	0.269676	0.0653694	1.18463	None
	WP_000715216.1	bifunctional protein-disulfide isomerase/oxidoreductase DsbC	ECD_02725	100.5	117.4	0.86	-0.224237	0.207386	0.683221	None
	WP_000183906.1	aminotransferase	ECD_00568	100.4	103.5	0.97	-0.0438715	0.476782	0.32168	None
	WP_000006621.1	UDP-N-acetyl-D-mannosamine dehydrogenase	ECD_03665	100.1	96.4	1.04	0.0543369	0.335309	0.474555	None
	WP_001209902.1	anaerobic glycerol-3-phosphate dehydrogenase subunit B	ECD_02168	171.9	166.2	1.03	0.0486492	0.345824	0.461145	None
	WP_000226403.1	IclR family transcriptional regulator	ECD_03890	131.2	143	0.92	-0.124247	0.346162	0.46072	None
	WP_001124935.1	exodeoxyribonuclease 7 small subunit	ECD_00370	30.7	43.9	0.7	-0.515982	0.020652	1.68504	None
	WP_001189577.1	multicopper oxidase	ECD_00122	50.7	36.4	1.39	0.478047	0.00520426	2.28364	None
	WP_001266503.1	tRNA preQ1(34) S-adenosylmethionine ribosyltransferase-isomerase QueA	ECD_00353	149.4	178.9	0.84	-0.259973	0.16713	0.776946	None
	WP_000212475.1	transcriptional regulator	ECD_02944	74.9	74.6	1	0.00579009	0.428383	0.368168	None
	WP_000490679.1	galactitol permease IIC component	ECD_02018	122.5	140.9	0.87	-0.20189	0.23524	0.628488	None
	WP_001300411.1	glutamine amidotransferase	ECD_03074	45.9	40.2	1.14	0.191299	0.13222	0.878704	None
	WP_000786911.1	tRNA (guanosine(46)-N7)-methyltransferase TrmB	ECD_02790	155.3	157.5	0.99	-0.020294	0.480476	0.318328	None
	WP_001267920.1	DNA polymerase III subunit delta	ECD_01095	175.8	162.4	1.08	0.114383	0.233277	0.632129	None
	WP_000083017.1	protein lysine acetyltransferase	ECD_02478	164.7	185.6	0.89	-0.172356	0.275022	0.560633	None
	WP_001318307.1	sulfatase	ECD_01456	171.5	146.9	1.17	0.223374	0.100676	0.997074	None
	WP_000626688.1	UDP-N-acetylmuramoyl-tripeptide--D-alanyl-D-alanine ligase	ECD_00087	177.1	186.1	0.95	-0.0715138	0.430818	0.365706	None
	WP_000224573.1	UMP kinase	ECD_00169	181.5	144.9	1.25	0.324912	0.0367483	1.43476	None
	WP_001296943.1	SlyA family transcriptional regulator	ECD_01612	196.3	170.8	1.15	0.200752	0.122287	0.912621	None
	WP_000342431.1	protein Syd	ECD_02638	63.3	81.2	0.78	-0.359274	0.0834089	1.07879	None
	WP_000598641.1	DNA-binding response regulator	ECD_02054	127.3	131.1	0.97	-0.0424353	0.479185	0.319497	None
	WP_001300947.1	ATPase RavA	ECD_03630	165.5	186.5	0.89	-0.172344	0.275038	0.560607	None
	WP_000802080.1	lipoprotein NlpI	ECD_03030	125	136.6	0.92	-0.128029	0.340323	0.468109	None
	WP_000013961.1	trimethylamine N-oxide reductase I catalytic subunit	ECD_03401	122.5	119.3	1.03	0.0381877	0.365474	0.437144	None
	WP_000042440.1	glutathione S-transferase	ECD_02226	100	89.5	1.12	0.16004	0.168947	0.772249	None
	WP_001301103.1	hypothetical protein	ECD_01264	62	66.7	0.93	-0.105419	0.375756	0.425094	None
	WP_000708487.1	multifunctional CCA tRNA nucleotidyl transferase/23-cyclic phosphodiesterase/2nucleotidase/phosphatase	ECD_02926	169.4	164.7	1.03	0.0405933	0.360922	0.442587	None
	WP_000513775.1	beta-aspartyl-peptidase	ECD_00795	161.1	170.1	0.95	-0.0784266	0.419444	0.377326	None
	WP_000264777.1	tRNA (guanosine(37)-N1)-methyltransferase TrmD	ECD_02496	149.6	167.9	0.89	-0.166492	0.283298	0.547757	None
	WP_000108330.1	gluconokinase	ECD_03288	174.8	134.2	1.3	0.381321	0.0190309	1.72054	None
	WP_001267498.1	neutral zinc metallopeptidase	ECD_02367	41.8	43	0.97	-0.0408337	0.481864	0.317076	None
	WP_000587930.1	hypothetical protein	ECD_01104	94	109.4	0.86	-0.21888	0.213879	0.669831	None
	WP_001223167.1	tRNA/rRNA methyltransferase	ECD_04279	78.8	83.6	0.94	-0.0853073	0.408189	0.389139	None
	WP_000126069.1	putrescine-binding periplasmic protein	ECD_00859	80.9	89.4	0.9	-0.144135	0.315897	0.500455	None
	WP_000152305.1	peroxiredoxin OsmC	ECD_01440	58.2	65.4	0.89	-0.168271	0.280774	0.551644	None
	WP_001202329.1	Rcs stress response system protein RcsF	ECD_00195	102.3	95	1.08	0.106807	0.245131	0.610601	None
	WP_000825777.1	hypothetical protein	ECD_01298	78.5	82.8	0.95	-0.0769381	0.421888	0.374803	None
	WP_000256203.1	hypothetical protein	ECD_02118	108.8	96	1.13	0.180572	0.144147	0.841194	None
	WP_001275862.1	2-methylcitrate dehydratase	ECD_00288	115.3	119.6	0.96	-0.0528249	0.461831	0.335517	None
	WP_000204012.1	DNA polymerase III subunit psi	ECD_04247	182.2	178.2	1.02	0.0320256	0.37722	0.423406	None
	WP_001141271.1	transcriptional regulator	ECD_00311	122	130.5	0.93	-0.0971687	0.388969	0.410085	None
	WP_000241660.1	homoserine kinase	ECD_00003	63.4	61.5	1.03	0.0438964	0.354704	0.450134	None
	WP_001264352.1	tRNA (adenosine(37)-N6)-threonylcarbamoyltransferase complex transferase subunit TsaD	ECD_02934	162.2	193.8	0.84	-0.256795	0.170492	0.768297	None
	WP_001295369.1	transcriptional regulator	ECD_02446	94.4	132.2	0.71	-0.485863	0.0278096	1.5558	None
	WP_001045520.1	23S rRNA (cytidine(2498)-2-O)-methyltransferase RlmM	ECD_02657	97.5	109.1	0.89	-0.162177	0.289462	0.538408	None
	WP_001297862.1	cell division protein ZipA	ECD_02312	115.9	119.5	0.97	-0.0441301	0.47635	0.322074	None
	WP_000734287.1	S-adenosylmethionine decarboxylase proenzyme	ECD_00119	153.4	128.8	1.19	0.252166	0.077383	1.11135	None
	WP_001278906.1	cob(I)yrinic acid a,c-diamide adenosyltransferase	ECD_01246	84.2	90.9	0.93	-0.11046	0.367752	0.434445	None
	WP_000833679.1	GntR family transcriptional regulator	ECD_04193	157.5	186.8	0.84	-0.246143	0.182071	0.739758	None
	WP_000817105.1	transpeptidase	ECD_01647	179.5	164.4	1.09	0.126774	0.214595	0.66838	None
	WP_012767716.1	CoA-binding protein	ECD_00969	166.7	165.8	1.01	0.0078101	0.424388	0.372236	None
	WP_000767389.1	kinase inhibitor	ECD_00740	178.7	186.5	0.96	-0.061636	0.447169	0.349529	None
	WP_001295237.1	guanylate kinase	ECD_03505	50.2	46.1	1.09	0.122921	0.220309	0.656967	None
	WP_001300523.1	S9 homolog non-peptidase	ECD_01305	184.8	163.2	1.13	0.179324	0.145581	0.836894	None
	WP_001261211.1	dipeptide epimerase	ECD_01302	48.5	58.4	0.83	-0.267984	0.158848	0.799017	None
	WP_000531205.1	glutathione-dependent reductase	ECD_02971	163.2	168.9	0.97	-0.0495283	0.467331	0.330376	None
	WP_000141275.1	transcriptional regulator	ECD_00456	155.3	156.6	0.99	-0.0120264	0.463886	0.333589	None
	WP_000991370.1	DNA-binding response regulator	ECD_02279	73	85.2	0.86	-0.222957	0.208927	0.680006	None
	WP_000213098.1	dimethyl sulfoxide reductase subunit B	ECD_00899	75.3	93.2	0.81	-0.30768	0.121833	0.914237	None
	WP_001139294.1	UDP-3-O-(3-hydroxymyristoyl)glucosamine N-acyltransferase	ECD_00177	120.8	120	1.01	0.00958605	0.420883	0.375839	None
	WP_000032935.1	nitrate reductase subunit alpha	ECD_01202	88.4	81.6	1.08	0.115477	0.231592	0.635277	None
	WP_000176278.1	orotidine-5-phosphate decarboxylase	ECD_01258	66.3	68	0.98	-0.0365259	0.489075	0.310625	None
	WP_000841001.1	hypothetical protein	ECD_03643	156.7	168.8	0.93	-0.10731	0.372747	0.428586	None
	WP_000888655.1	L-ribulose-5-phosphate 4-epimerase	ECD_00063	105.6	119.6	0.88	-0.179608	0.264956	0.576827	None
	WP_000354622.1	acetyl-CoA carboxylase biotin carboxyl carrier protein subunit	ECD_03113	146.3	204	0.72	-0.479639	0.0295214	1.52986	None
	WP_012767780.1	two-component sensor histidine kinase	ECD_03983	29.2	27.7	1.05	0.0760824	0.29634	0.52821	None
	WP_001283585.1	tRNA pseudouridine(38-40) synthase TruA	ECD_02243	101	119.3	0.85	-0.240239	0.188696	0.724237	None
	WP_000471889.1	magnesium-translocating P-type ATPase	ECD_04110	54.3	55.7	0.97	-0.0367251	0.488741	0.310921	None
	WP_000323571.1	universal stress protein A	ECD_03344	126.8	116.7	1.09	0.11975	0.225076	0.647671	None
	WP_000665676.1	hypothetical protein	ECD_03458	99.8	106.3	0.94	-0.0910299	0.398886	0.399152	None
	WP_000290581.1	membrane protein	ECD_01776	167.8	144.5	1.16	0.215673	0.107696	0.967801	None
	WP_001216521.1	glycine betaine ABC transporter substrate-binding protein	ECD_02535	153.9	136.1	1.13	0.177326	0.147896	0.830044	None
	WP_000168797.1	DUF1479 domain-containing protein	ECD_00788	187.8	179.2	1.05	0.0676264	0.311248	0.506894	None
	WP_000138051.1	hypothetical protein	ECD_01756	152.2	190.7	0.8	-0.325336	0.107486	0.968647	None
	WP_000866670.1	UDP-N-acetylglucosamine 2-epimerase (non-hydrolyzing)	ECD_03664	68	74.9	0.91	-0.139431	0.322954	0.490859	None
	WP_000729160.1	bifunctional methylenetetrahydrofolate dehydrogenase/methenyltetrahydrofolate cyclohydrolase	ECD_00479	115.8	118.5	0.98	-0.0332518	0.494558	0.305783	None
	WP_001175605.1	N-acetylmuramic acid 6-phosphate etherase	ECD_02328	34.5	24.6	1.4	0.487938	0.00450295	2.3465	None
	WP_001303675.1	2-hydroxy-3-oxopropionate reductase	ECD_02990	111.6	106.2	1.05	0.0715533	0.304284	0.516721	None
	WP_000854972.1	aminodeoxychorismate synthase subunit I	ECD_01782	158.7	174.6	0.91	-0.137751	0.32549	0.487462	None
	WP_001066626.1	lipopolysaccharide N-acetylmannosaminouronosyltransferase	ECD_03673	45.2	43.2	1.05	0.0652915	0.315421	0.501109	None
	WP_000673402.1	two-component sensor histidine kinase	ECD_02898	87.9	94.9	0.93	-0.110545	0.367618	0.434604	None
	WP_001296448.1	outer membrane lipid asymmetry maintenance protein MlaD	ECD_03058	142.1	157.3	0.9	-0.146612	0.312207	0.505557	None
	WP_000209020.1	N-acetylmannosamine kinase	ECD_03082	97.7	110.3	0.89	-0.175002	0.271327	0.566507	None
	WP_001295561.1	zinc metalloprotease RseP	ECD_00174	138.2	160.2	0.86	-0.213117	0.220996	0.655616	None
	WP_001059397.1	N-acetyltransferase	ECD_04122	110.8	125.6	0.88	-0.180879	0.263211	0.579696	None
	WP_000096674.1	pyridoxine kinase	ECD_02318	78	75.6	1.03	0.0450879	0.35247	0.452878	None
	WP_001295344.1	30S ribosomal protein S12 methylthiotransferase accessory protein YcaO	ECD_00909	93.1	99.7	0.93	-0.0988123	0.386326	0.413047	None
	WP_001278664.1	glycosyl transferase family 2	ECD_01936	82	93.8	0.87	-0.193964	0.245595	0.609781	None
	WP_000501471.1			77.4	51.6	1.5	0.584963	0.000964026	3.01591	None
	WP_001269197.1	phosphoethanolamine transferase EptB	ECD_03396	192.1	154.5	1.24	0.314251	0.0412843	1.38422	None
	WP_000550675.1	hypothetical protein	ECD_01409	90.7	81.1	1.12	0.161401	0.167224	0.776701	None
	WP_001295691.1	transcriptional regulator Zur	ECD_03918	153.5	154.1	1	-0.00562821	0.451088	0.345739	None
	WP_000271154.1	N-acetylglucosamine-6-phosphate deacetylase	ECD_00634	135.2	127.1	1.06	0.0891311	0.274	0.562249	None
	WP_000137657.1	uroporphyrinogen decarboxylase	ECD_03874	156.9	138.8	1.13	0.176838	0.148465	0.828375	None
	WP_000568275.1	cytochrome bd-I ubiquinol oxidase subunit 2	ECD_00693	49.7	46.4	1.07	0.099121	0.25748	0.589257	None
	WP_000062997.1	NADH-quinone oxidoreductase subunit A	ECD_02213	130.1	112.7	1.15	0.207133	0.115885	0.935972	None
	WP_000776768.1	lipoprotein	ECD_02272	169.5	162.5	1.04	0.0608456	0.323432	0.490217	None
	WP_001138581.1	spermidine N1-acetyltransferase	ECD_01553	71	70	1.01	0.0204641	0.399559	0.39842	None
	WP_000268704.1	transcriptional regulator	ECD_01487	29.4	25.2	1.17	0.222392	0.101552	0.993311	None
	WP_000432970.1	AsnC family transcriptional regulator	ECD_03627	55.5	60	0.93	-0.112475	0.364569	0.43822	None
	WP_000146992.1	protein DedD	ECD_02239	78.7	86.9	0.91	-0.142993	0.317605	0.498113	None
	WP_000048667.1	type I glyceraldehyde-3-phosphate dehydrogenase	ECD_01371	171.3	191.7	0.89	-0.162325	0.28925	0.538727	None
	WP_001295378.1	hypothetical protein	ECD_02741	90.5	95.5	0.95	-0.0775829	0.420829	0.375895	None
	WP_000775931.1	RecBCD enzyme subunit RecD	ECD_02667	184.8	149.8	1.23	0.302927	0.0465885	1.33172	None
	WP_001288850.1	chromosome partition protein MukF	ECD_00926	149	154.9	0.96	-0.0560248	0.456499	0.34056	None
	WP_001318466.1	NADP-dependent oxidoreductase	ECD_01406	35	32.4	1.08	0.111361	0.237967	0.623484	None
	WP_001297933.1	chorismate synthase	ECD_02254	155.7	165.5	0.94	-0.0880623	0.403703	0.393938	None
	WP_001091587.1	acyl-CoA thioesterase	ECD_00725	115	94.1	1.22	0.289367	0.0536451	1.27047	None
	WP_001320168.1	glucohydrolase	ECD_04107	146	101.2	1.44	0.528759	0.00241861	2.61643	None
	WP_000247065.1	DnaA regulatory inactivator Hda	ECD_02388	146.6	164.3	0.89	-0.164447	0.286211	0.543314	None
	WP_000624375.1	dihydrofolate reductase	ECD_00052	55.1	50.6	1.09	0.122915	0.220318	0.656951	None
	WP_000068089.1	thymidine kinase	ECD_01214	182	151.8	1.2	0.261767	0.0706035	1.15117	None
	WP_000853959.1	protoporphyrinogen oxidase	ECD_03741	156.9	179.7	0.87	-0.195745	0.243247	0.613953	None
	WP_001251965.1	ATP synthase epsilon chain	ECD_03615	118	112.4	1.05	0.0701448	0.306774	0.513182	None
	WP_000132231.1	nicotinamide-nucleotide amidohydrolase PncC	ECD_02550	107.9	103.1	1.05	0.0656505	0.314778	0.501996	None
	WP_000003317.1	bifunctional tRNA (adenosine(37)-C2)-methyltransferase TrmG/ribosomal RNA large subunit methyltransferase RlmN	ECD_02409	153.8	194.4	0.79	-0.337973	0.0979946	1.0088	None
	WP_000389818.1	small-conductance mechanosensitive channel	ECD_02755	176.4	176.9	1	-0.00408349	0.448005	0.348717	None
	WP_001300945.1	DeoR/GlpR family transcriptional regulator	ECD_03274	59.6	60.4	0.99	-0.0192362	0.478351	0.320253	None
	WP_000616243.1	cyanate hydratase	ECD_00294	145.2	161.1	0.9	-0.149915	0.307316	0.512414	None
	WP_000732510.1	two-component sensor histidine kinase	ECD_01578	171.3	199	0.86	-0.216243	0.217118	0.663303	None
	WP_001295399.1	DNA replication terminus site-binding protein	ECD_01579	124.6	138.7	0.9	-0.154664	0.300344	0.52238	None
	WP_000228655.1	PTS mannose transporter subunit IID	ECD_01789	201.5	149	1.35	0.435468	0.00945664	2.02426	None
	WP_001301278.1	fructose-6-phosphate aldolase	ECD_00792	161.8	152.6	1.06	0.0844566	0.281907	0.549894	None
	WP_000620554.1	DNA polymerase III subunit delta	ECD_00609	40.2	41.7	0.96	-0.0528519	0.461786	0.33556	None
	WP_001232240.1	soluble cytochrome b562	ECD_04104	88.2	90.9	0.97	-0.0435016	0.477401	0.321117	None
	WP_000743204.1	16S rRNA (guanine(966)-N(2))-methyltransferase	ECD_03314	157.5	175.3	0.9	-0.154474	0.300621	0.52198	None
	WP_000708994.1	CDP-diacylglycerol pyrophosphatase	ECD_03803	104.3	111.8	0.93	-0.100181	0.384129	0.415523	None
	WP_000947159.1	magnesium transporter CorA	ECD_03692	143.1	200.9	0.71	-0.489454	0.0268603	1.57089	None
	WP_001299435.1	protein rof	ECD_00187	174.3	165.1	1.06	0.0782324	0.292602	0.533723	None
	WP_001019197.1	protein GnsA	ECD_00994	97.6	97.2	1	0.00592483	0.428116	0.368438	None
	WP_000108172.1	glutaredoxin	ECD_01624	178.7	217.6	0.82	-0.284139	0.142978	0.844729	None
	WP_000396020.1	sugar fermentation stimulation protein SfsA	ECD_00145	102.5	104.7	0.98	-0.0306375	0.498937	0.301955	None
	WP_000291549.1	MFS transporter	ECD_00297	84.9	112.7	0.75	-0.408651	0.0559379	1.25229	None
	WP_001219309.1	fructokinase	ECD_00343	168.1	148.9	1.13	0.174976	0.15065	0.822031	None
	WP_000124402.1			147.3	146.7	1	0.00588856	0.428188	0.368366	None
	WP_001243437.1	heat-shock protein IbpA	ECD_03570	104	101.7	1.02	0.0322638	0.376763	0.423931	None
	WP_001120460.1	oxidoreductase	ECD_00567	151.5	150.1	1.01	0.0133938	0.413389	0.383641	None
	WP_000406493.1	transcriptional regulator ExuR	ECD_02963	139.4	157.2	0.89	-0.173371	0.273602	0.56288	None
	WP_000459594.1	twin-arginine translocase subunit TatB	ECD_03730	136.9	145.3	0.94	-0.0859123	0.407203	0.390189	None
	WP_001181706.1	acetolactate synthase isozyme 1 small subunit	ECD_03554	81.4	109.2	0.75	-0.423872	0.0490916	1.30899	None
	WP_001011008.1	transcriptional regulator	ECD_01897	138.9	191	0.73	-0.459526	0.0356607	1.44781	None
	WP_000907385.1	envelope stress response membrane protein PspC	ECD_01283	171.7	197.2	0.87	-0.19977	0.237987	0.623448	None
	WP_000026063.1	uroporphyrinogen-III synthase	ECD_03679	118.2	109.9	1.08	0.105039	0.247943	0.605647	None
	WP_000689844.1	5-methylthioadenosine/S-adenosylhomocysteine nucleosidase	ECD_00158	13.5	13.4	1.01	0.0107264	0.418636	0.378164	None
	WP_001295247.1	tryptophanase	ECD_03592	144.8	103	1.41	0.491417	0.0042771	2.36885	None
	WP_000024392.1	glutaredoxin	ECD_03468	105.1	111	0.95	-0.078797	0.418836	0.377956	None
	WP_000948865.1	ABC transporter ATP-binding protein	ECD_01651	74.6	77.5	0.96	-0.0550207	0.458171	0.338972	None
	WP_012767777.1	repressor CpxP	ECD_03799	74.4	74.9	0.99	-0.0096631	0.459153	0.338042	None
	WP_000040458.1	respiratory nitrate reductase 2 alpha chain	ECD_01426	72	77.1	0.93	-0.098734	0.386452	0.412905	None
	WP_000639208.1	transposase	ECD_03080	94.4	87.1	1.08	0.116114	0.230614	0.637114	None
	WP_000948732.1	MFS transporter	ECD_02166	97.6	100	0.98	-0.0350469	0.491551	0.308431	None
	WP_000785931.1	glutamate--pyruvate aminotransferase AlaC	ECD_02289	62.6	70	0.89	-0.161192	0.290878	0.536289	None
	WP_001298520.1	proline/betaine transporter	ECD_03982	94.1	95.5	0.99	-0.021306	0.48251	0.316494	None
	WP_001295575.1	RNA-binding protein	ECD_01241	106.6	109.2	0.98	-0.0347654	0.492023	0.308015	None
	WP_000923721.1	N-acetylmuramoyl-L-alanine amidase	ECD_00109	116.2	115.8	1	0.00497481	0.429997	0.366535	None
	WP_000362388.1	endonuclease V	ECD_03875	165.1	184.3	0.9	-0.158716	0.294452	0.530985	None
	WP_001301104.1	murein transglycosylase	ECD_01168	183.3	164.1	1.12	0.159632	0.169467	0.770914	None
	WP_000340740.1	transcriptional regulator	ECD_04196	51.6	65.8	0.78	-0.350717	0.0890593	1.05032	None
	WP_000451243.1	shikimate dehydrogenase	ECD_03132	173.5	164.6	1.05	0.0759713	0.296533	0.527926	None
	WP_001239155.1	ribonucleoside hydrolase RihC	ECD_00034	134.7	123.4	1.09	0.126407	0.215134	0.667291	None
	WP_001212662.1	serine-type D-Ala-D-Ala carboxypeptidase	ECD_03047	106.7	108.1	0.99	-0.0188063	0.477488	0.321038	None
	WP_000187778.1	anaerobic ribonucleoside triphosphate reductase	ECD_04106	151.7	183.7	0.83	-0.276131	0.150706	0.821868	None
	WP_012775974.1	oxidoreductase	ECD_02956	99.7	92	1.08	0.11596	0.230851	0.636668	None
	WP_000020749.1	GTPase Era	ECD_02460	140	166	0.84	-0.245756	0.1825	0.738737	None
	WP_000031415.1	hypothetical protein	ECD_02967	62	62.5	0.99	-0.011588	0.463007	0.334412	None
	WP_000092061.1	hypothetical protein	ECD_00325	65.3	63.4	1.03	0.0426002	0.357139	0.447162	None
	WP_001236847.1	miniconductance mechanosensitive channel MscM	ECD_04029	40.7	44.5	0.91	-0.128777	0.339174	0.469577	None
	WP_001295347.1	condensin subunit E	ECD_00927	164.6	209.8	0.78	-0.35005	0.0895109	1.04812	None
	WP_001295328.1	nucleoside-specific channel-forming protein Tsx	ECD_00359	157.4	213	0.74	-0.436418	0.0439667	1.35688	None
	WP_000639811.1	quercetin 2,3-dioxygenase	ECD_03290	150.9	139.7	1.08	0.111261	0.238123	0.623198	None
	WP_000424181.1	methylglyoxal synthase	ECD_00967	168.8	162.8	1.04	0.0522142	0.339219	0.46952	None
	WP_000683020.1	periplasmic murein peptide-binding protein	ECD_01307	136	177.9	0.76	-0.38746	0.0666981	1.17589	None
	WP_000730805.1	endonuclease SmrB	ECD_02256	158	185.1	0.85	-0.22838	0.202444	0.693694	None
	WP_001266293.1	hypothetical protein	ECD_03377	158.2	161	0.98	-0.0253111	0.490563	0.309306	None
	WP_000135199.1	30S ribosomal protein S18	ECD_04069	118.3	115.7	1.02	0.0320612	0.377151	0.423484	None
	WP_000574091.1	protein ElaA	ECD_02194	156.4	165.3	0.95	-0.0798462	0.417116	0.379743	None
	WP_000284714.1	lipoprotein-releasing system protein LolC	ECD_01112	158.6	160.9	0.99	-0.0207716	0.481436	0.317461	None
	WP_000250228.1	hypothetical protein	ECD_02798	55.3	56.3	0.98	-0.0258554	0.491657	0.308337	None
	WP_001237875.1	hypothetical protein	ECD_01872	81.2	80.4	1.01	0.0142842	0.411641	0.385482	None
	WP_000759120.1	DUF330 domain-containing protein	ECD_00956	36.4	35	1.04	0.0565835	0.33119	0.479923	None
	WP_001234777.1	deoxycytidine triphosphate deaminase	ECD_01971	144.6	127.9	1.13	0.177051	0.148216	0.829105	None
	WP_001274680.1	phosphoribulokinase	ECD_03206	124.9	159.3	0.78	-0.350973	0.0888861	1.05117	None
	WP_000121898.1	2-hydroxy-6-oxononadienedioate/2-hydroxy-6-oxononatrienedioate hydrolase	ECD_00303	133.4	118.2	1.13	0.174529	0.151178	0.820511	None
	WP_001295541.1	bifunctional dihydroneopterin aldolase/7,8-dihydroneopterin epimerase	ECD_02928	15.5	15.7	0.99	-0.0184963	0.476865	0.321604	None
	WP_000074527.1	glutamate--pyruvate aminotransferase AlaA	ECD_02215	149.3	175.2	0.85	-0.230789	0.199605	0.699829	None
	WP_001095982.1	LexA family transcriptional repressor	ECD_10021	110.7	97.7	1.13	0.180225	0.144545	0.839996	None
	WP_000918827.1	DNA primase	ECD_02936	103.5	104.5	0.99	-0.0138722	0.467585	0.330139	None
	WP_000478709.1	aminodeoxychorismate lyase	ECD_01092	190.1	160.6	1.18	0.243287	0.0840829	1.07529	None
	WP_001221493.1	two-component system response regulator QseB	ECD_02897	165.9	157.5	1.05	0.0749621	0.298296	0.525353	None
	WP_000644904.1	transcriptional regulator	ECD_03819	106.6	101.1	1.05	0.0764244	0.295744	0.529085	None
	WP_001030593.1	stress-induced protein	ECD_03917	198.1	186.5	1.06	0.0870532	0.277501	0.556735	None
	WP_001273151.1	AcrD family multidrug efflux RND transporter permease subunit	ECD_02361	63.2	71.5	0.88	-0.178019	0.267145	0.573252	None
	WP_000439197.1	aminoacetone oxidase family FAD-binding enzyme	ECD_03341	162.9	145.1	1.12	0.166939	0.160325	0.794998	None
	WP_000187530.1	ubiquinone biosynthesis protein UbiB	ECD_03728	142.8	183.1	0.78	-0.358636	0.0838209	1.07665	None
	WP_000350058.1	hypothetical protein	ECD_00921	136.8	156.2	0.88	-0.191326	0.249094	0.603637	None
	WP_001023616.1	NAD(P)-dependent oxidoreductase	ECD_01946	119	136.5	0.87	-0.197939	0.240371	0.619118	None
	WP_000589802.1	ABC transporter substrate-binding protein	ECD_03721	41	38.2	1.07	0.102051	0.252734	0.597336	None
	WP_001300756.1	DNA polymerase III subunit epsilon	ECD_00208	156.7	194.6	0.81	-0.312507	0.117784	0.928915	None
	WP_000456454.1	protein-(glutamine-N5) methyltransferase, release factor-specific	ECD_01187	60.6	63	0.96	-0.056034	0.456483	0.340575	None
	WP_000779826.1	lipoprotein	ECD_00405	232.1	158.8	1.46	0.547536	0.00179352	2.74629	None
	WP_001301345.1	ATP-dependent helicase	ECD_00147	204.7	177.1	1.16	0.208947	0.11411	0.942675	None
	WP_001070177.1	tRNA (guanosine(18)-2-O)-methyltransferase TrmH	ECD_03508	159.3	180.3	0.88	-0.178653	0.26627	0.574678	None
	WP_001295430.1	hypothetical protein	ECD_02053	178.5	176.1	1.01	0.0195292	0.401381	0.396444	None
	WP_000193393.1	shikimate kinase	ECD_00335	63.8	84.9	0.75	-0.412208	0.0542741	1.26541	None
	WP_000030016.1	3-deoxy-D-manno-octulosonate 8-phosphate phosphatase KdsC	ECD_03063	167.1	165.1	1.01	0.0173716	0.405593	0.391909	None
	WP_000770941.1	DNA-binding response regulator	ECD_00532	151.7	143	1.06	0.0852059	0.280632	0.551863	None
	WP_000754737.1	NAD(P)-dependent oxidoreductase	ECD_01919	90.4	85.5	1.06	0.0803984	0.288859	0.539314	None
	WP_000976472.1	hypothetical protein	ECD_01810	159.5	172.8	0.92	-0.115547	0.359734	0.444019	None
	WP_000255051.1	galactose/methyl galactoside ABC transporter ATP-binding protein MglA	ECD_02078	145.3	177.6	0.82	-0.289597	0.137868	0.860537	None
	WP_001221319.1	exonuclease sbcCD subunit D	ECD_00346	167.3	163.7	1.02	0.0313831	0.378451	0.42199	None
	WP_001046187.1	D-allose-binding periplasmic protein	ECD_03960	68.6	71.3	0.96	-0.0556935	0.457051	0.340036	None
	WP_000284027.1	octanoyltransferase	ECD_00599	130.2	130.1	1	0.00110849	0.437668	0.358855	None
	WP_001219242.1	2-C-methyl-D-erythritol 2,4-cyclodiphosphate synthase	ECD_02596	130.7	187.8	0.7	-0.522938	0.0192416	1.71576	None
	WP_000091016.1	transcriptional regulator MntR	ECD_00784	164.1	163.4	1	0.00616725	0.427636	0.368925	None
	WP_000101737.1	transcriptional regulator	ECD_00415	98.8	101.1	0.98	-0.0332001	0.494644	0.305707	None
	WP_000825996.1	DUF2756 domain-containing protein	ECD_03297	63.4	57.8	1.1	0.133413	0.204952	0.688347	None
	WP_001301002.1	membrane protein	ECD_01614	97	98.6	0.98	-0.0236029	0.487127	0.312357	None
	WP_000188180.1	macrolide ABC transporter permease/ATP-binding protein MacB	ECD_00884	78.4	85.7	0.91	-0.128442	0.339689	0.468918	None
	WP_000669774.1	lipopolysaccharide ABC transporter substrate-binding protein LptA	ECD_03065	115.4	125.9	0.92	-0.125635	0.344016	0.463422	None
	WP_000776191.1	penicillin-binding protein 2	ECD_00604	45.5	45.6	1	-0.00316728	0.446178	0.350492	None
	WP_012767712.1	multidrug ABC transporter ATP-binding protein	ECD_00761	136.6	177.2	0.77	-0.375421	0.0734879	1.13378	None
	WP_000127356.1	adenine phosphoribosyltransferase	ECD_00420	136.9	122.2	1.12	0.163878	0.164115	0.784853	None
	WP_000563040.1	metal-dependent hydrolase	ECD_04254	177.7	170.9	1.04	0.0562913	0.331725	0.479222	None
	WP_000612644.1	NADH-quinone oxidoreductase subunit K	ECD_02204	75.9	73.1	1.04	0.0542285	0.335508	0.474297	None
	WP_001213584.1	flavin mononucleotide phosphatase YigB	ECD_03688	110.4	110	1	0.00523665	0.429479	0.367059	None
	WP_001300570.1	N-acetylmannosamine-6-phosphate 2-epimerase	ECD_03083	109.2	102.2	1.07	0.0955777	0.26328	0.579582	None
	WP_000144361.1	valine--pyruvate transaminase	ECD_03424	82.4	90	0.92	-0.127281	0.341476	0.46664	None
	WP_000740094.1	mononuclear molybdenum enzyme YedY	ECD_01886	124.3	93.2	1.33	0.415424	0.0123468	1.90845	None
	WP_000174677.1	sigma factor-binding protein Crl	ECD_00235	119.8	126.7	0.95	-0.0807886	0.415573	0.381353	None
	WP_000417058.1	hypothetical protein	ECD_00188	185.9	195.9	0.95	-0.0755906	0.424103	0.372529	None
	WP_000678646.1	murein transglycosylase A	ECD_02664	172.7	155.6	1.11	0.150426	0.18145	0.741242	None
	WP_001170162.1	L-asparaginase 1	ECD_01736	125.2	120.2	1.04	0.0587977	0.327151	0.485252	None
	WP_001253686.1	two-component sensor histidine kinase	ECD_03256	158.9	159.1	1	-0.00181471	0.443483	0.353123	None
	WP_001295260.1	twin-arginine translocase subunit TatA	ECD_03729	78.2	88.8	0.88	-0.183391	0.259779	0.585396	None
	WP_000077053.1	DNA translocase FtsK	ECD_00894	59.6	88.8	0.67	-0.575247	0.011031	1.95739	None
	WP_000275381.1	xylulokinase	ECD_03416	162.8	157.7	1.03	0.045918	0.350917	0.454796	None
	WP_000421763.1	peptidase E	ECD_03893	162.2	177.2	0.92	-0.127605	0.340977	0.467275	None
	WP_001169669.1	hypothetical protein	ECD_01197	177.8	187.7	0.95	-0.0781733	0.41986	0.376896	None
	WP_001329315.1	transcription elongation factor GreB	ECD_03258	155.7	163.4	0.95	-0.069639	0.433913	0.362597	None
	WP_000166449.1	oxidoreductase	ECD_02387	172.7	204.4	0.84	-0.243127	0.185437	0.731804	None
	WP_000034825.1	cold-shock protein CspE	ECD_00593	120.1	139.6	0.86	-0.217063	0.216109	0.665328	None
	WP_000331776.1	pyruvate dehydrogenase complex repressor	ECD_00112	136.9	155.7	0.88	-0.185646	0.256718	0.590543	None
	WP_000580332.1	Holliday junction branch migration protein RuvA	ECD_01832	127.3	123.7	1.03	0.0413869	0.359424	0.444392	None
	WP_001295424.1	uridine kinase	ECD_01972	25	30.4	0.82	-0.282143	0.144879	0.838995	None
	WP_000072187.1	DeoR family transcriptional regulator	ECD_02996	84.3	120.8	0.7	-0.519016	0.0200264	1.6984	None
	WP_000951777.1	ribulokinase	ECD_00065	101	93.2	1.08	0.115953	0.230861	0.63665	None
	WP_001039044.1	osmotically-inducible lipoprotein E	ECD_01708	58	58.5	0.99	-0.0123837	0.464602	0.332919	None
	WP_001297679.1	hypothetical protein	ECD_01154	160.1	144.3	1.11	0.149902	0.182148	0.739575	None
	WP_000500685.1	oxidoreductase	ECD_04116	55.9	55.8	1	0.00258316	0.434739	0.361771	None
	WP_000961959.1	anaerobic C4-dicarboxylate transporter DcuA	ECD_04008	123.8	113.9	1.09	0.120244	0.22433	0.649112	None
	WP_001068343.1	ribonuclease 3	ECD_02461	126.4	138.6	0.91	-0.132931	0.332812	0.477801	None
	WP_001195025.1	recombination protein RecR	ECD_00423	170.2	249.1	0.68	-0.549494	0.0145854	1.83608	None
	WP_000165879.1	hydrolase	ECD_00901	156.7	161.4	0.97	-0.0426354	0.47885	0.319801	None
	WP_000650107.1	antitoxin	ECD_02893	173.9	158.6	1.1	0.132865	0.205739	0.686684	None
	WP_000134014.1	hydrogenase-2 operon protein HybE	ECD_02868	144.8	165.5	0.87	-0.19277	0.247176	0.606994	None
	WP_000301050.1	protein InaA	ECD_02163	85.7	112	0.77	-0.386132	0.0674225	1.1712	None
	WP_000841714.1	trehalase	ECD_01172	129.4	107.8	1.2	0.26348	0.0694429	1.15837	None
	WP_000891353.1	LPS assembly protein B	ECD_01257	169.9	171.7	0.99	-0.0152042	0.470257	0.327665	None
	WP_000487654.1	lysophospholipase L2	ECD_03704	97.6	101.1	0.97	-0.0508299	0.465158	0.332399	None
	WP_000184261.1	sulfur acceptor protein CsdE	ECD_02662	65.9	90.2	0.73	-0.452849	0.0379167	1.42117	None
	WP_001136827.1	elongation factor P-like protein YeiP	ECD_02101	90	79.6	1.13	0.177157	0.148093	0.829465	None
	WP_000676056.1	glucose-1-phosphate thymidylyltransferase 2	ECD_03667	129.3	143.3	0.9	-0.148316	0.309679	0.509088	None
	WP_000476096.1	NUDIX hydrolase	ECD_01132	162.1	119.9	1.35	0.435052	0.0095099	2.02182	None
	WP_000402207.1	sodium:proton antiporter	ECD_03937	155.4	163.8	0.95	-0.0759489	0.423514	0.373133	None
	WP_001278605.1	magnesium and cobalt efflux protein CorC	ECD_00626	155.1	164.9	0.94	-0.0883927	0.403166	0.394516	None
	WP_001297427.1	preprotein translocase subunit SecG	ECD_03040	67.5	67.7	1	-0.00426833	0.448374	0.34836	None
	WP_000954427.1	phosphomannomutase/phosphoglucomutase	ECD_01932	46.7	48	0.97	-0.0396119	0.483909	0.315237	None
	WP_000002907.1	diacylglycerol kinase	ECD_03914	69.8	73.7	0.95	-0.0784376	0.419426	0.377345	None
	WP_000082127.1	hypothetical protein	ECD_01871	162.4	172.8	0.94	-0.0895516	0.401284	0.396549	None
	WP_001171866.1	phosphopantetheine adenylyltransferase	ECD_03491	116.1	144	0.81	-0.310701	0.119287	0.923406	None
	WP_001276847.1	transcriptional regulator	ECD_03225	131.5	143.2	0.92	-0.122969	0.348145	0.45824	None
	WP_001163875.1	gamma-aminobutyraldehyde dehydrogenase	ECD_01401	153.9	144.5	1.07	0.0909237	0.270998	0.567034	None
	WP_000046810.1	23S rRNA (uracil(1939)-C(5))-methyltransferase	ECD_02630	110.9	107	1.04	0.0516486	0.340263	0.468185	None
	WP_000406391.1	Na+/H+ antiporter NhaB	ECD_01161	166.2	160.4	1.04	0.0512462	0.341007	0.467236	None
	WP_001295693.1	chorismate--pyruvate lyase	ECD_03911	158.4	181.6	0.87	-0.197192	0.241348	0.617355	None
	WP_000130100.1	30S ribosomal protein S17	ECD_03162	166.9	166.6	1	0.00259555	0.434715	0.361796	None
	WP_000965712.1	1-acyl-sn-glycerol-3-phosphate acyltransferase	ECD_02890	15.2	17.8	0.85	-0.227806	0.203125	0.692236	None
	WP_000190655.1	phosphatidylglycerophosphatase C	ECD_02454	166.6	167.7	0.99	-0.00949429	0.458816	0.338362	None
	WP_000371666.1	right origin-binding protein	ECD_04272	172.6	175.2	0.99	-0.0215703	0.483041	0.316016	None
	WP_000145975.1	23S rRNA (uridine(2552)-2-O)-methyltransferase	ECD_03044	107.4	114.7	0.94	-0.0948714	0.392672	0.40597	None
	WP_000215549.1	transcriptional regulator	ECD_01499	56.1	57.9	0.97	-0.0455626	0.473955	0.324263	None
	WP_001301108.1	psp operon transcriptional activator PspF	ECD_01280	144.4	159.5	0.91	-0.143486	0.316867	0.499123	None
	WP_000079100.1	ribosomal large subunit pseudouridine synthase D	ECD_02484	31.7	30.6	1.04	0.0509512	0.341553	0.466542	None
	WP_000018003.1	transcriptional regulator	ECD_02940	153.8	196.7	0.78	-0.354941	0.0862351	1.06432	None
	WP_000042886.1	hypothetical protein	ECD_03316	53.5	61.6	0.87	-0.203391	0.233306	0.632074	None
	WP_000254738.1	mRNA interferase MazF	ECD_02627	163.9	152.7	1.07	0.102116	0.25263	0.597515	None
	WP_001295256.1	LPS biosynthesis protein	ECD_03663	29.8	30.8	0.97	-0.047618	0.470521	0.327421	None
	WP_000246144.1	2-C-methyl-D-erythritol 4-phosphate cytidylyltransferase	ECD_02597	156.4	174.9	0.89	-0.16129	0.290738	0.536499	None
	WP_000540946.1	(S)-ureidoglycine aminohydrolase	ECD_00465	166.5	142	1.17	0.229631	0.095223	1.02126	None
	WP_000469743.1	molecular chaperone	ECD_01975	174.7	187.4	0.93	-0.101241	0.382429	0.417449	None
	WP_001019920.1	hypothetical protein	ECD_00246	187.8	177.3	1.06	0.0830045	0.284385	0.546093	None
	WP_000376337.1	nucleoside permease NupC	ECD_02302	164.1	220.4	0.74	-0.425549	0.0483801	1.31533	None
	WP_000831330.1	50S ribosomal protein L34	ECD_03586	68.4	65.1	1.05	0.0713388	0.304663	0.516181	None
	WP_001128858.1	peptide transport system ATP-binding protein SapD	ECD_01268	152.7	158.4	0.96	-0.0528723	0.461752	0.335592	None
	WP_000056745.1	3-keto-L-gulonate-6-phosphate decarboxylase ulaD	ECD_04063	127.1	161	0.79	-0.341097	0.0957457	1.01888	None
	WP_000719088.1	DeoR family transcriptional regulator	ECD_01739	99.1	125.2	0.79	-0.337278	0.0985002	1.00656	None
	WP_001259583.1	flagellar biosynthesis protein FlhE	ECD_01849	44.8	43.7	1.03	0.0358655	0.369886	0.431932	None
	WP_001264601.1	ADP-heptose--LPS heptosyltransferase	ECD_03478	153.9	181.2	0.85	-0.23559	0.194016	0.712162	None
	WP_000934302.1	sigma D regulator	ECD_03872	135.7	133.4	1.02	0.0246621	0.391405	0.407374	None
	WP_000131314.1	protein TolQ	ECD_00697	215.9	180.5	1.2	0.258364	0.0729518	1.13696	None
	WP_000979661.1	peptide ABC transporter permease	ECD_01219	171.5	193.5	0.89	-0.174125	0.272549	0.564555	None
	WP_000091263.1	1-phosphofructokinase	ECD_02097	213.3	163.2	1.31	0.386243	0.017908	1.74695	None
	WP_001295284.1	2-succinyl-5-enolpyruvyl-6-hydroxy-3-cyclohexene-1-carboxylate synthase	ECD_02191	148.2	189.1	0.78	-0.351604	0.0884605	1.05325	None
	WP_000758422.1	long-chain-fatty-acid--CoA ligase	ECD_01775	104.7	102.9	1.02	0.0250185	0.390715	0.40814	None
	WP_001160737.1	hypothetical protein	ECD_00871	163.7	146.4	1.12	0.161139	0.167555	0.775843	None
	WP_000161786.1	glycosyl transferase	ECD_01937	50	53.9	0.93	-0.108357	0.371084	0.430528	None
	WP_000114272.1	sugar phosphatase YbiV	ECD_00789	52.4	54.4	0.96	-0.0540398	0.459805	0.337426	None
	WP_000796310.1	ferredoxin--NADP(+) reductase	ECD_03809	123.7	107.5	1.15	0.202509	0.1205	0.919013	None
	WP_000090100.1	colicin transporter	ECD_00698	67.3	76.1	0.88	-0.17729	0.268153	0.571618	None
	WP_000584114.1	LPS export ABC transporter permease LptF	ECD_04127	75.9	71.1	1.07	0.0942503	0.26547	0.575985	None
	WP_000444752.1	phosphodiesterase	ECD_02904	161.9	148.4	1.09	0.125612	0.216309	0.664926	None
	WP_000222093.1	hypothetical protein	ECD_02914	96.2	121.5	0.79	-0.336848	0.098814	1.00518	None
	WP_000046637.1	protein translocase subunit SecF	ECD_00357	53.1	49.5	1.07	0.101283	0.253973	0.595212	None
	WP_001297484.1	tRNA 2-thiouridine(34) synthase MnmA	ECD_01131	149	165	0.9	-0.147154	0.311403	0.506677	None
	WP_001098726.1	thiol disulfide reductase thioredoxin	ECD_02476	91.6	101.3	0.9	-0.145215	0.314286	0.502674	None
	WP_000246815.1	30S ribosomal protein S12	ECD_03193	84.9	82.1	1.03	0.0483823	0.34632	0.460522	None
	WP_001307845.1	hypothetical protein	ECD_01780	53.1	72.7	0.73	-0.453244	0.0377803	1.42273	None
	WP_000857405.1	O-acetyl-ADP-ribose deacetylase	ECD_01042	103.1	126.3	0.82	-0.29281	0.134918	0.869931	None
	WP_000218362.1	ascorbate-specific phosphotransferase enzyme IIB component	ECD_04061	100.4	117.9	0.85	-0.231804	0.198414	0.702427	None
	WP_000634238.1	glucosyltransferase	ECD_03488	145.3	165.3	0.88	-0.186052	0.25617	0.591472	None
	WP_000835077.1	anhydro-N-acetylmuramic acid kinase	ECD_01610	175.5	159.9	1.1	0.134301	0.203683	0.691045	None
	WP_000776505.1	ascorbate-specific phosphotransferase enzyme IIA component	ECD_04062	100.2	114.8	0.87	-0.19624	0.242596	0.615116	None
	WP_000769961.1	ethanolamine ammonia-lyase heavy chain	ECD_02341	174.6	171.3	1.02	0.0275284	0.385865	0.413565	None
	WP_001395166.1	acid phosphatase/phosphotransferase	ECD_03927	159	140.7	1.13	0.176404	0.148972	0.826896	None
	WP_001300012.1	2-hydroxyglutaryl-CoA dehydratase	ECD_04204	42.7	60.3	0.71	-0.497922	0.0247282	1.60681	None
	WP_001295564.1	iron-sulfur cluster insertion protein ErpA	ECD_00155	185.2	170	1.09	0.123549	0.219371	0.658821	None
	WP_001149592.1	xylose isomerase	ECD_03417	174.9	129.8	1.35	0.43024	0.0101468	1.99367	None
	WP_000842100.1	S-(hydroxymethyl)glutathione dehydrogenase	ECD_00310	139.6	116.4	1.2	0.262208	0.0703033	1.15302	None
	WP_001308496.1	succinate dehydrogenase cytochrome b556 subunit	ECD_00681	140.5	197.1	0.71	-0.488358	0.0271473	1.56627	None
	WP_000434038.1	transcriptional regulator	ECD_02029	28.5	27.3	1.04	0.062061	0.321234	0.493179	None
	WP_000366129.1	stringent starvation protein B	ECD_03088	149.1	187.2	0.8	-0.3283	0.105203	0.977973	None
	WP_001230983.1	EEP domain-containing protein	ECD_00202	153.4	189.2	0.81	-0.302614	0.126187	0.898985	None
	WP_001176295.1	GTP cyclohydrolase II	ECD_01254	146.4	139.9	1.05	0.0655196	0.315012	0.501672	None
	WP_000102886.1	N-acetylmuramoyl-L-alanine amidase	ECD_02335	146	158.7	0.92	-0.120334	0.352244	0.453157	None
	WP_000686620.1	ribosomal RNA small subunit methyltransferase J	ECD_03346	170.2	195.4	0.87	-0.199199	0.238728	0.622097	None
	WP_000475719.1	PTS glucose EIICB component	ECD_01097	130.9	173	0.76	-0.402307	0.059005	1.22911	None
	WP_001140251.1	peptidyl-prolyl cis-trans isomerase	ECD_03653	103	133.9	0.77	-0.378512	0.0716964	1.1445	None
	WP_000140873.1	50S ribosomal protein L7/L12-serine acetyltransferase	ECD_01384	73.9	91.1	0.81	-0.301877	0.126829	0.896781	None
	WP_000654614.1	bifunctional biotin--[acetyl-CoA-carboxylase] synthetase/biotin operon repressor	ECD_03854	164.4	159	1.03	0.0481835	0.34669	0.460058	None
	WP_000678965.1	multidrug transporter subunit MdtA	ECD_01979	164.8	167.3	0.99	-0.0217212	0.483345	0.315743	None
	WP_000208242.1	HslU--HslV peptidase proteolytic subunit	ECD_03817	140.8	162.6	0.87	-0.20768	0.227831	0.642386	None
	WP_001111037.1	microcompartment protein EutL	ECD_02339	50.6	43	1.18	0.234801	0.0908843	1.04151	None
	WP_000751614.1	acetolactate synthase	ECD_03690	68.8	65.3	1.05	0.0753256	0.297661	0.526279	None
	WP_000176187.1	glycine cleavage system transcriptional repressor	ECD_02371	200.3	168	1.19	0.253701	0.0762668	1.11766	None
	WP_000586962.1	alpha-hydroxy-acid oxidizing enzyme	ECD_03463	88.9	82	1.08	0.11656	0.229932	0.638401	None
	WP_000281696.1	adenylate cyclase	ECD_03681	160.1	149	1.07	0.103661	0.250147	0.601805	None
	WP_077260525.1	magnesium/cobalt efflux protein	ECD_02501	193.1	156.4	1.23	0.304108	0.0460112	1.33714	None
	WP_001105478.1	RNA-splicing ligase RtcB	ECD_03272	107.3	146.5	0.73	-0.449251	0.03918	1.40694	None
	WP_001158034.1	DnaA initiator-associating protein DiaA	ECD_03016	150.2	168.2	0.89	-0.163293	0.287862	0.540815	None
	WP_000825700.1	3-octaprenyl-4-hydroxybenzoate carboxy-lyase partner protein	ECD_02236	114.8	106.7	1.08	0.105562	0.247109	0.607112	None
	WP_000190288.1	ribosome-associated protein	ECD_00478	154.1	168.9	0.91	-0.132302	0.333771	0.476551	None
	WP_001295704.1	50S ribosomal protein L3 N(5)-glutamine methyltransferase	ECD_02255	120.3	104.8	1.15	0.198998	0.124089	0.906266	None
	WP_000394107.1	L-asparaginase 2	ECD_02787	148.8	150.1	0.99	-0.0125495	0.464934	0.332609	None
	WP_001215339.1	ABC transporter substrate-binding protein	ECD_01723	175.7	193.9	0.91	-0.142199	0.318794	0.49649	None
	WP_000040127.1	hypothetical protein	ECD_02483	178.1	182.6	0.98	-0.0359992	0.489957	0.309842	None
	WP_000900914.1	hypothetical protein	ECD_01353	69.1	71.8	0.96	-0.0552981	0.457709	0.339411	None
	WP_001185290.1	PDDEXK superfamily protein	ECD_00189	135.4	159.4	0.85	-0.235424	0.194208	0.711734	None
	WP_000203105.1	septum formation inhibitor Maf	ECD_03107	85.9	94.1	0.91	-0.131537	0.334942	0.47503	None
	WP_001237072.1	glucosamine-6-phosphate deaminase	ECD_00635	175.8	142.2	1.24	0.306014	0.0450912	1.34591	None
	WP_000813212.1	ssDNA exonuclease RecJ	ECD_02724	55	66.6	0.83	-0.276091	0.150746	0.821755	None
	WP_000028953.1	iron-sulfur cluster assembly accessory protein	ECD_02420	154	176.2	0.87	-0.194284	0.245172	0.610528	None
	WP_000532923.1	transcriptional regulator	ECD_01895	76.8	75.7	1.01	0.020813	0.398879	0.399159	None
	WP_000643397.1	ribonuclease I	ECD_00579	58.5	78.8	0.74	-0.429759	0.0466303	1.33133	None
	WP_000017105.1	Holliday junction resolvase RuvX	ECD_02779	147.8	184.7	0.8	-0.321538	0.110465	0.956774	None
	WP_001166160.1	nicotinate-nucleotide--dimethylbenzimidazole phosphoribosyltransferase	ECD_01900	174.3	164.2	1.06	0.0861184	0.279084	0.554266	None
	WP_000850540.1	acetate CoA-transferase subunit alpha	ECD_02148	213.4	148.2	1.44	0.526015	0.0025249	2.59776	None
	WP_000193447.1	two-component system response regulator RssB	ECD_01211	16.2	21.1	0.77	-0.381249	0.0701376	1.15405	None
	WP_001185665.1	cell division topological specificity factor	ECD_01149	135.8	140.5	0.97	-0.0490867	0.468068	0.329691	None
	WP_000170346.1	glucokinase	ECD_02298	100.1	94.8	1.06	0.078483	0.292168	0.534368	None
	WP_000004488.1	phospholipid ABC transporter-binding protein	ECD_03056	171.8	191.3	0.9	-0.155107	0.299698	0.523317	None
	WP_000969092.1	TetR family transcriptional regulator	ECD_01587	114	109.5	1.04	0.058103	0.328416	0.483576	None
	WP_000776104.1	23S rRNA (pseudouridine(1915)-N(3))-methyltransferase RlmH	ECD_00605	78.9	80.7	0.98	-0.0325434	0.495744	0.304742	None
	WP_000241277.1	4-hydroxythreonine-4-phosphate dehydrogenase	ECD_00056	139.9	187.3	0.75	-0.420955	0.0503491	1.29801	None
	WP_000805449.1	3-methyl-2-oxobutanoate hydroxymethyltransferase	ECD_00133	85.8	91.9	0.93	-0.0990872	0.385884	0.413543	None
	WP_001056644.1	NADH-quinone oxidoreductase subunit L	ECD_02203	161.3	179.6	0.9	-0.155041	0.299794	0.523177	None
	WP_000387713.1	ethanolamine utilization protein EutM	ECD_02348	181.7	165.2	1.1	0.137345	0.199367	0.700348	None
	WP_001045689.1	sulfate-binding protein	ECD_03802	110.9	125.3	0.89	-0.176127	0.269764	0.569016	None
	WP_001124469.1	(2Fe-2S) ferredoxin	ECD_02417	126.5	116.2	1.09	0.122527	0.220897	0.655809	None
	WP_000133631.1	transcriptional regulator	ECD_04058	78.7	81.8	0.96	-0.0557372	0.456978	0.340105	None
	WP_001157938.1	tRNA 2-selenouridine(34) synthase MnmH	ECD_00453	156.5	158.6	0.99	-0.0192301	0.478339	0.320264	None
	WP_001098384.1	acyl-CoA thioester hydrolase YbgC	ECD_00696	84.8	96.5	0.88	-0.186465	0.255612	0.592418	None
	WP_000503930.1	twin-arginine translocase subunit TatA	ECD_00596	104.1	142	0.73	-0.447921	0.0396554	1.4017	None
	WP_001301269.1	primosomal protein N	ECD_03820	142.8	125.7	1.14	0.184011	0.140246	0.853108	None
	WP_001226602.1	dTDP-glucose 4,6-dehydratase	ECD_03666	162.4	178.8	0.91	-0.138795	0.323913	0.489571	None
	WP_001188343.1	hypothetical protein	ECD_00671	22.2	24.6	0.9	-0.148099	0.310002	0.508636	None
	WP_000139655.1	lipid-A-disaccharide synthase	ECD_00180	148.3	166.4	0.89	-0.166137	0.283803	0.546984	None
	WP_000066676.1	fumarate hydratase	ECD_03993	175.6	160.3	1.1	0.131518	0.207678	0.68261	None
	WP_000612043.1	dTDP-4-amino-4,6-dideoxygalactose aminotransferase	ECD_03669	180.3	171.2	1.05	0.0747167	0.298725	0.524728	None
	WP_000853065.1	apolipoprotein N-acyltransferase	ECD_00625	150.5	166.6	0.9	-0.146625	0.312188	0.505584	None
	WP_001063206.1	SAM-dependent methyltransferase	ECD_04215	158.8	173.4	0.92	-0.126893	0.342074	0.46588	None
	WP_000736007.1	8-oxo-dGTP diphosphatase	ECD_00100	115.3	110.2	1.05	0.0652683	0.315463	0.501052	None
	WP_000913828.1	thiol:disulfide interchange protein DsbG	ECD_00573	154.4	145.8	1.06	0.082682	0.284937	0.545251	None
	WP_001251384.1	lipoprotein-releasing system transmembrane subunit LolE	ECD_01114	150.9	159.2	0.95	-0.0772475	0.42138	0.375326	None
	WP_001199799.1	oxidoreductase	ECD_00367	108.4	146.7	0.74	-0.436504	0.043933	1.35721	None
	WP_000080885.1	cyclic pyranopterin monophosphate synthase MoaC	ECD_00750	172.9	176.6	0.98	-0.0305475	0.499087	0.301823	None
	WP_000573618.1	transcriptional regulator	ECD_03707	76.5	98	0.78	-0.357322	0.0846736	1.07225	None
	WP_000448381.1	lauroyl-Kdo(2)-lipid IV(A) myristoyltransferase	ECD_01826	180.3	173.4	1.04	0.0562955	0.331717	0.479233	None
	WP_000102564.1	maltose O-acetyltransferase	ECD_00410	195.2	194.2	1.01	0.00740985	0.425179	0.371428	None
	WP_000020078.1	voltage-gated potassium channel	ECD_01224	62.6	69	0.91	-0.140434	0.321445	0.492894	None
	WP_001284618.1	peptide-methionine (R)-S-oxide reductase	ECD_01747	191.5	178.5	1.07	0.10142	0.253752	0.595591	None
	WP_000807751.1	flavodoxin	ECD_02635	189.3	174.2	1.09	0.11993	0.224804	0.648195	None
	WP_001187819.1	arabinose import ATP-binding protein AraG	ECD_01868	146.3	114.5	1.28	0.353582	0.0265375	1.57614	None
	WP_000468833.1	sodium/glutamate symport carrier protein	ECD_03511	149	192.8	0.77	-0.371793	0.0756347	1.12128	None
	WP_000122426.1	universal stress protein C	ECD_01864	154.4	172.7	0.89	-0.161595	0.290298	0.537156	None
	WP_000347696.1	DNA recombination protein RmuC	ECD_03725	166.3	202.3	0.82	-0.282708	0.144339	0.840616	None
	WP_001295770.1	division/cell wall cluster transcriptional repressor MraZ	ECD_00082	143.6	173.7	0.83	-0.274542	0.152272	0.817381	None
	WP_000115383.1	DNA-binding protein StpA	ECD_02525	34.4	34.6	0.99	-0.00836347	0.456554	0.340508	None
	WP_000813860.1	5-deoxynucleotidase	ECD_02216	147.8	187.9	0.79	-0.346319	0.0920716	1.03587	None
	WP_000978489.1	tartrate dehydrogenase	ECD_01770	190	169.4	1.12	0.165566	0.162019	0.790435	None
	WP_000853247.1	Zn-binding dehydrogenase	ECD_02762	181.5	157.1	1.16	0.208286	0.114754	0.94023	None
	WP_012767717.1	hybrid sensor histidine kinase/response regulator	ECD_00996	144	198.3	0.73	-0.461616	0.0349777	1.45621	None
	WP_001338420.1	NAD(P)H-dependent oxidoreductase	ECD_00873	173.8	140.2	1.24	0.309942	0.0432419	1.36409	None
	WP_000996005.1	putrescine transport ATP-binding protein PotG	ECD_00860	80.6	80	1.01	0.0107798	0.41853	0.378273	None
	WP_001259695.1	phospholipase A	ECD_03700	113.8	102.4	1.11	0.152285	0.178989	0.747174	None
	WP_001297612.1	two-component sensor histidine kinase	ECD_02448	169.7	147.4	1.15	0.20325	0.119752	0.921718	None
	WP_000786393.1	DNA polymerase III subunit chi	ECD_04125	124.4	125.6	0.99	-0.01385	0.467541	0.330181	None
	WP_001047321.1	hypothetical protein	ECD_00817	116.3	112	1.04	0.0543524	0.33528	0.474592	None
	WP_000075375.1	LacI family transcriptional regulator	ECD_01297	158.2	156.9	1.01	0.0119042	0.416317	0.380576	None
	WP_000904502.1	paraslipin	ECD_00440	149.1	147.3	1.01	0.0175228	0.405298	0.392226	None
	WP_001313395.1	alpha-glucosidase	ECD_03521	119	118.4	1.01	0.00729249	0.425411	0.371191	None
	WP_000087944.1	K+-transporting ATPase subunit B	ECD_00654	81.1	76	1.07	0.0937025	0.266376	0.574505	None
	WP_001308243.1	hypothetical protein	ECD_04237	151	154.7	0.98	-0.0349246	0.491756	0.30825	None
	WP_000211971.1	hypothetical protein	ECD_04198	43.6	58.7	0.74	-0.429032	0.0469286	1.32856	None
	WP_000883034.1	glutaminase 1	ECD_00436	32.9	36.9	0.89	-0.165533	0.284662	0.545671	None
	WP_000705853.1	2-dehydropantoate 2-reductase	ECD_00373	47	48.7	0.97	-0.051261	0.464439	0.333071	None
	WP_000730249.1	transcriptional regulator	ECD_03289	136	147.2	0.92	-0.114171	0.361896	0.441416	None
	WP_000379245.1	transcriptional regulator	ECD_03642	157.5	132.4	1.19	0.250449	0.0786461	1.10432	None
	WP_000163771.1	MltA-interacting protein	ECD_01751	190.7	135.5	1.41	0.493012	0.00417701	2.37913	None
	WP_000347217.1	farnesyl-diphosphate synthase	ECD_00369	155.3	120.6	1.29	0.364828	0.0232393	1.63378	None
	WP_001060071.1	pimeloyl-[acyl-carrier protein] methyl ester esterase	ECD_03264	178.9	165.8	1.08	0.109709	0.240552	0.618791	None
	WP_001174481.1	hypothetical protein	ECD_01084	90.5	79.4	1.14	0.188779	0.134959	0.8698	None
	WP_001295629.1	ABC transporter permease	ECD_02892	111.5	117.6	0.95	-0.0768444	0.422042	0.374644	None
	WP_000089487.1	3-keto-L-gulonate-6-phosphate decarboxylase	ECD_03433	188.8	160.6	1.18	0.233387	0.0920561	1.03595	None
	WP_000952737.1	NAD-dependent deacylase	ECD_01118	169.2	227.7	0.74	-0.428405	0.0471876	1.32617	None
	WP_001287420.1	arabinose 5-phosphate isomerase GutQ	ECD_02558	148.9	147.6	1.01	0.012651	0.414848	0.382111	None
	WP_000621515.1	aspartate 1-decarboxylase	ECD_00130	115.2	147.6	0.78	-0.357552	0.0845238	1.07302	None
	WP_001295504.1	VOC family protein	ECD_01846	166.3	166.2	1	0.000867787	0.438146	0.358381	None
	WP_000683788.1	bifunctional tRNA (5-methylaminomethyl-2-thiouridine)(34)-methyltransferase MnmD/FAD-dependent 5-carboxymethylaminomethyl-2-thiouridine(34) oxidoreductase MnmC	ECD_02249	166.4	142.6	1.17	0.222681	0.101294	0.994418	None
	WP_000216210.1	PTS sorbitol transporter subunit IIA	ECD_02554	176.3	165.7	1.06	0.0894589	0.27345	0.563122	None
	WP_001235579.1	multidrug ABC transporter permease/ATP-binding protein	ECD_00400	67.2	65.5	1.03	0.0369663	0.367792	0.434397	None
	WP_000239730.1	ribonuclease P protein component	ECD_03587	151.4	166.5	0.91	-0.137157	0.326389	0.486264	None
	WP_001301349.1	two-component sensor histidine kinase	ECD_00652	100.7	135	0.75	-0.422896	0.0495097	1.30531	None
	WP_000935370.1	N-acetyl-gamma-glutamyl-phosphate reductase	ECD_03843	163.5	157.3	1.04	0.055772	0.332675	0.477979	None
	WP_001160187.1	CDP-diacylglycerol--glycerol-3-phosphate 3-phosphatidyltransferase	ECD_01877	61.4	62.6	0.98	-0.027924	0.495818	0.304677	None
	WP_000691956.1	periplasmic protein, function unknown, YhcN family	ECD_00284	104.1	85.9	1.21	0.27724	0.0606501	1.21717	None
	WP_000065769.1	arsenate reductase	ECD_03352	164.1	171	0.96	-0.0594211	0.450848	0.345969	None
	WP_001295222.1	endoglucanase	ECD_03379	71.6	76.6	0.93	-0.0973848	0.388621	0.410474	None
	WP_000057067.1	deoxyguanosinetriphosphate triphosphohydrolase	ECD_00159	161.4	169.5	0.95	-0.0706447	0.432253	0.364262	None
	WP_000853256.1	protein GlcG	ECD_02845	134.9	100.3	1.34	0.427569	0.0105161	1.97814	None
	WP_001295269.1	alpha-D-glucose-1-phosphate phosphatase YihX	ECD_03770	159.7	124.8	1.28	0.355746	0.025874	1.58714	None
	WP_000030637.1	cell envelope integrity/translocation protein TolA	ECD_00699	155.1	166.1	0.93	-0.0988534	0.38626	0.413121	None
	WP_001217754.1	DNA-damage-inducible protein I	ECD_01057	48.9	52.5	0.93	-0.102483	0.380442	0.419712	None
	WP_001243431.1	heat-shock protein IbpB	ECD_03569	223.1	161.5	1.38	0.466156	0.00617486	2.20937	None
	WP_001071638.1	nucleoside triphosphate pyrophosphohydrolase	ECD_02626	104.2	116.6	0.89	-0.162213	0.289411	0.538484	None
	WP_000811923.1	1-deoxy-D-xylulose-5-phosphate reductoisomerase	ECD_00171	147.5	156.1	0.94	-0.0817556	0.41399	0.38301	None
	WP_000956071.1	dihydropyrimidine dehydrogenase subunit B	ECD_02076	131.9	187	0.71	-0.503594	0.0233809	1.63114	None
	WP_000372364.1	ethanolamine ammonia-lyase light chain	ECD_02340	154	194.7	0.79	-0.338323	0.0977409	1.00992	None
	WP_001283424.1	excinuclease ABC subunit C	ECD_01878	175.6	198.7	0.88	-0.178299	0.266758	0.573882	None
	WP_001040187.1	translation initiation factor IF-1	ECD_00888	145.7	149.3	0.98	-0.0352133	0.491273	0.308677	None
	WP_000436922.1	protein kinase-like domain protein	ECD_00923	162	167.5	0.97	-0.0481673	0.469603	0.328269	None
	WP_000753622.1	sulfurtransferase FdhD	ECD_03780	164	180.4	0.91	-0.137504	0.325865	0.486962	None
	WP_000270375.1	thiamin phosphate synthase	ECD_03928	193.1	164.5	1.17	0.231261	0.0938393	1.02762	None
	WP_001295443.1	lipoprotein	ECD_01059	163.4	160.3	1.02	0.0276336	0.385662	0.413793	None
	WP_001294600.1	methionine ABC transporter	ECD_00197	161.8	189.3	0.85	-0.226463	0.204723	0.688834	None
	WP_000168700.1	L-threonine dehydrogenase	ECD_03444	24	31.5	0.76	-0.392317	0.0641	1.19314	None
	WP_000639274.1	hypothetical protein	ECD_01839	149.3	160.4	0.93	-0.10346	0.37888	0.421498	None
	WP_001353798.1	blue light- and temperature-regulated antirepressor BluF	ECD_01138	104.6	128.2	0.82	-0.293513	0.134278	0.871995	None
	WP_000911112.1	peptide ABC transporter permease	ECD_01218	169	181.7	0.93	-0.104535	0.377164	0.42347	None
	WP_000187022.1	tRNA (uridine(54)-C5)-methyltransferase TrmA	ECD_03850	155.1	169.9	0.91	-0.131487	0.335018	0.474932	None
	WP_001300564.1	nucleoside triphosphatase	ECD_02177	165	158.2	1.04	0.0607164	0.323666	0.489903	None
	WP_000941942.1	hypothetical protein	ECD_00338	91.3	106.7	0.86	-0.224873	0.206622	0.684823	None
	WP_000113933.1	DNA-binding response regulator	ECD_00347	163.5	146	1.12	0.163322	0.164809	0.783019	None
	WP_000399122.1	glutathione-regulated potassium-efflux system protein KefB	ECD_03201	182.8	139.7	1.31	0.387934	0.0175355	1.75608	None
	WP_000977007.1	phosphodiesterase YfcE	ECD_02225	98.2	106	0.93	-0.110269	0.368054	0.434089	None
	WP_001300927.1	hypothetical protein	ECD_03547	159	158.2	1.01	0.00727717	0.425442	0.37116	None
	WP_001301305.1	DNase TatD	ECD_03732	78.8	88.1	0.89	-0.160946	0.291232	0.535761	None
	WP_000204658.1	prolipoprotein diacylglyceryl transferase	ECD_02676	159.8	236.4	0.68	-0.564963	0.0123482	1.9084	None
	WP_000068928.1	protein-disulfide reductase DsbD	ECD_04006	211.7	227.7	0.93	-0.105113	0.376243	0.424532	None
	WP_000187442.1	uronate isomerase	ECD_02961	52.8	53.4	0.99	-0.0163018	0.472459	0.325636	None
	WP_001295163.1	fructoselysine 6-phosphate deglycase	ECD_03222	126	123.6	1.02	0.027745	0.385447	0.414035	None
	WP_001220987.1	tRNA (adenosine(37)-N6)-threonylcarbamoyltransferase complex dimerization subunit type 1 TsaB	ECD_01777	137.4	138.9	0.99	-0.0156646	0.47118	0.326813	None
	WP_001241357.1	Fe-S cluster assembly transcriptional regulator IscR	ECD_02423	169.9	186.6	0.91	-0.135263	0.329261	0.482459	None
	WP_000861734.1	PFL-like enzyme TdcE	ECD_02981	91.8	126.5	0.73	-0.462571	0.034669	1.46006	None
	WP_001297290.1	maltose ABC transporter permease MalF	ECD_03905	175.2	144.6	1.21	0.276935	0.060835	1.21585	None
	WP_001059139.1	hypothetical protein	ECD_02874	146.5	213.5	0.69	-0.543335	0.0155687	1.80775	None
	WP_000969915.1	aromatic amino acid transporter AroP	ECD_00111	147.2	189.9	0.78	-0.367462	0.078259	1.10647	None
	WP_000780584.1	membrane protein	ECD_01527	179.1	135.4	1.32	0.403538	0.0143997	1.84165	None
	WP_000224714.1	N-acetylneuraminate lyase	ECD_03085	185.3	172.8	1.07	0.10076	0.25482	0.593766	None
	WP_001298007.1	deoxyuridine 5-triphosphate nucleotidohydrolase	ECD_03497	170.8	129.6	1.32	0.398242	0.015405	1.81234	None
	WP_001320474.1	DgsA anti-repressor MtfA	ECD_01890	171.8	170.8	1.01	0.00842206	0.42318	0.373475	None
	WP_001117838.1	RnfH family protein	ECD_02506	137.5	160.5	0.86	-0.223142	0.208704	0.680469	None
	WP_000381212.1	transcriptional regulator	ECD_01539	34.7	38.7	0.9	-0.157398	0.296363	0.528176	None
	WP_001269520.1	dephospho-CoA kinase	ECD_00103	38.9	32.4	1.2	0.263776	0.069244	1.15962	None
	WP_001261235.1	hypothetical protein	ECD_00965	218	221.7	0.98	-0.0242806	0.48849	0.311144	None
	WP_001301085.1	peptidoglycan-binding protein LysM	ECD_02698	40.6	37.1	1.09	0.130061	0.209789	0.678217	None
	WP_001257842.1	arginine repressor	ECD_03097	171.2	138.4	1.24	0.306839	0.0446976	1.34972	None
	WP_001181324.1	trehalose operon repressor	ECD_04109	162.2	162.4	1	-0.00177781	0.44341	0.353195	None
	WP_001295181.1	DeoR family transcriptional regulator	ECD_02585	162.6	149.6	1.09	0.120217	0.22437	0.649035	None
	WP_001282281.1	ribonuclease T	ECD_01622	152	195.2	0.78	-0.360882	0.0823783	1.08419	None
	WP_000631380.1	hypothetical protein	ECD_00618	75.9	74	1.03	0.0365746	0.368537	0.433519	None
	WP_001096705.1	DUF2058 domain-containing protein	ECD_00308	72.8	73.2	0.99	-0.0079052	0.455637	0.341381	None
	WP_000197578.1	phosphate acyltransferase	ECD_01086	189.8	192.2	0.99	-0.0181283	0.476126	0.322278	None
[truncated: 548 more rows]

## Sheet: fadR+ vs. Control
	Protein	Description	Gene	fadR+	Control	fadR+ vs. Control fold change	fadR+ vs. Control log2 fold change	fadR+ vs. Control significance A	fadR+ vs. Control -log10 significance A	fadR+ vs. Control up.down
[truncated: 2,229 more rows]
